# Supplementary material for: Neighbourhood watch: genomic epidemiology of SARS-CoV-2 variants circulating in a German federal state, Mecklenburg-Western Pomerania, in 2020–2022
Source: Emerg Microbes Infect. 2023 Aug 22;12(2):2245916. doi: 10.1080/22221751.2023.2245916 (PMC10446807; doi:10.1080/22221751.2023.2245916)
Supplement: Supplemental Material [file TEMI_A_2245916_SM3347.xlsx]

## Sheet: GISAID Europe
SARS-CoV-2 strains Europe (GISAID selection)
1	hCoV-19/Estonia/Cov7567/2020	19B	2020.9931693989072
2	hCoV-19/Lithuania/LTU000_13773_1648051/2021	20A	2021.1438356164383
3	hCoV-19/Turkey/Antalya-AEAH-MML-TR054/2020	20A	2020.9603825136612
4	hCoV-19/Turkey/HSGM-11118/2021	20A	2021.190410958904
5	hCoV-19/Norway/0848/2021	20A	2021.0479452054794
6	hCoV-19/Denmark/DCGC-20284/2020	20A	2020.9139344262296
7	hCoV-19/BosniaandHerzegovina/VFS-UNSA-LMGFI019/2021	20A	2021.0561643835617
8	hCoV-19/Finland/28MR7CB7_S284/2020	20A	2020.9084699453551
9	hCoV-19/Belarus/MN-RRCEM-Sars_Cov_2_sp_7/2021	20A	2021.0698630136985
10	hCoV-19/Belgium/ULG-11027/2020	20A	2020.9139344262296
11	hCoV-19/Portugal/PT3760/2021	20A	2021.1054794520549
12	hCoV-19/France/PAC-IHU-13239_Nova1/2020	20A	2020.8756830601094
13	hCoV-19/Netherlands/OV-RIVM-20093/2020	20A	2020.8620218579235
14	hCoV-19/Austria/CeMM2520/2020	20A	2020.9822404371585
15	hCoV-19/Netherlands/LI-MUMC-190/2020	20A	2020.9139344262296
16	hCoV-19/CzechRepublic/NRL_1873/2021	20A	2021.0698630136985
17	hCoV-19/Hungary/HM-0121-113/2021	20A	2021.0561643835617
18	hCoV-19/Hungary/HM-0121-57/2021	20A	2021.0561643835617
19	hCoV-19/Hungary/HM-0201-71/2021	20A	2021.0863013698631
20	hCoV-19/Hungary/HM-0201-72/2021	20A	2021.0863013698631
21	hCoV-19/Serbia/Novi_Sad-776622511/2020	20A	2020.9002732240438
22	hCoV-19/Luxembourg/LNS3422299/2021	20A	2021.0972602739726
23	hCoV-19/Sweden/SE1410241712/2021	20A	2021.0945205479452
24	hCoV-19/Portugal/PT2859/2021	20A	2021.0479452054794
25	hCoV-19/Portugal/PT3007/2021	20A	2021.0671232876712
26	hCoV-19/Italy/CAM-TIGEM-1292/2020	20A	2020.9795081967213
27	hCoV-19/CzechRepublic/NRL_11716/2020	20A	2020.9166666666667
28	hCoV-19/Bulgaria/21BG-NC_A000075/2020	20A	2020.8756830601094
29	hCoV-19/France/ARA-HCL990000133433/2020	20A	2020.8838797814208
30	hCoV-19/Sweden/RVFOI21-01063/2020	20A	2020.9002732240438
31	hCoV-19/Monaco/IPP04455/2021	20A	2021.1438356164383
32	hCoV-19/Luxembourg/LNS2218810/2021	20A	2021.0780821917808
33	hCoV-19/Switzerland/SO-ETHZ-550709/2020	20A	2020.9521857923498
34	hCoV-19/Luxembourg/LNS9087415/2020	20A	2020.9439890710382
35	hCoV-19/Finland/31J12DG9_S142/2020	20A	2020.9986338797814
36	hCoV-19/Luxembourg/LNS5809570/2020	20A	2020.99043715847
37	hCoV-19/Belgium/rega-3524/2021	20A	2021.1383561643836
38	hCoV-19/Switzerland/SO-ETHZ-470836/2021	20G	2021.0671232876712
39	hCoV-19/Finland/THL-202108687/2021	20H (Beta V2)	2021.1520547945206
40	hCoV-19/Sweden/1451062264/2021	20H (Beta V2)	2021.5082191780823
41	hCoV-19/Russia/MOS-CRIE-L106D2348b/2021	20H (Beta V2)	2021.2643835616439
42	hCoV-19/Russia/SPE-RII-MH17226S/2021	20H (Beta V2)	2021.3438356164384
43	hCoV-19/Netherlands/FL-RIVM-22300/2021	20H (Beta V2)	2021.2287671232878
44	hCoV-19/Norway/3386/2021	20H (Beta V2)	2021.1
45	hCoV-19/Belgium/UGent-6239/2021	20H (Beta V2)	2021.3328767123287
46	hCoV-19/Spain/CT-HUB00591/2021	20H (Beta V2)	2021.3164383561643
47	hCoV-19/Estonia/Cov7701/2020	20A	2020.9795081967213
48	hCoV-19/Belarus/HO-RRCEM-MOZ11874S/2020	20A	2020.9357923497269
49	hCoV-19/cat/Belarus/RRPCEM-VIS_1884O/2020	20A	2020.8838797814208
50	hCoV-19/Kosovo/ChVir23115/2020	20A	2020.9986338797814
51	hCoV-19/Bulgaria/21BG-EU_383_Pl5/2021	20A	2021.0123287671233
52	hCoV-19/BosniaandHerzegovina/VFS-UNSA-LMGFI012/2020	20A	2020.922131147541
53	hCoV-19/Ireland/G-NVRL-81IRL25333/2020	20A	2020.99043715847
54	hCoV-19/Romania/DJ49935/2020	20A	2020.9030054644809
55	hCoV-19/Finland/THL-202100609/2020	20A	2020.9849726775956
56	hCoV-19/Finland/THL-202106413/2021	20A	2021.1301369863013
57	hCoV-19/Norway/7094/2020	20A	2020.9139344262296
58	hCoV-19/Italy/CAM-AMES-63-89/2021	20A	2021.2013698630137
59	hCoV-19/Italy/CAM-AMES-3-38/2021	20A	2021.1246575342466
60	hCoV-19/Denmark/DCGC-26224/2021	20A	2021.009589041096
61	hCoV-19/BosniaandHerzegovina/VFS-UNSA-LMGFI010/2020	20A	2020.9084699453551
62	hCoV-19/Bulgaria/21BG-NC_A000033/2020	20A	2020.8784153005465
63	hCoV-19/Croatia/IGA-68-132251-P/2020	20A	2020.97131147541
64	hCoV-19/BosniaandHerzegovina/KCUS21066/2021	20A	2021.1493150684933
65	hCoV-19/Sweden/SE00111172/2021	20A	2021.009589041096
66	hCoV-19/Sweden/21-00713/2020	20A	2020.9849726775956
67	hCoV-19/Kosovo/ChVir23132/2021	20A	2021.0123287671233
68	hCoV-19/Kosovo/ChVir23133/2021	20A	2021.0123287671233
69	hCoV-19/Austria/CeMM2933/2021	20A	2021.0068493150684
70	hCoV-19/Slovenia/4348/2021	20A	2021.009589041096
71	hCoV-19/Slovenia/258559/2020	20A	2020.9330601092897
72	hCoV-19/Slovenia/61300/2021	20A	2021.0890410958905
73	hCoV-19/Slovenia/90-011347-NM/2021	20A	2021.182191780822
74	hCoV-19/Slovenia/11463/2021	20A	2021.017808219178
75	hCoV-19/Slovenia/08-055106-MB/2021	20A	2021.16301369863
76	hCoV-19/Liechtenstein/UHB-4168696501/2020	20A	2020.8756830601094
77	hCoV-19/Switzerland/TI-ETHZ-460029/2021	20A	2021.0479452054794
78	hCoV-19/NorthMacedonia/8969/2021	20A	2021.1054794520549
79	hCoV-19/Slovenia/08-032098-MB/2021	20A	2021.0863013698631
80	hCoV-19/Croatia/843/2021	20A	2021.1465753424657
81	hCoV-19/Slovenia/08-165813-MB/2020	20A	2020.99043715847
82	hCoV-19/CzechRepublic/NRL_12519_20/2020	20A	2020.9931693989072
83	hCoV-19/Austria/CeMM2065/2020	20A	2020.9931693989072
84	hCoV-19/Liechtenstein/UHB-4176531501/2020	20A	2020.9959016393443
85	hCoV-19/Liechtenstein/UHB-4172303101/2020	20A	2020.9303278688524
86	hCoV-19/Slovakia/CeMM3341/2020	20A	2020.974043715847
87	hCoV-19/CzechRepublic/NRL-4184/2021	20A	2021.1657534246576
88	hCoV-19/Montenegro/ChVir23228/2021	20A	2021.0534246575342
89	hCoV-19/Cyprus/Cy144969/2020	20A	2020.99043715847
90	hCoV-19/Cyprus/BMVUCY617/2020	20A	2020.9166666666667
91	hCoV-19/Turkey/HSGM-E11/2021	20A	2021.3465753424657
92	hCoV-19/Turkey/HSGM-B10913/2021	20A	2021.3164383561643
93	hCoV-19/BosniaandHerzegovina/VFS-UNSA-LMGFI013/2020	20A	2020.9603825136612
94	hCoV-19/Bulgaria/21BG-EU_000003_Pl1/2020	20A	2020.9986338797814
95	hCoV-19/Bulgaria/21BG-EU_000018_Pl1/2021	20A	2021.009589041096
96	hCoV-19/Bulgaria/21BG-NC_A000097/2020	20A	2020.9931693989072
97	hCoV-19/Croatia/IGA-67-132655-P/2020	20A	2020.974043715847
98	hCoV-19/Croatia/IGA-42-86543/2020	20A	2020.8647540983607
99	hCoV-19/Germany/NW-HHU-7396/2021	21H (Mu)	2021.4178082191781
100	hCoV-19/Turkey/HSGM-B2970/2021	20A	2021.2452054794521
101	hCoV-19/Switzerland/BL-UHB-42748913/2021	20A	2021.2095890410958
102	hCoV-19/Liechtenstein/FL-Risch-2141207235/2021	20A	2021.2780821917809
103	hCoV-19/Norway/0442/2021	20A	2021.009589041096
104	hCoV-19/Serbia/Belgrade-C336342111/2020	20A	2020.889344262295
105	hCoV-19/Greece/71382/2020	20A	2020.9357923497269
106	hCoV-19/Romania/SC13565/2020	20A	2020.9931693989072
107	hCoV-19/Poland/PL_P8/2021	20A	2021.031506849315
108	hCoV-19/Germany/un-RKI-I-064962/2021	20A	2021.182191780822
109	hCoV-19/CzechRepublic/NRL-3845/2021	20A	2021.1328767123289
110	hCoV-19/Belgium/ULG-10806/2020	20A	2020.8784153005465
111	hCoV-19/Netherlands/LI-RIVM-10423/2021	20A	2021.0287671232877
112	hCoV-19/Belgium/ULG-11124/2020	20A	2020.9603825136612
113	hCoV-19/Germany/NW-HHU-1183/2020	20A	2020.905737704918
114	hCoV-19/Germany/SL-SU-189/2020	20A	2020.8811475409836
115	hCoV-19/Sweden/SE1410240104/2021	20A	2021.0863013698631
116	hCoV-19/Poland/KCZ_1.61/2020	20A	2020.974043715847
117	hCoV-19/Germany/NW-HHU-532/2020	20A	2020.954918032787
118	hCoV-19/Netherlands/UT-RIVM-10175/2021	20A	2021.0150684931507
119	hCoV-19/Portugal/PT1987/2020	20A	2020.8620218579235
120	hCoV-19/Germany/BW-RKI-I-039507/2021	20A	2021.1493150684933
121	hCoV-19/Austria/CeMM2896/2021	20E (EU1)	2021.0068493150684
122	hCoV-19/Lithuania/ID7207/2021	20E (EU1)	2021.031506849315
123	hCoV-19/Slovakia/113060619D/2020	20E (EU1)	2020.9139344262296
124	hCoV-19/Switzerland/GE-33232765/2021	20E (EU1)	2021.1109589041096
125	hCoV-19/Portugal/IGC_g153/2020	20E (EU1)	2020.9767759562842
126	hCoV-19/Switzerland/BE-ETHZ-431241/2020	20E (EU1)	2020.9877049180327
127	hCoV-19/Croatia/HRV000_49/2021	20E (EU1)	2021.0780821917808
128	hCoV-19/Sweden/20-53609/2020	20E (EU1)	2020.8975409836066
129	hCoV-19/Germany/NW-RKI-I-010304/2020	20E (EU1)	2020.922131147541
130	hCoV-19/Denmark/DCGC-21652/2020	20E (EU1)	2020.97131147541
131	hCoV-19/Denmark/DCGC-47340/2021	20E (EU1)	2021.0287671232877
132	hCoV-19/Italy/VEN-IZSVe-21RS141-1_VE/2021	20E (EU1)	2021.0671232876712
133	hCoV-19/Italy/EMR-UA-02_00267/2020	20E (EU1)	2020.8647540983607
134	hCoV-19/Italy/LAZ-OPBG_20/2020	20E (EU1)	2020.9166666666667
135	hCoV-19/Italy/EMR-UA-02_00244/2020	20E (EU1)	2020.872950819672
136	hCoV-19/Croatia/HRV000_280/2021	20E (EU1)	2021.113698630137
137	hCoV-19/Poland/KCZ_1.18/2020	20E (EU1)	2020.9330601092897
138	hCoV-19/Netherlands/GE-RIVM-21336/2020	20E (EU1)	2020.9767759562842
139	hCoV-19/Portugal/PT6564/2021	20E (EU1)	2021.272602739726
140	hCoV-19/Romania/SC14196/2020	20E (EU1)	2020.9986338797814
141	hCoV-19/England/EXET-13EFFC/2020	20E (EU1)	2020.954918032787
142	hCoV-19/Spain/AR-ISCIII-211716/2021	20E (EU1)	2021.1164383561643
143	hCoV-19/Switzerland/BE-ETHZ-531503/2020	20E (EU1)	2020.8647540983607
144	hCoV-19/Iceland/6173/2020	20E (EU1)	2020.9030054644809
145	hCoV-19/Iceland/5983/2020	20E (EU1)	2020.9685792349726
146	hCoV-19/Iceland/6250/2020	20E (EU1)	2020.9631147540983
147	hCoV-19/Luxembourg/LNS1430786/2021	20E (EU1)	2021.0068493150684
148	hCoV-19/Luxembourg/LNS5579246/2020	20E (EU1)	2020.9002732240438
149	hCoV-19/Germany/NW-HHU-1551/2021	20E (EU1)	2021.1082191780822
150	hCoV-19/Belgium/rega-4139/2021	20E (EU1)	2021.1356164383562
151	hCoV-19/Netherlands/UT-RIVM-21151/2020	20E (EU1)	2020.9931693989072
152	hCoV-19/Spain/MD-IBV-99012307/2020	20E (EU1)	2020.870218579235
153	hCoV-19/Spain/PV-IBV-97011333/2020	20E (EU1)	2020.8975409836066
154	hCoV-19/Norway/6695/2020	20E (EU1)	2020.8811475409836
155	hCoV-19/Portugal/PT1830/2020	20E (EU1)	2020.872950819672
156	hCoV-19/Monaco/HCL021015273401/2021	20E (EU1)	2021.0561643835617
157	hCoV-19/Portugal/PT3358/2021	20E (EU1)	2021.1082191780822
158	hCoV-19/Belgium/UGent-322/2020	20E (EU1)	2020.9357923497269
159	hCoV-19/Spain/NC-CHN-01002947/2020	20E (EU1)	2020.9931693989072
160	hCoV-19/Spain/RI-IBV-99016019/2020	20E (EU1)	2020.9795081967213
161	hCoV-19/Ireland/MN-NVRL-78IRL71980/2020	20E (EU1)	2020.8920765027322
162	hCoV-19/Ireland/KE-NVRL-e86IRL63261/2021	20E (EU1)	2021.1657534246576
163	hCoV-19/Ireland/un-NVRL-AIIDB0142v1/2020	20E (EU1)	2020.9603825136612
164	hCoV-19/Denmark/DCGC-27753/2020	20E (EU1)	2020.97131147541
165	hCoV-19/Ireland/D-NVRL-AIIDV1339v1/2020	20E (EU1)	2020.8620218579235
166	hCoV-19/Wales/PHWC-4A288C/2020	20E (EU1)	2020.938524590164
167	hCoV-19/Norway/6886/2020	20E (EU1)	2020.9467213114754
168	hCoV-19/Denmark/DCGC-47944/2021	20E (EU1)	2021.0863013698631
169	hCoV-19/Sweden/01_SE100_21CS100018/2021	20E (EU1)	2021.0616438356165
170	hCoV-19/Sweden/5753996148/2020	20E (EU1)	2020.9795081967213
171	hCoV-19/Cyprus/BMVUCY754/2021	20E (EU1)	2021.0424657534247
172	hCoV-19/Greece/146397/2020	20E (EU1)	2020.9275956284152
173	hCoV-19/NorthMacedonia/34424/2021	20E (EU1)	2021.1191780821919
174	hCoV-19/Lithuania/ID3047/2020	20E (EU1)	2020.9357923497269
175	hCoV-19/Lithuania/S21C74/2021	20E (EU1)	2021.1246575342466
176	hCoV-19/Latvia/2102033134/2021	20E (EU1)	2021.1109589041096
177	hCoV-19/mink/Latvia/2536/2021	20E (EU1)	2021.5109589041097
178	hCoV-19/Estonia/16130037/2021	20E (EU1)	2021.127397260274
179	hCoV-19/Latvia/316/2021	20E (EU1)	2021.0671232876712
180	hCoV-19/Lithuania/T_1740/2020	20E (EU1)	2020.8948087431695
181	hCoV-19/Estonia/149952/2021	20E (EU1)	2021.072602739726
182	hCoV-19/Lithuania/ID2469/2020	20E (EU1)	2020.9193989071039
183	hCoV-19/Lithuania/MR-LUHS-5-44/2021	20E (EU1)	2021.2342465753425
184	hCoV-19/Latvia/4250/2021	20E (EU1)	2021.2260273972602
185	hCoV-19/Azerbaijan/Aghayev-08/2021	20B	2021.017808219178
186	hCoV-19/Azerbaijan/un-ChVir24287_181/2020	20B	2020.872950819672
187	hCoV-19/Azerbaijan/un-ChVir24287_245/2020	20B	2020.9030054644809
188	hCoV-19/Azerbaijan/un-ChVir24287_286/2020	20B	2020.922131147541
189	hCoV-19/Azerbaijan/un-ChVir24287_279/2020	20B	2020.9330601092897
190	hCoV-19/Azerbaijan/Aghayev-12/2021	20B	2021.16301369863
191	hCoV-19/Greece/44903/2020	20B	2020.9030054644809
192	hCoV-19/Ireland/D-NVRL-21IRL20800/2021	20B	2021.058904109589
193	hCoV-19/NorthMacedonia/29764/2020	20B	2020.99043715847
194	hCoV-19/NorthMacedonia/ZMC-2889/2021	20B	2021.0643835616438
195	hCoV-19/NorthMacedonia/3624/2021	20B	2021.0479452054794
196	hCoV-19/NorthMacedonia/26012/2020	20B	2020.9248633879781
197	hCoV-19/Italy/LOM-ASST-36691459SAL21/2021	20D	2021.3876712328768
198	hCoV-19/Belgium/UZA-UA-CV2262207021/2021	20D	2021.4369863013699
199	hCoV-19/Belarus/RRPCEM-VIS_1300/2021	20D	2021.2287671232878
200	hCoV-19/Serbia/Belgrade-2958023112/2020	20D	2020.9986338797814
201	hCoV-19/Serbia/Belgrade-2978541101/2021	20D	2021.0287671232877
202	hCoV-19/Serbia/Belgrade-3005212601/2021	20D	2021.0698630136985
203	hCoV-19/Estonia/15620976/2021	20D	2021.127397260274
204	hCoV-19/Serbia/Novi_Sad-919151512/2020	20D	2020.954918032787
205	hCoV-19/BosniaandHerzegovina/VFS-UNSA-LMGFI020/2021	20D	2021.0561643835617
206	hCoV-19/Slovakia/BA_22_00008754/2022	21K (Omicron)	2022.0643835616438
207	hCoV-19/Romania/B-39591/2021	21K (Omicron)	2021.9931506849316
208	hCoV-19/Italy/LAZ-INMI-3026/2022	21K (Omicron)	2022.0068493150684
209	hCoV-19/Greece/7337/2022	21K (Omicron)	2022.0561643835617
210	hCoV-19/Malta/MDxMDHO111/2022	21K (Omicron)	2022.0123287671233
211	hCoV-19/Malta/MDxMDHO57/2021	21K (Omicron)	2021.9931506849316
212	hCoV-19/Romania/IS-39513/2021	21K (Omicron)	2021.9876712328767
213	hCoV-19/Turkey/HSGM-G1234/2022	21K (Omicron)	2022.1219178082192
214	hCoV-19/Sweden/461847935146/2022	21K (Omicron)	2022.1027397260275
215	hCoV-19/Latvia/2201096686/2022	21K (Omicron)	2022.072602739726
216	hCoV-19/Montenegro/1255542202/2022	21K (Omicron)	2022.072602739726
217	hCoV-19/Austria/CeMM23886/2022	21K (Omicron)	2022.0835616438355
218	hCoV-19/Lithuania/S22B150/2022	21K (Omicron)	2022.072602739726
219	hCoV-19/Italy/LOM_SYNLAB_9167212891/2022	21K (Omicron)	2022.1219178082192
220	hCoV-19/Slovenia/17-090755-KR/2021	21K (Omicron)	2021.9876712328767
221	hCoV-19/Germany/HH-RKI-I-505262/2022	21K (Omicron)	2022.0698630136985
222	hCoV-19/Estonia/RC0428116/2022	21K (Omicron)	2022.0835616438355
223	hCoV-19/Reunion/CHU79800011060602/2022	21K (Omicron)	2022.0808219178082
224	hCoV-19/France/OCC-GENBIO-C16GN0380046/2022	21K (Omicron)	2022.1109589041096
225	hCoV-19/CzechRepublic/NRL_s676/2022	21K (Omicron)	2022.0945205479452
226	hCoV-19/Slovenia/17-003563-CE/2022	21K (Omicron)	2022.0123287671233
227	hCoV-19/Germany/NW-RKI-I-435789/2022	21K (Omicron)	2022.009589041096
228	hCoV-19/Spain/CL-COV24571/2022	21K (Omicron)	2022.0698630136985
229	hCoV-19/Latvia/22073541NO/2022	21K (Omicron)	2022.1027397260275
230	hCoV-19/Serbia/Belgrade-J984758_0403/2022	21K (Omicron)	2022.0945205479452
231	hCoV-19/Croatia/29903/2022	21K (Omicron)	2022.1
232	hCoV-19/Russia/IVA-RII-MH57813S/2022	21K (Omicron)	2022.0479452054794
233	hCoV-19/Sweden/2932550364/2021	21K (Omicron)	2021.9767123287672
234	hCoV-19/Netherlands/NB-SQD-00948/2022	21K (Omicron)	2022.0068493150684
235	hCoV-19/Portugal/PT24953/2022	21K (Omicron)	2022.009589041096
236	hCoV-19/Romania/NT-2847/2022	21K (Omicron)	2022.031506849315
237	hCoV-19/Bulgaria/22BG-EU_015274_Pl143/2022	21K (Omicron)	2022.0287671232877
238	hCoV-19/Portugal/PT24463/2021	21K (Omicron)	2021.9849315068493
239	hCoV-19/Wales/PHWC-PG4YS6/2021	21K (Omicron)	2021.9931506849316
240	hCoV-19/Moldova/E0002/2022	21K (Omicron)	2022.017808219178
241	hCoV-19/Latvia/2201103961/2022	21K (Omicron)	2022.0753424657535
242	hCoV-19/Italy/LOM_SYNLAB_9167203787/2022	21K (Omicron)	2022.0068493150684
243	hCoV-19/Germany/NI-RKI-I-384255/2021	21K (Omicron)	2021.9328767123288
244	hCoV-19/Portugal/PT27140/2022	21K (Omicron)	2022.0835616438355
245	hCoV-19/Ireland/G-NVRL-M21IRL00940470/2021	21K (Omicron)	2021.9520547945206
246	hCoV-19/Estonia/AA2288228/2022	21K (Omicron)	2022.1219178082192
247	hCoV-19/Cyprus/CING_33_1201_Pa/2022	21K (Omicron)	2022.031506849315
248	hCoV-19/Denmark/DCGC-287239/2021	21K (Omicron)	2021.9657534246576
249	hCoV-19/Sweden/BK000074105/2022	21K (Omicron)	2022.1027397260275
250	hCoV-19/Macedonia/6211/2022	21K (Omicron)	2022.0863013698631
251	hCoV-19/Turkey/HSGM-F18179/2022	21K (Omicron)	2022.0369863013698
252	hCoV-19/Romania/PH_497594/2022	21K (Omicron)	2022.0479452054794
253	hCoV-19/Netherlands/GE-RIVM-87980/2022	21K (Omicron)	2022.0917808219178
254	hCoV-19/Kosovo/CO-00634-XXK000_03_01_Prolab/2021	21K (Omicron)	2021.9931506849316
255	hCoV-19/Macedonia/5964/2022	21K (Omicron)	2022.0835616438355
256	hCoV-19/Poland/PZH-UMB-11486/2022	21K (Omicron)	2022.072602739726
257	hCoV-19/Malta/MDxMDHO152/2022	21K (Omicron)	2022.0205479452054
258	hCoV-19/Norway/6524/2022	21K (Omicron)	2022.0671232876712
259	hCoV-19/Norway/35327/2021	21K (Omicron)	2021.990410958904
260	hCoV-19/Croatia/23391/2022	21K (Omicron)	2022.009589041096
261	hCoV-19/Croatia/30924_new/2022	21K (Omicron)	2022.1191780821919
262	hCoV-19/Greece/331334/2022	21K (Omicron)	2022.1054794520549
263	hCoV-19/env/Liechtenstein/CeMM24791/2022	21K (Omicron)	2022.1191780821919
264	hCoV-19/NorthernIreland/NIRE-018e71/2022	21K (Omicron)	2022.0479452054794
265	hCoV-19/Turkey/HSGM-F19112/2022	21K (Omicron)	2022.0479452054794
266	hCoV-19/Finland/VI-747/2022	21K (Omicron)	2022.0397260273974
267	hCoV-19/Serbia/P1192984_Botswana_1212/2021	21K (Omicron)	2021.9465753424658
268	hCoV-19/Russia/SPE-RII-7125S/2021	21K (Omicron)	2021.9739726027397
269	hCoV-19/Luxembourg/LNS3118894/2022	21K (Omicron)	2022.1246575342466
270	hCoV-19/Latvia/2202039537/2022	21K (Omicron)	2022.113698630137
271	hCoV-19/Andorra/AND-253_220401288301_COV-GC/2022	21K (Omicron)	2022.0890410958905
272	hCoV-19/Ireland/D-NVRL-G22IRL07170/2022	21K (Omicron)	2022.0945205479452
273	hCoV-19/Moldova/E0010/2022	21K (Omicron)	2022.0369863013698
274	hCoV-19/Cyprus/CING_45_1102_Li/2022	21K (Omicron)	2022.113698630137
275	hCoV-19/Slovenia/17-054437-CE/2022	21K (Omicron)	2022.1082191780822
276	hCoV-19/Serbia/14N5-01/2022	21K (Omicron)	2022.0150684931507
277	hCoV-19/Slovenia/158492/2022	21K (Omicron)	2022.1027397260275
278	hCoV-19/Montenegro/CO-00688_MNE000_1068632202/2022	21K (Omicron)	2022.0205479452054
279	hCoV-19/BosniaandHerzegovina/VFS-UNSA-LMGFI1197/2022	21K (Omicron)	2022.0150684931507
280	hCoV-19/France/PDL-IPP52145/2021	21K (Omicron)	2021.9876712328767
281	hCoV-19/Poland/22SNR1860_wsserze/2022	21K (Omicron)	2022.1219178082192
282	hCoV-19/Greece/329284/2022	21K (Omicron)	2022.0835616438355
283	hCoV-19/Portugal/PT27741/2022	21K (Omicron)	2022.1027397260275
284	hCoV-19/Switzerland/GE-HUG-37012003/2022	21K (Omicron)	2022.0863013698631
285	hCoV-19/Ireland/MN-NVRL-S22IRL00087339/2022	21K (Omicron)	2022.0671232876712
286	hCoV-19/Serbia/Belgrade-411159_1101/2022	21K (Omicron)	2022.0287671232877
287	hCoV-19/Bulgaria/22BG-EU_018004_Pl169/2022	21K (Omicron)	2022.1054794520549
288	hCoV-19/Macedonia/6299/2022	21K (Omicron)	2022.0863013698631
289	hCoV-19/Luxembourg/LNS5472976/2022	21K (Omicron)	2022.0287671232877
290	hCoV-19/Luxembourg/LNS2166477/2022	21K (Omicron)	2022.0698630136985
291	hCoV-19/BosniaandHerzegovina/VFS-UNSA-LMGFI1213/2022	21K (Omicron)	2022.0123287671233
292	hCoV-19/Cyprus/CING_85_1901_Pa/2022	21K (Omicron)	2022.0506849315068
293	hCoV-19/Netherlands/NB-RIVM-85777/2022	21K (Omicron)	2022.0808219178082
294	hCoV-19/Slovakia/BA_22_00010564/2022	21K (Omicron)	2022.1109589041096
295	hCoV-19/Poland/PZH-GUM-7739/2022	21K (Omicron)	2022.0260273972603
296	hCoV-19/Netherlands/ZH-RIVM-87304/2022	21K (Omicron)	2022.0945205479452
297	hCoV-19/Liechtenstein/FL-Risch-2220203189/2022	21K (Omicron)	2022.0369863013698
298	hCoV-19/Croatia/26574/2022	21K (Omicron)	2022.0534246575342
299	hCoV-19/Belarus/BR-CRIE-7740895511/2022	21K (Omicron)	2022.0917808219178
300	hCoV-19/Kosovo/CO-00664-XXK000_9800_NIPH_Jan_2022/2022	21K (Omicron)	2022.0561643835617
301	hCoV-19/Austria/AGES-165436/2021	21K (Omicron)	2021.9986301369863
302	hCoV-19/Lithuania/LTU000_INMEDICA_1045983/2022	21K (Omicron)	2022.0013698630137
303	hCoV-19/Switzerland/VS-ETHZ-35548487/2022	21K (Omicron)	2022.009589041096
304	hCoV-19/France/ARA-HCL022008954401/2022	21K (Omicron)	2022.0342465753424
305	hCoV-19/Finland/THL-202133408/2021	21K (Omicron)	2021.982191780822
306	hCoV-19/Slovenia/87314/2022	21K (Omicron)	2022.0506849315068
307	hCoV-19/Belgium/rega-24635/2022	21K (Omicron)	2022.009589041096
308	hCoV-19/Finland/VI-599/2022	21K (Omicron)	2022.0205479452054
309	hCoV-19/Switzerland/VD-ETHZ-36035985/2022	21K (Omicron)	2022.0698630136985
310	hCoV-19/CzechRepublic/CSQ5742/2022	21K (Omicron)	2022.0698630136985
311	hCoV-19/CzechRepublic/FNP708/2022	21K (Omicron)	2022.0643835616438
312	hCoV-19/Finland/THL-202207098/2022	21K (Omicron)	2022.1191780821919
313	hCoV-19/Finland/THL-202207149/2022	21K (Omicron)	2022.1246575342466
314	hCoV-19/Scotland/QEUH-360FC1D/2022	21K (Omicron)	2022.1027397260275
315	hCoV-19/Kosovo/CO-00733-XXK000_5457_02_Niph_2022/2022	21K (Omicron)	2022.1219178082192
316	hCoV-19/Hungary/mbl_01542/2022	21K (Omicron)	2022.0287671232877
317	hCoV-19/Estonia/RC0325948/2022	21K (Omicron)	2022.0369863013698
318	hCoV-19/England/MILK-340411B/2022	21K (Omicron)	2022.0671232876712
319	hCoV-19/Ukraine/68743/2022	21K (Omicron)	2022.045205479452
320	hCoV-19/Kosovo/CO-00664-XXK000_237_NIPH_Jan_2022/2022	21L (Omicron)	2022.0561643835617
321	hCoV-19/England/PHEC-YYN3XJK/2022	21L (Omicron)	2022.0945205479452
322	hCoV-19/Sweden/10352078/2022	21L (Omicron)	2022.0479452054794
323	hCoV-19/Montenegro/134663/2022	21L (Omicron)	2022.1054794520549
324	hCoV-19/Monaco/IPP13328/2022	21L (Omicron)	2022.1027397260275
325	hCoV-19/CzechRepublic/CSQ6238/2022	21L (Omicron)	2022.1246575342466
326	hCoV-19/Belgium/rega-26732/2022	21L (Omicron)	2022.0369863013698
327	hCoV-19/Sweden/1593786364/2022	21L (Omicron)	2022.0534246575342
328	hCoV-19/Norway/2932/2022	21L (Omicron)	2022.045205479452
329	hCoV-19/Spain/PV-HUD-98806393/2022	21L (Omicron)	2022.0835616438355
330	hCoV-19/Austria/LB-R00056-S060/2022	21L (Omicron)	2022.058904109589
331	hCoV-19/Austria/LB-R00062-S318/2022	21L (Omicron)	2022.1246575342466
332	hCoV-19/Portugal/PT28089/2022	21L (Omicron)	2022.1027397260275
333	hCoV-19/Belgium/CHUNamur14039404/2022	21L (Omicron)	2022.1191780821919
334	hCoV-19/Denmark/DCGC-345532/2022	21L (Omicron)	2022.0671232876712
335	hCoV-19/Denmark/DCGC-359817/2022	21L (Omicron)	2022.0835616438355
336	hCoV-19/Estonia/RC0508067/2022	21L (Omicron)	2022.113698630137
337	hCoV-19/Ukraine/11-68837/2022	21L (Omicron)	2022.0534246575342
338	hCoV-19/Bulgaria/22BG-EU_018343_Pl172/2022	21L (Omicron)	2022.113698630137
339	hCoV-19/Lithuania/IBT-LSC-VU_r41_29/2022	21L (Omicron)	2022.1164383561643
340	hCoV-19/Montenegro/CO-00688-1395012202/2022	21L (Omicron)	2022.1219178082192
341	hCoV-19/Ukraine/ChVir23535_18/2021	20B	2021.0205479452054
342	hCoV-19/Serbia/Valjevo-951N25-0303/2021	20B	2021.168493150685
343	hCoV-19/Germany/NI-RKI-I-147672/2021	20B	2021.009589041096
344	hCoV-19/Ukraine/ChVir23535_100/2020	20B	2020.99043715847
345	hCoV-19/Poland/NIPH-NIH_ECDC-043/2021	20B	2021.0753424657535
346	hCoV-19/Ukraine/HCL021165512001/2020	20B	2020.8920765027322
347	hCoV-19/Moldova/ICGEB_807867_S7/2021	20I (Alpha V1)	2021.341095890411
348	hCoV-19/Romania/DJ79609/2021	20I (Alpha V1)	2021.3438356164384
349	hCoV-19/Greece/E_1772/2021	20I (Alpha V1)	2021.1876712328767
350	hCoV-19/France/IDF-IPP01556/2021	20I (Alpha V1)	2021.0424657534247
351	hCoV-19/Slovakia/CeMM4302/2021	20I (Alpha V1)	2021.017808219178
352	hCoV-19/Lithuania/LTU000_INMEDICA_429440/2021	20I (Alpha V1)	2021.376712328767
353	hCoV-19/Austria/CeMM11211/2021	20I (Alpha V1)	2021.3027397260273
354	hCoV-19/Montenegro/CO-00357_MNE000_2430202102/2021	20I (Alpha V1)	2021.5164383561644
355	hCoV-19/Switzerland/AG-ETHZ-33246796/2021	20I (Alpha V1)	2021.464383561644
356	hCoV-19/Finland/HEL-20-693/2021	20I (Alpha V1)	2021.072602739726
357	hCoV-19/France/IDF-HMN-21032290318/2021	20I (Alpha V1)	2021.2397260273972
358	hCoV-19/Italy/SAR-Cagliari281/2021	20I (Alpha V1)	2021.4205479452055
359	hCoV-19/Switzerland/ZH-UZH-IMV-3ba49cb7/2021	20I (Alpha V1)	2021.4041095890411
360	hCoV-19/NorthMacedonia/36129/2021	20I (Alpha V1)	2021.2643835616439
361	hCoV-19/Albania/210901053/2020	20I (Alpha V1)	2020.941256830601
362	hCoV-19/Albania/210901061/2021	20I (Alpha V1)	2021.017808219178
363	hCoV-19/Albania/210901055/2020	20I (Alpha V1)	2020.9521857923498
364	hCoV-19/Montenegro/ChVir23231/2021	20I (Alpha V1)	2021.0506849315068
365	hCoV-19/Greece/H814/2021	20I (Alpha V1)	2021.1246575342466
366	hCoV-19/Cyprus/BMVUCY767/2021	20I (Alpha V1)	2021.0753424657535
367	hCoV-19/France/ARA-HCL990000302279/2021	20I (Alpha V1)	2021.2698630136986
368	hCoV-19/Andorra/AND-233_2118213842_GC/2021	20I (Alpha V1)	2021.4808219178083
369	hCoV-19/Poland/PL_RCNT_E31630/2021	20I (Alpha V1)	2021.182191780822
370	hCoV-19/Poland/NIPH-NIH_ECDC-614/2021	20I (Alpha V1)	2021.1356164383562
371	hCoV-19/Slovenia/17-040626-CE/2021	20I (Alpha V1)	2021.2698630136986
372	hCoV-19/Ireland/TA-NVRL-21IRL17295/2021	20I (Alpha V1)	2021.0479452054794
373	hCoV-19/Belgium/rega-2230/2021	20I (Alpha V1)	2021.0534246575342
374	hCoV-19/Spain/CL-IBV-98017329/2021	20I (Alpha V1)	2021.031506849315
375	hCoV-19/Serbia/Belgrade-6015270803/2021	20I (Alpha V1)	2021.182191780822
376	hCoV-19/Spain/CT-HUVH-86327/2021	20I (Alpha V1)	2021.058904109589
377	hCoV-19/Spain/AN-IBV-99023270/2021	20I (Alpha V1)	2021.113698630137
378	hCoV-19/Poland/PL_P3196/2021	20I (Alpha V1)	2021.3575342465754
379	hCoV-19/Iceland/11264/2021	20I (Alpha V1)	2021.1657534246576
380	hCoV-19/Ireland/D-NVRL-90IRL12891/2021	20I (Alpha V1)	2021.3246575342466
381	hCoV-19/Ireland/LH-NVRL-e84IRL92814/2021	20I (Alpha V1)	2021.0863013698631
382	hCoV-19/Denmark/DCGC-104974/2021	20I (Alpha V1)	2021.3739726027397
383	hCoV-19/Latvia/2105096020/2021	20I (Alpha V1)	2021.4013698630138
384	hCoV-19/Iceland/11215/2021	20I (Alpha V1)	2021.1
385	hCoV-19/Bulgaria/21BG-EU_000365_Pl4/2021	20I (Alpha V1)	2021.1164383561643
386	hCoV-19/Greece/191719/2021	20I (Alpha V1)	2021.3164383561643
387	hCoV-19/Poland/PL_P1489/2021	20I (Alpha V1)	2021.217808219178
388	hCoV-19/Romania/DJ60825/2021	20I (Alpha V1)	2021.0424657534247
389	hCoV-19/Finland/4603/2021	20I (Alpha V1)	2021.182191780822
390	hCoV-19/Finland/THL-202109077/2021	20I (Alpha V1)	2021.1712328767123
391	hCoV-19/Sweden/16273644P/2021	20I (Alpha V1)	2021.2643835616439
392	hCoV-19/Croatia/HRV000_35/2021	20I (Alpha V1)	2021.0534246575342
393	hCoV-19/Estonia/16010241/2021	20I (Alpha V1)	2021.1876712328767
394	hCoV-19/Estonia/C104354/2021	20I (Alpha V1)	2021.2506849315068
395	hCoV-19/Estonia/15789267/2021	20I (Alpha V1)	2021.341095890411
396	hCoV-19/Estonia/16487445/2021	20I (Alpha V1)	2021.3465753424657
397	hCoV-19/Estonia/15659727/2021	20I (Alpha V1)	2021.2068493150684
398	hCoV-19/Estonia/RC0016730/2021	20I (Alpha V1)	2021.4561643835616
399	hCoV-19/Estonia/16797975/2021	20I (Alpha V1)	2021.4232876712329
400	hCoV-19/England/MILK-12848DA/2021	20I (Alpha V1)	2021.113698630137
401	hCoV-19/Turkey/HSGM-1160/2020	20I (Alpha V1)	2020.99043715847
402	hCoV-19/Ireland/WH-NVRL-e86IRL55955/2021	20I (Alpha V1)	2021.1602739726027
403	hCoV-19/France/HDF-IPP12273/2021	20I (Alpha V1)	2021.3575342465754
404	hCoV-19/Bulgaria/21BG-EU_001574_Pl15/2021	20I (Alpha V1)	2021.2123287671234
405	hCoV-19/England/CAMC-101D085/2021	20I (Alpha V1)	2021.0397260273974
406	hCoV-19/Bulgaria/21BG-EU_002781_Pl25/2021	20I (Alpha V1)	2021.3027397260273
407	hCoV-19/Moldova/un-ChVir25010/2021	20I (Alpha V1)	2021.0917808219178
408	hCoV-19/Spain/VC-IBV-98029919/2021	20I (Alpha V1)	2021.4342465753425
409	hCoV-19/Finland/HEL-14-360/2021	20I (Alpha V1)	2021.058904109589
410	hCoV-19/Spain/CL-COV03382/2021	20I (Alpha V1)	2021.3465753424657
411	hCoV-19/Luxembourg/LNS9463435/2021	20I (Alpha V1)	2021.3958904109588
412	hCoV-19/Norway/10742/2021	20I (Alpha V1)	2021.286301369863
413	hCoV-19/Norway/Ahus-668/2021	20I (Alpha V1)	2021.4342465753425
414	hCoV-19/Norway/OUS-08795/2021	20I (Alpha V1)	2021.3931506849315
415	hCoV-19/Latvia/2220/2021	20I (Alpha V1)	2021.3
416	hCoV-19/Latvia/2105087420/2021	20I (Alpha V1)	2021.3876712328768
417	hCoV-19/Belgium/rega-10118/2021	20I (Alpha V1)	2021.3986301369864
418	hCoV-19/France/PDL-IPP06360/2021	20I (Alpha V1)	2021.2013698630137
419	hCoV-19/Luxembourg/LNS8172015/2021	20I (Alpha V1)	2021.3191780821917
420	hCoV-19/Switzerland/GE-HUG-34603037/2021	20I (Alpha V1)	2021.486301369863
421	hCoV-19/Malta/MDxMDH434/2021	20I (Alpha V1)	2021.335616438356
422	hCoV-19/Malta/MDxMDH448/2021	20I (Alpha V1)	2021.3520547945207
423	hCoV-19/Norway/08537/2021	20I (Alpha V1)	2021.2068493150684
424	hCoV-19/Norway/10418/2021	20I (Alpha V1)	2021.2972602739726
425	hCoV-19/Norway/OUS-02969/2021	20I (Alpha V1)	2021.1739726027397
426	hCoV-19/Norway/OUS-10541/2021	20I (Alpha V1)	2021.4753424657533
427	hCoV-19/Switzerland/SO-ETHZ-561532/2021	20I (Alpha V1)	2021.2397260273972
428	hCoV-19/Moldova/un-ChVir25725/2021	20I (Alpha V1)	2021.2671232876712
429	hCoV-19/Romania/B-7080/2021	20I (Alpha V1)	2021.2589041095891
430	hCoV-19/Belgium/UGent-5817/2021	20I (Alpha V1)	2021.3027397260273
431	hCoV-19/env/Liechtenstein/CeMM9279/2021	20I (Alpha V1)	2021.3712328767124
432	hCoV-19/Romania/Cluj_430347/2021	20I (Alpha V1)	2021.1465753424657
433	hCoV-19/Belgium/rega-5945/2021	20I (Alpha V1)	2021.2369863013698
434	hCoV-19/Norway/OUS-07678/2021	20I (Alpha V1)	2021.3657534246574
435	hCoV-19/Estonia/L21040600331/2021	20I (Alpha V1)	2021.2616438356165
436	hCoV-19/Turkey/Ankara-1717_3152/2021	20I (Alpha V1)	2021.2506849315068
437	hCoV-19/Liechtenstein/FL-UHB-4198371701/2021	20I (Alpha V1)	2021.3027397260273
438	hCoV-19/NorthMacedonia/26649/2021	20I (Alpha V1)	2021.2452054794521
439	hCoV-19/Kosovo/ChVir25780_1/2021	20I (Alpha V1)	2021.3465753424657
440	hCoV-19/NorthMacedonia/35322/2021	20I (Alpha V1)	2021.2479452054795
441	hCoV-19/Sweden/36843754XXP/2021	20I (Alpha V1)	2021.3219178082193
442	hCoV-19/Finland/THL-202118482/2021	20I (Alpha V1)	2021.3931506849315
443	hCoV-19/Luxembourg/LNS5235395/2021	20I (Alpha V1)	2021.2123287671234
444	hCoV-19/Ireland/WX-NVRL-M31IRL84252/2021	20I (Alpha V1)	2021.4479452054795
445	hCoV-19/Finland/THL-202113994/2021	20I (Alpha V1)	2021.3082191780823
446	hCoV-19/Malta/MDxMDH353/2021	20I (Alpha V1)	2021.2698630136986
447	hCoV-19/Scotland/QEUH-157D024/2021	20I (Alpha V1)	2021.36301369863
448	hCoV-19/Portugal/PT4120/2021	20I (Alpha V1)	2021.16301369863
449	hCoV-19/Ireland/WX-NVRL-88IRL33692/2021	20I (Alpha V1)	2021.2397260273972
450	hCoV-19/Latvia/2104087396/2021	20I (Alpha V1)	2021.305479452055
451	hCoV-19/Andorra/AND-234_2118213840_GC/2021	20I (Alpha V1)	2021.4808219178083
452	hCoV-19/Portugal/PT4960/2021	20I (Alpha V1)	2021.1794520547944
453	hCoV-19/Poland/UKDD-3589659300/2021	20I (Alpha V1)	2021.3219178082193
454	hCoV-19/Monaco/HCL021025809501/2021	20I (Alpha V1)	2021.0945205479452
455	hCoV-19/Italy/CAL-AMC-210331127-DS/2021	20I (Alpha V1)	2021.2452054794521
456	hCoV-19/Italy/CAM-AMES-26-31/2021	20I (Alpha V1)	2021.154794520548
457	hCoV-19/Italy/CAM-TIGEM-IZSM-COLLI-13918/2021	20I (Alpha V1)	2021.376712328767
458	hCoV-19/Serbia/Cacak-3301900905/2021	20I (Alpha V1)	2021.3520547945207
459	hCoV-19/BosniaandHerzegovina/141707/2021	20I (Alpha V1)	2021.2671232876712
460	hCoV-19/Montenegro/CO-00357_MNE000_2213722102/2021	20I (Alpha V1)	2021.4342465753425
461	hCoV-19/Montenegro/CO-00357_MNE000_2204762102/2021	20I (Alpha V1)	2021.4397260273972
462	hCoV-19/Belgium/CHUNamur13409548/2021	20I (Alpha V1)	2021.4150684931508
463	hCoV-19/Ireland/D-NVRL-22IRL39796/2021	20I (Alpha V1)	2021.305479452055
464	hCoV-19/Romania/TM10010/2021	20I (Alpha V1)	2021.16301369863
465	hCoV-19/Germany/ST-MD2177/2021	20I (Alpha V1)	2021.2479452054795
466	hCoV-19/Italy/CAM-AMES.75.88/2021	20I (Alpha V1)	2021.2808219178082
467	hCoV-19/Romania/BZ-15450/2021	20I (Alpha V1)	2021.4205479452055
468	hCoV-19/England/MILK-15255B3/2021	20I (Alpha V1)	2021.2972602739726
469	hCoV-19/England/ALDP-13A20BF/2021	20I (Alpha V1)	2021.1712328767123
470	hCoV-19/Romania/B-16402/2021	20I (Alpha V1)	2021.4616438356165
471	hCoV-19/NorthMacedonia/39250/2021	20I (Alpha V1)	2021.354794520548
472	hCoV-19/Greece/V933/2021	20I (Alpha V1)	2021.3219178082193
473	hCoV-19/Denmark/DCGC-58688/2021	20I (Alpha V1)	2021.2013698630137
474	hCoV-19/Croatia/2701/2021	20I (Alpha V1)	2021.2424657534248
475	hCoV-19/Moldova/un-ChVir25840/2021	20I (Alpha V1)	2021.472602739726
476	hCoV-19/Moldova/S3331Nr3/2021	20I (Alpha V1)	2021.168493150685
477	hCoV-19/Bulgaria/21BG-EU_003046_Pl28/2021	20I (Alpha V1)	2021.3465753424657
478	hCoV-19/Kosovo/ChVir25780_28/2021	20I (Alpha V1)	2021.3465753424657
479	hCoV-19/Kosovo/ChVir25780_15/2021	20I (Alpha V1)	2021.4260273972602
480	hCoV-19/Netherlands/OV-RIVM-35332/2021	20I (Alpha V1)	2021.3575342465754
481	hCoV-19/Netherlands/NB-RIVM-26924/2021	20I (Alpha V1)	2021.2753424657535
482	hCoV-19/Netherlands/NB-MVD-CWGS2101180/2021	20I (Alpha V1)	2021.464383561644
483	hCoV-19/Netherlands/OV-RIVM-38030/2021	20I (Alpha V1)	2021.4013698630138
484	hCoV-19/Netherlands/NB-RIVM-18770/2021	20I (Alpha V1)	2021.1575342465753
485	hCoV-19/Albania/210901070/2021	20I (Alpha V1)	2021.0561643835617
486	hCoV-19/Albania/211060667/2021	20I (Alpha V1)	2021.190410958904
487	hCoV-19/Switzerland/BS-ETHZ-600490/2021	20I (Alpha V1)	2021.3164383561643
488	hCoV-19/Greece/KEDY_87199/2021	20I (Alpha V1)	2021.1493150684933
489	hCoV-19/Albania/210901052/2021	20I (Alpha V1)	2021.16301369863
490	hCoV-19/NorthMacedonia/415-p/2021	20I (Alpha V1)	2021.2452054794521
491	hCoV-19/Moldova/un-ChVir25708/2021	20I (Alpha V1)	2021.2095890410958
492	hCoV-19/NorthMacedonia/40367/2021	20I (Alpha V1)	2021.3821917808218
493	hCoV-19/England/ALDP-154D3F7/2021	20I (Alpha V1)	2021.3246575342466
494	hCoV-19/Wales/PHWC-PYNSIB/2021	20I (Alpha V1)	2021.2369863013698
495	hCoV-19/Moldova/un-ChVir25014/2021	20I (Alpha V1)	2021.072602739726
496	hCoV-19/Ukraine/MN908947-13-142689/2021	20I (Alpha V1)	2021.1438356164383
497	hCoV-19/Moldova/ICGEB_797065_S2/2021	20I (Alpha V1)	2021.3109589041096
498	hCoV-19/Ireland/D-NVRL-M31IRL38408/2021	20I (Alpha V1)	2021.4287671232876
499	hCoV-19/Bulgaria/21BG-EU_003624_Pl31/2021	20I (Alpha V1)	2021.4917808219177
500	hCoV-19/Bulgaria/21BG-EU_002255_Pl21/2021	20I (Alpha V1)	2021.2616438356165
501	hCoV-19/env/Liechtenstein/CeMM8894/2021	20I (Alpha V1)	2021.0972602739726
502	hCoV-19/Luxembourg/LNS2239083/2021	20I (Alpha V1)	2021.458904109589
503	hCoV-19/Sweden/5472208635/2021	20I (Alpha V1)	2021.335616438356
504	hCoV-19/Lithuania/LTU000_NMRVI_125120/2021	20I (Alpha V1)	2021.4205479452055
505	hCoV-19/Belarus/HM-CRIE-L219T0077u/2021	20I (Alpha V1)	2021.335616438356
506	hCoV-19/Lithuania/LTU000_NMRVI60482/2021	20I (Alpha V1)	2021.2287671232878
507	hCoV-19/Lithuania/NMRVI78334/2021	20I (Alpha V1)	2021.2753424657535
508	hCoV-19/Lithuania/LTU000_BM_19D/2021	20I (Alpha V1)	2021.4041095890411
509	hCoV-19/Ukraine/Kyiv-PHC-0017/2021	20I (Alpha V1)	2021.204109589041
510	hCoV-19/Ukraine/Kyiv-PHC-0006/2021	20I (Alpha V1)	2021.204109589041
511	hCoV-19/Moldova/un-ChVir25020/2021	20I (Alpha V1)	2021.1493150684933
512	hCoV-19/Ukraine/HCL021165882401/2021	20I (Alpha V1)	2021.3849315068494
513	hCoV-19/Bulgaria/21BG-EU_003292_Pl29/2021	20I (Alpha V1)	2021.3602739726027
514	hCoV-19/Greece/KEDY_6500/2021	20I (Alpha V1)	2021.3383561643836
515	hCoV-19/Greece/82/2021	20I (Alpha V1)	2021.195890410959
516	hCoV-19/Netherlands/FL-RIVM-28924/2021	20I (Alpha V1)	2021.1493150684933
517	hCoV-19/England/ALDP-129FCB2/2021	20I (Alpha V1)	2021.1164383561643
518	hCoV-19/England/NORT-290434/2021	20I (Alpha V1)	2021.0260273972603
519	hCoV-19/Netherlands/NH-RIVM-23538/2021	20I (Alpha V1)	2021.217808219178
520	hCoV-19/Romania/AG-2458/2021	20I (Alpha V1)	2021.0780821917808
521	hCoV-19/Liechtenstein/UHB-4209185301/2021	20I (Alpha V1)	2021.4397260273972
522	hCoV-19/Luxembourg/LNS1325738/2021	20I (Alpha V1)	2021.2972602739726
523	hCoV-19/Austria/CeMM9313/2021	20I (Alpha V1)	2021.354794520548
524	hCoV-19/Serbia/J156040_1404/2021	20I (Alpha V1)	2021.2835616438356
525	hCoV-19/Serbia/Belgrade-3053602102/2021	20I (Alpha V1)	2021.141095890411
526	hCoV-19/Serbia/Beograd-863N63-2602/2021	20I (Alpha V1)	2021.154794520548
527	hCoV-19/Slovenia/277781/2021	20I (Alpha V1)	2021.4178082191781
528	hCoV-19/Slovenia/22-8542/2021	20I (Alpha V1)	2021.445205479452
529	hCoV-19/Iceland/11828/2021	20I (Alpha V1)	2021.3958904109588
530	hCoV-19/Iceland/11849/2021	20I (Alpha V1)	2021.4068493150685
531	hCoV-19/Portugal/PT6056/2021	20I (Alpha V1)	2021.2589041095891
532	hCoV-19/Bulgaria/21BG-NC_003532_R14/2021	20I (Alpha V1)	2021.4150684931508
533	hCoV-19/Denmark/DCGC-83145/2021	20I (Alpha V1)	2021.16301369863
534	hCoV-19/Bulgaria/21BG-EU_000249_Pl3/2021	20I (Alpha V1)	2021.1191780821919
535	hCoV-19/Bulgaria/21BG_COV_EU_001964_Pl19/2021	20I (Alpha V1)	2021.2397260273972
536	hCoV-19/Denmark/DCGC-49022/2021	20I (Alpha V1)	2021.1246575342466
537	hCoV-19/Denmark/DCGC-51733/2021	20I (Alpha V1)	2021.2972602739726
538	hCoV-19/Belarus/MI-RRCEM-Sars_Cov_Vis_68/2021	20I (Alpha V1)	2021.1465753424657
539	hCoV-19/Belarus/RRPCEM-VIS_50/2021	20I (Alpha V1)	2021.1465753424657
540	hCoV-19/Malta/MDxMDH262/2021	20I (Alpha V1)	2021.2287671232878
541	hCoV-19/Belgium/rega-1957/2021	20I (Alpha V1)	2021.0369863013698
542	hCoV-19/Iceland/11299/2021	20I (Alpha V1)	2021.2013698630137
543	hCoV-19/Iceland/11651/2021	20I (Alpha V1)	2021.313698630137
544	hCoV-19/Spain/CT-HUVH-EX12775/2021	20I (Alpha V1)	2021.5876712328768
545	hCoV-19/Slovakia/UVZ_PL17_B2_11149/2021	20I (Alpha V1)	2021.2397260273972
546	hCoV-19/Iceland/7035/2021	20I (Alpha V1)	2021.464383561644
547	hCoV-19/Latvia/3178/2021	20I (Alpha V1)	2021.4342465753425
548	hCoV-19/BosniaandHerzegovina/BM10602/2021	20I (Alpha V1)	2021.3794520547945
549	hCoV-19/Azerbaijan/Aghayev-09/2021	20I (Alpha V1)	2021.0863013698631
550	hCoV-19/Liechtenstein/UHB-4180215501/2021	20I (Alpha V1)	2021.0561643835617
551	hCoV-19/Liechtenstein/UHB-4181325501/2021	20I (Alpha V1)	2021.072602739726
552	hCoV-19/Liechtenstein/UHB-4182376401/2021	20I (Alpha V1)	2021.0863013698631
553	hCoV-19/Finland/THL-202118500/2021	20I (Alpha V1)	2021.4041095890411
554	hCoV-19/France/un-HMN-21022180464/2021	20I (Alpha V1)	2021.1246575342466
555	hCoV-19/France/CVL-IPP12341/2021	20I (Alpha V1)	2021.3575342465754
556	hCoV-19/Germany/BE-RKI-I-151769/2021	20I (Alpha V1)	2021.3602739726027
557	hCoV-19/Denmark/DCGC-122176/2021	20I (Alpha V1)	2021.4808219178083
558	hCoV-19/Denmark/DCGC-121714/2021	20I (Alpha V1)	2021.4753424657533
559	hCoV-19/Denmark/DCGC-118622/2021	20I (Alpha V1)	2021.3931506849315
560	hCoV-19/France/GES-HCL021115398201/2021	20I (Alpha V1)	2021.472602739726
561	hCoV-19/Croatia/4755/2021	20I (Alpha V1)	2021.3383561643836
562	hCoV-19/Slovenia/242621/2021	20I (Alpha V1)	2021.354794520548
563	hCoV-19/France/un-HMN-21022180344/2021	20I (Alpha V1)	2021.127397260274
564	hCoV-19/Iceland/11227/2021	20I (Alpha V1)	2021.113698630137
565	hCoV-19/Romania/DJ73217/2021	20I (Alpha V1)	2021.2260273972602
566	hCoV-19/Ireland/D-NVRL-22IRL82597/2021	20I (Alpha V1)	2021.3465753424657
567	hCoV-19/Greece/CP90891/2021	20I (Alpha V1)	2021.0369863013698
568	hCoV-19/Slovenia/90-024984-NM/2021	20I (Alpha V1)	2021.3739726027397
569	hCoV-19/BosniaandHerzegovina/141661/2021	20I (Alpha V1)	2021.2671232876712
570	hCoV-19/BosniaandHerzegovina/KCUS28698/2021	20I (Alpha V1)	2021.182191780822
571	hCoV-19/Luxembourg/LNS1710334/2021	20I (Alpha V1)	2021.3383561643836
572	hCoV-19/Croatia/3235/2021	20I (Alpha V1)	2021.2561643835616
573	hCoV-19/Germany/un-RKI-I-085580/2021	20I (Alpha V1)	2021.2397260273972
574	hCoV-19/BosniaandHerzegovina/EL281/2021	20I (Alpha V1)	2021.3383561643836
575	hCoV-19/Belgium/Jessa-55-2112-001011/2021	20I (Alpha V1)	2021.2260273972602
576	hCoV-19/Monaco/CERBAHC-HTNG3AFX2-S17/2021	20I (Alpha V1)	2021.2917808219179
577	hCoV-19/Monaco/CERBAHC-HTNG3AFX2-S63/2021	20I (Alpha V1)	2021.2917808219179
578	hCoV-19/Serbia/Beograd-MZ-2504/2021	20I (Alpha V1)	2021.313698630137
579	hCoV-19/Germany/HH-HPI-p6873/2021	20I (Alpha V1)	2021.3301369863013
580	hCoV-19/Sweden/1337862617/2021	20I (Alpha V1)	2021.3986301369864
581	hCoV-19/Poland/PZH-UMB-1765/2021	20I (Alpha V1)	2021.4232876712329
582	hCoV-19/Sweden/SE00326660/2021	20I (Alpha V1)	2021.1712328767123
583	hCoV-19/Lithuania/S21E286/2021	20I (Alpha V1)	2021.2972602739726
584	hCoV-19/Spain/AS-IBV-98026241/2021	20I (Alpha V1)	2021.2205479452055
585	hCoV-19/CzechRepublic/UKDD-MUNL-U-124535/2021	20I (Alpha V1)	2021.2643835616439
586	hCoV-19/Austria/CeMM8606/2021	20I (Alpha V1)	2021.341095890411
587	hCoV-19/Ukraine/52-62364/2021	20I (Alpha V1)	2021.4698630136986
588	hCoV-19/Ukraine/MN908947-11-142690/2021	20I (Alpha V1)	2021.1438356164383
589	hCoV-19/Moldova/ICGEB_810376_S13/2021	20I (Alpha V1)	2021.341095890411
590	hCoV-19/CzechRepublic/NRL_8004/2021	20I (Alpha V1)	2021.3438356164384
591	hCoV-19/Slovakia/CeMM4354/2021	20I (Alpha V1)	2021.0917808219178
592	hCoV-19/Austria/CeMM3866/2021	20I (Alpha V1)	2021.1082191780822
593	hCoV-19/Slovakia/UKBA-2294/2021	20I (Alpha V1)	2021.2068493150684
594	hCoV-19/Germany/NW-RKI-I-088458/2021	20I (Alpha V1)	2021.2835616438356
595	hCoV-19/CzechRepublic/NRL-3610-21/2021	20I (Alpha V1)	2021.1356164383562
596	hCoV-19/Croatia/5942/2021	20I (Alpha V1)	2021.3109589041096
597	hCoV-19/Azerbaijan/Aghayev-11/2021	20I (Alpha V1)	2021.1027397260275
598	hCoV-19/Poland/Gyncentrum0159/2021	20I (Alpha V1)	2021.2589041095891
599	hCoV-19/Germany/TH-RKI-I-011907/2021	20I (Alpha V1)	2021.0780821917808
600	hCoV-19/BosniaandHerzegovina/KCUS28628/2021	20I (Alpha V1)	2021.182191780822
601	hCoV-19/Slovakia/UKBA-1010/2020	20I (Alpha V1)	2020.974043715847
602	hCoV-19/France/NAQ-HCL021070137901/2021	20I (Alpha V1)	2021.2808219178082
603	hCoV-19/Slovakia/CeMM4285/2021	20I (Alpha V1)	2021.0945205479452
604	hCoV-19/Switzerland/GE-HUG-34131321/2021	20I (Alpha V1)	2021.354794520548
605	hCoV-19/Serbia/Razanj-J597817-1505/2021	20I (Alpha V1)	2021.368493150685
606	hCoV-19/Slovakia/UVZ_PL26_F4_14371/2021	20I (Alpha V1)	2021.5191780821917
607	hCoV-19/Ukraine/HCL021165894701/2021	20I (Alpha V1)	2021.3931506849315
608	hCoV-19/Kosovo/ChVir25780_27/2021	20I (Alpha V1)	2021.4178082191781
609	hCoV-19/Slovakia/12675/2021	20I (Alpha V1)	2021.4315068493152
610	hCoV-19/CzechRepublic/KNL_2021-060151646/2021	20I (Alpha V1)	2021.4369863013699
611	hCoV-19/Slovakia/UKBA-2859/2021	20I (Alpha V1)	2021.286301369863
612	hCoV-19/Slovakia/UVZ_PL22_H10_12579/2021	20I (Alpha V1)	2021.4315068493152
613	hCoV-19/Latvia/2531/2021	20I (Alpha V1)	2021.5
614	hCoV-19/CzechRepublic/IMG30S_6246/21	20I (Alpha V1)	2021.2698630136986
615	hCoV-19/Poland/UKDD-8827621900/2021	20I (Alpha V1)	2021.4397260273972
616	hCoV-19/Netherlands/LI-RIVM-30911/2021	20I (Alpha V1)	2021.313698630137
617	hCoV-19/CzechRepublic/UKDD-2021-030154111/2021	20I (Alpha V1)	2021.190410958904
618	hCoV-19/Austria/CeMM4192/2021	20I (Alpha V1)	2021.1246575342466
619	hCoV-19/Austria/MUIV-0054/2021	20I (Alpha V1)	2021.2808219178082
620	hCoV-19/Slovakia/UVZ_PL19_C10_11989/2021	20I (Alpha V1)	2021.3849315068494
621	hCoV-19/Denmark/DCGC-89102/2021	20I (Alpha V1)	2021.3164383561643
622	hCoV-19/CzechRepublic/NRL_488_21/2021	20I (Alpha V1)	2021.0287671232877
623	hCoV-19/Slovenia/17-040836-KR/2021	20I (Alpha V1)	2021.4972602739726
624	hCoV-19/Sweden/10042987/2021	20I (Alpha V1)	2021.2397260273972
625	hCoV-19/Slovakia/UVZ_PL15_G5_10579/2021	20I (Alpha V1)	2021.354794520548
626	hCoV-19/Bulgaria/21BG-EU_003787_Pl32/2021	20I (Alpha V1)	2021.5164383561644
627	hCoV-19/Sweden/01_SE100_21CS504069/2021	20I (Alpha V1)	2021.4369863013699
628	hCoV-19/CzechRepublic/UMTM231389/2021	20I (Alpha V1)	2021.4890410958903
629	hCoV-19/Germany/BY-LGL-Alpha_passage_IV_rep2/2021	20I (Alpha V1)	2021.4424657534246
630	hCoV-19/Ukraine/66-62524/2021	20I (Alpha V1)	2021.4616438356165
631	hCoV-19/Sweden/SE00585054/2021	20I (Alpha V1)	2021.472602739726
632	hCoV-19/Finland/THL-202101511/2020	20B	2020.9084699453551
633	hCoV-19/Russia/BEL-RII-MH12847S/2020	20B	2020.9139344262296
634	hCoV-19/Russia/MOW-CRIE-L188K0303/2021	20B	2021.272602739726
635	hCoV-19/Finland/9761/2021	20B	2021.5082191780823
636	hCoV-19/Iceland/11099/2021	20B	2021.031506849315
637	hCoV-19/Belarus/HM-CRIE-L219T0051u/2021	20B	2021.2095890410958
638	hCoV-19/Belarus/HM-CRIE-L219T0049u/2021	20B	2021.2835616438356
639	hCoV-19/Russia/SPE-RII-MH14335S/2021	20B	2021.0342465753424
640	hCoV-19/Russia/SPE-RII-MH15741S/2021	20B	2021.1849315068494
641	hCoV-19/Russia/SPE-RII-MH14632S/2021	20B	2021.1356164383562
642	hCoV-19/Russia/MOW-CRIE-L188M0203b/2021	20B	2021.2095890410958
643	hCoV-19/Poland/PL_RCNT_Z40896/2020	20B	2020.9030054644809
644	hCoV-19/Poland/KCZ186/2021	20B	2021.1520547945206
645	hCoV-19/Ukraine/UA-RIVM-21879/2020	20B	2020.9931693989072
646	hCoV-19/Kosovo/ChVir23116/2020	20B	2020.9986338797814
647	hCoV-19/Latvia/1172/2020	20B	2020.8838797814208
648	hCoV-19/Turkey/HSGM-1353/2021	20B	2021.0561643835617
649	hCoV-19/Turkey/18-Ankara-GUMV-50134/2020	20B	2020.8811475409836
650	hCoV-19/Turkey/HSGM-1317/2021	20B	2021.0506849315068
651	hCoV-19/Turkey/HSGM-3793/2021	20B	2021.113698630137
652	hCoV-19/Slovakia/113060171C/2020	20B	2020.9139344262296
653	hCoV-19/Romania/DJ50586/2020	20B	2020.9112021857923
654	hCoV-19/Luxembourg/LNS0095929/2021	20B	2021.0972602739726
655	hCoV-19/Norway/3780/2021	20B	2021.1219178082192
656	hCoV-19/Italy/CAM-TIGEM-IZSM-COLLI-18194/2021	20J (Gamma V3)	2021.0342465753424
657	hCoV-19/Spain/CN-HUNSC_ITER_80038122/2021	20J (Gamma V3)	2021.4205479452055
658	hCoV-19/Belgium/AZKLINA121-076646/2021	20J (Gamma V3)	2021.2506849315068
659	hCoV-19/Malta/MDxMDH375/2021	20J (Gamma V3)	2021.2945205479452
660	hCoV-19/Spain/PV-HUB-51173353/2021	20J (Gamma V3)	2021.2068493150684
661	hCoV-19/Belarus/RRCEM-7763/2020	20B	2020.9166666666667
662	hCoV-19/Croatia/IGA-21-87107/2020	20B	2020.8674863387978
663	hCoV-19/Switzerland/ZH-ETHZ-410906/2020	20B	2020.9139344262296
664	hCoV-19/Russia/KAM-RII-MH12349S/2020	20B	2020.957650273224
665	hCoV-19/Greece/99405/2021	20B	2021.0616438356165
666	hCoV-19/Turkey/42-Ankara-GUMV-50873/2020	20B	2020.889344262295
667	hCoV-19/Russia/SPE-RII-MH14282S/2021	20B	2021.0424657534247
668	hCoV-19/Russia/SPE-RII-MH14699S/2021	20B	2021.1246575342466
669	hCoV-19/Russia/KAM-RII-MH12230S/2020	20B	2020.957650273224
670	hCoV-19/Crimea/CRIE-L189B0546b/2021	20B	2021.2506849315068
671	hCoV-19/Ukraine/HCL021165513901/2020	20B	2020.8975409836066
672	hCoV-19/Ukraine/ChVir23535_51/2021	20B	2021.031506849315
673	hCoV-19/Greece/15613/2021	20B	2021.4369863013699
674	hCoV-19/Greece/17200/2021	20B	2021.4561643835616
675	hCoV-19/Liechtenstein/UHB-761057800/2021	20B	2021.3301369863013
676	hCoV-19/Switzerland/BE-32702815/2021	20B	2021.327397260274
677	hCoV-19/Latvia/1529/2021	20B	2021.2013698630137
678	hCoV-19/Latvia/379/2021	20B	2021.0863013698631
679	hCoV-19/Latvia/363/2021	20B	2021.0780821917808
680	hCoV-19/Azerbaijan/Aghayev-06/2021	20B	2021.0123287671233
681	hCoV-19/Iceland/11138/2021	20B	2021.0424657534247
682	hCoV-19/Denmark/DCGC-15783/2020	20B	2020.8948087431695
683	hCoV-19/Lithuania/T-1658/2020	20B	2020.886612021858
684	hCoV-19/Norway/7176/2020	20B	2020.9631147540983
685	hCoV-19/Ireland/C-NVRL-30IRL39451/2021	21B (Kappa)	2021.3794520547945
686	hCoV-19/Reunion/HCL021169815201/2021	21A (Delta)	2021.7027397260274
687	hCoV-19/Kosovo/ChVir25780_24/2021	21A (Delta)	2021.327397260274
688	hCoV-19/Albania/un-ChVir25862_03/2021	21A (Delta)	2021.4561643835616
689	hCoV-19/Portugal/PT7433/2021	21A (Delta)	2021.3383561643836
690	hCoV-19/Luxembourg/LNS7910391/2021	21A (Delta)	2021.472602739726
691	hCoV-19/CzechRepublic/NRL_8519/2021	21A (Delta)	2021.3849315068494
692	hCoV-19/Austria/CeMM11728/2021	21A (Delta)	2021.4397260273972
693	hCoV-19/BosniaandHerzegovina/VFS-UNSA-LMGFI034/2021	21A (Delta)	2021.4972602739726
694	hCoV-19/Ireland/D-NVRL-M36IRL63746/2021	21A (Delta)	2021.658904109589
695	hCoV-19/Belgium/UZA-UA-CV2084008018/2021	21A (Delta)	2021.521917808219
696	hCoV-19/Slovakia/UVZ_PL29_E9_15001/2021	21A (Delta)	2021.554794520548
697	hCoV-19/Iceland/7044/2021	21A (Delta)	2021.458904109589
698	hCoV-19/England/HSLL-15B4698/2021	21I (Delta)	2021.390410958904
699	hCoV-19/Norway/16768/2021	21I (Delta)	2021.5958904109589
700	hCoV-19/Norway/18429/2021	21I (Delta)	2021.5767123287671
701	hCoV-19/CzechRepublic/NRL_10345/2021	21I (Delta)	2021.521917808219
702	hCoV-19/CzechRepublic/NRL_10991/2021	21I (Delta)	2021.5849315068492
703	hCoV-19/Slovakia/UVZ_PL40_G8_18401/2021	21I (Delta)	2021.2698630136986
704	hCoV-19/Monaco/IPP20187/2021	21I (Delta)	2021.5575342465754
705	hCoV-19/Slovenia/22-10525/2021	21I (Delta)	2021.804109589041
706	hCoV-19/Netherlands/ZH-RIVM-41748/2021	21I (Delta)	2021.445205479452
707	hCoV-19/Luxembourg/LNS9975788/2021	21I (Delta)	2021.5794520547945
708	hCoV-19/Netherlands/UT-RIVM-46176/2021	21I (Delta)	2021.5438356164384
709	hCoV-19/France/NAQ-HCL021119271001/2021	21I (Delta)	2021.4808219178083
710	hCoV-19/Spain/VC-FISABIO-35037/2021	21I (Delta)	2021.6424657534246
711	hCoV-19/Italy/SIC-CQRC-2450593-2031/2021	21I (Delta)	2021.7054794520548
712	hCoV-19/Greece/30806/2021	21I (Delta)	2021.609589041096
713	hCoV-19/Poland/2108-009_wsselodz/2021	21I (Delta)	2021.5767123287671
714	hCoV-19/Albania/un-ChVir25862_04/2021	21I (Delta)	2021.4561643835616
715	hCoV-19/Germany/BY-RKI-I-224543/2021	21I (Delta)	2021.664383561644
716	hCoV-19/Kosovo/CO-00367-XXK000_8964/2021	21I (Delta)	2021.5520547945205
717	hCoV-19/Ukraine/49-64149/2021	21I (Delta)	2021.7082191780821
718	hCoV-19/Belgium/Jessa_11-2128-004628ZOL/2021	21I (Delta)	2021.535616438356
719	hCoV-19/Spain/AB-55954796/2021	21I (Delta)	2021.7493150684932
720	hCoV-19/Norway/15545/2021	21I (Delta)	2021.527397260274
721	hCoV-19/Slovenia/5C-059959-KP/2021	21I (Delta)	2021.9191780821918
722	hCoV-19/Poland/WSSEGorzow-21S1093/2021	21I (Delta)	2021.7986301369863
723	hCoV-19/Monaco/IPP25973/2021	21I (Delta)	2021.6424657534246
724	hCoV-19/Liechtenstein/FL-Risch-21A0804510/2021	21I (Delta)	2021.7630136986302
725	hCoV-19/Bulgaria/21BG-EU_005156_Pl46/2021	21I (Delta)	2021.6260273972603
726	hCoV-19/Netherlands/NB-MVD-CWGS2101589/2021	21I (Delta)	2021.5575342465754
727	hCoV-19/CanaryIslands/CN-HUNSC_ITER_180061691/2021	21I (Delta)	2021.5739726027398
728	hCoV-19/Monaco/IPP24122/2021	21I (Delta)	2021.5712328767124
729	hCoV-19/Iceland/9264/2021	21I (Delta)	2021.6041095890412
730	hCoV-19/Turkey/HSGM-C3356/2021	21A (Delta)	2021.513698630137
731	hCoV-19/Turkey/HSGM-MG167/2021	21A (Delta)	2021.6178082191782
732	hCoV-19/Montenegro/CO-00531_MNE000_5572632102/2021	21J (Delta)	2021.858904109589
733	hCoV-19/Serbia/387629_0711/2021	21J (Delta)	2021.8506849315067
734	hCoV-19/Serbia/Priboj-3531431508/2021	21J (Delta)	2021.6205479452055
735	hCoV-19/Turkey/HSGM-E3718/2021	21J (Delta)	2021.6808219178083
736	hCoV-19/Turkey/HSGM-D14332/2021	21J (Delta)	2021.631506849315
737	hCoV-19/env/Liechtenstein/CeMM15935/2021	21J (Delta)	2021.658904109589
738	hCoV-19/BosniaandHerzegovina/AGCOB5909/2021	21J (Delta)	2021.535616438356
739	hCoV-19/Romania/CT-17839/2021	21J (Delta)	2021.5465753424658
740	hCoV-19/England/NEWC-1BE48B1/2021	21J (Delta)	2021.623287671233
741	hCoV-19/Slovakia/UVZ_PL37_G7_18059/2021	21J (Delta)	2021.0232876712328
742	hCoV-19/Montenegro/CO-00421_MNE000_5279402102/2021	21J (Delta)	2021.7794520547945
743	hCoV-19/Slovenia/317680/2021	21J (Delta)	2021.5712328767124
744	hCoV-19/Belgium/UZA-UA-48499402/2021	21J (Delta)	2021.6671232876713
745	hCoV-19/CzechRepublic/IMG15N_CB1H10_S77/2021	21J (Delta)	2021.6424657534246
746	hCoV-19/Malta/MDxMDH698/2021	21J (Delta)	2021.831506849315
747	hCoV-19/Italy/VEN-IZSVe-21RS8294-22_PD/2021	21J (Delta)	2021.9657534246576
748	hCoV-19/Montenegro/CO-00531_MNE000_5389272102/2021	21J (Delta)	2021.8068493150686
749	hCoV-19/MAlta/MDxMDH861/2021	21J (Delta)	2021.8780821917808
750	hCoV-19/Denmark/DCGC-134899/2021	21J (Delta)	2021.5493150684931
751	hCoV-19/Poland/PZH-GUM-0602/2021	21J (Delta)	2021.3438356164384
752	hCoV-19/Denmark/DCGC-178245/2021	21J (Delta)	2021.7520547945205
753	hCoV-19/Cyprus/ChVir-LB-210903-8472/2021	21J (Delta)	2021.6561643835616
754	hCoV-19/Croatia/6589/2021	21J (Delta)	2021.4342465753425
755	hCoV-19/Slovenia/22-14761/2021	21J (Delta)	2021.8972602739725
756	hCoV-19/Slovenia/08-190820-MB/2021	21J (Delta)	2021.8013698630136
757	hCoV-19/Kosovo/CO-00570-XXK000_6706/2021	21J (Delta)	2021.8753424657534
758	hCoV-19/Austria/CeMM18403/2021	21J (Delta)	2021.7931506849316
759	hCoV-19/Italy/BAS_AORSanCarlo_sample87/2021	21J (Delta)	2021.5904109589042
760	hCoV-19/Austria/CeMM16684/2021	21J (Delta)	2021.6808219178083
761	hCoV-19/Croatia/6291/2021	21J (Delta)	2021.4260273972602
762	hCoV-19/Croatia/8482/2021	21J (Delta)	2021.6178082191782
763	hCoV-19/Croatia/14933/2021	21J (Delta)	2021.8972602739725
764	hCoV-19/Montenegro/CO-00366_MNE000_2579992102/2021	21J (Delta)	2021.5794520547945
765	hCoV-19/Italy/ABR-IZSGC-295920/2021	21J (Delta)	2021.4890410958903
766	hCoV-19/Ukraine/49-66921/2021	21J (Delta)	2021.8917808219178
767	hCoV-19/BosniaandHerzegovina/KCUS74837/2021	21J (Delta)	2021.4808219178083
768	hCoV-19/Portugal/PT17144/2021	21J (Delta)	2021.6972602739727
769	hCoV-19/Portugal/PT7656/2021	21J (Delta)	2021.3575342465754
770	hCoV-19/France/MC-CERBAHC-1240226/2021	21J (Delta)	2021.9520547945206
771	hCoV-19/Andorra/AND-236_2123012553_COV-GC/2021	21J (Delta)	2021.5931506849315
772	hCoV-19/Slovenia/320375/2021	21J (Delta)	2021.5849315068492
773	hCoV-19/Macedonia/51748/2021	21J (Delta)	2021.7986301369863
774	hCoV-19/Malta/MDxMDH519/2021	21J (Delta)	2021.5054794520547
775	hCoV-19/Germany/BW-RKI-I-333113/2021	21J (Delta)	2021.8643835616438
776	hCoV-19/Spain/CL-COV10194/2021	21J (Delta)	2021.554794520548
777	hCoV-19/Switzerland/ZH-ETHZ-34388608/2021	21J (Delta)	2021.7739726027398
778	hCoV-19/Austria/CeMM19930/2021	21J (Delta)	2021.8698630136987
779	hCoV-19/Italy/SIC_CQRC_2829734/2021	21J (Delta)	2021.8945205479451
780	hCoV-19/Norway/OUS-11851/2021	21J (Delta)	2021.5904109589042
781	hCoV-19/Denmark/DCGC-170607/2021	21J (Delta)	2021.6890410958904
782	hCoV-19/Denmark/DCGC-160044/2021	21J (Delta)	2021.6397260273973
783	hCoV-19/Netherlands/ZH-RIVM-52357/2021	21J (Delta)	2021.6041095890412
784	hCoV-19/Estonia/16581612/2021	21J (Delta)	2021.6698630136987
785	hCoV-19/Belgium/rega-13788/2021	21J (Delta)	2021.5958904109589
786	hCoV-19/Ireland/D-NVRL-Z21IRL05768/2021	21J (Delta)	2021.941095890411
787	hCoV-19/Austria/CeMM14066/2021	21J (Delta)	2021.5712328767124
788	hCoV-19/BosniaandHerzegovina/165382/2021	21J (Delta)	2021.5849315068492
789	hCoV-19/Greece/315826/2021	21J (Delta)	2021.9438356164383
790	hCoV-19/Cyprus/CING_88_1712_Li/2021	21J (Delta)	2021.9602739726026
791	hCoV-19/Denmark/DCGC-140582/2021	21J (Delta)	2021.5767123287671
792	hCoV-19/Kosovo/CO-00420-XXK000_5717/2021	21J (Delta)	2021.686301369863
793	hCoV-19/Macedonia/61293/2021	21J (Delta)	2021.9876712328767
794	hCoV-19/Germany/HE-RKI-I-232417/2021	21J (Delta)	2021.6616438356164
795	hCoV-19/Belgium/rega-18676/2021	21J (Delta)	2021.817808219178
796	hCoV-19/Ukraine/65233/2021	21J (Delta)	2021.7602739726028
797	hCoV-19/Ukraine/34-65893/2021	21J (Delta)	2021.8150684931506
798	hCoV-19/Finland/THL-202129672/2021	21J (Delta)	2021.8972602739725
799	hCoV-19/Malta/MDxMDH1084/2022	21J (Delta)	2022.1054794520549
800	hCoV-19/Denmark/DCGC-242511/2021	21J (Delta)	2021.9
801	hCoV-19/Greece/V4517/2021	21J (Delta)	2021.8205479452056
802	hCoV-19/Andorra/AND-247_213001323001_COV-GC/2021	21J (Delta)	2021.8068493150686
803	hCoV-19/Andorra/AND-247_213001322901_COV-GC/2021	21J (Delta)	2021.7904109589042
804	hCoV-19/Portugal/PT11085/2021	21J (Delta)	2021.4890410958903
805	hCoV-19/Portugal/PT17130/2021	21J (Delta)	2021.7027397260274
806	hCoV-19/Ukraine/34-66906/2021	21J (Delta)	2021.8917808219178
807	hCoV-19/Sweden/9290271882/2021	21J (Delta)	2021.7219178082191
808	hCoV-19/Estonia/RC0186754/2021	21J (Delta)	2021.8397260273973
809	hCoV-19/Serbia/Belgrade-3484202407/2021	21J (Delta)	2021.5602739726028
810	hCoV-19/Poland/PZH-UMB-5985/2021	21J (Delta)	2021.9657534246576
811	hCoV-19/Moldova/A0010_2021_08_09/2021	21J (Delta)	2021.6041095890412
812	hCoV-19/Poland/PL_P3997/2021	21J (Delta)	2021.645205479452
813	hCoV-19/Turkey/HSGM-E19723/2021	21J (Delta)	2021.8561643835617
814	hCoV-19/Serbia/358450_0309/2021	21J (Delta)	2021.672602739726
815	hCoV-19/Sweden/20815345P/2021	21J (Delta)	2021.7383561643835
816	hCoV-19/Italy/LAZ-INMI-2165/2021	21J (Delta)	2021.6671232876713
817	hCoV-19/Finland/THL-202128132/2021	21J (Delta)	2021.7219178082191
818	hCoV-19/Luxembourg/LNS7040105/2021	21J (Delta)	2021.809589041096
819	hCoV-19/Sweden/2237205204/2021	21J (Delta)	2021.8013698630136
820	hCoV-19/Netherlands/NH-RIVM-72459/2021	21J (Delta)	2021.8945205479451
821	hCoV-19/Andorre/AND-CHU-TLS-2120014141/2021	21J (Delta)	2021.5246575342467
822	hCoV-19/Switzerland/AG-UZH-IMV-3ba4cdc6/2021	21J (Delta)	2021.554794520548
823	hCoV-19/Andorra/AND-249_213361423101_COV-GC/2021	21J (Delta)	2021.9109589041095
824	hCoV-19/Andorra/AND-241_213431458901_COV-GC/2021	21J (Delta)	2021.9246575342465
825	hCoV-19/Slovenia/17-070259-CE/2021	21J (Delta)	2021.6479452054793
826	hCoV-19/Switzerland/GE-DIA-161342112201/2021	21J (Delta)	2021.5958904109589
827	hCoV-19/Andorra/AND-239_2121014534_COV-GC/2021	21J (Delta)	2021.5301369863014
828	hCoV-19/Croatia/7237/2021	21J (Delta)	2021.5191780821917
829	hCoV-19/Romania/Prahova_469279/2021	21J (Delta)	2021.6424657534246
830	hCoV-19/Moldova/D0073/2021	21J (Delta)	2021.927397260274
831	hCoV-19/Italy/ABR-IZSGC-319201/2021	21J (Delta)	2021.9438356164383
832	hCoV-19/Italy/ABR-IZSGC-303134/2021	21J (Delta)	2021.664383561644
833	hCoV-19/Estonia/16581319/2021	21J (Delta)	2021.6260273972603
834	hCoV-19/Norway/27740/2021	21J (Delta)	2021.8616438356164
835	hCoV-19/Bulgaria/21BG-EU_010676_Pl102/2021	21J (Delta)	2021.83698630137
836	hCoV-19/Bulgaria/21BG-EU_008062_Pl76/2021	21J (Delta)	2021.7383561643835
837	hCoV-19/Bulgaria/21BG-EU_009600_Pl91/2021	21J (Delta)	2021.795890410959
838	hCoV-19/BosniaandHerzegovina/AGC14263/2021	21J (Delta)	2021.4917808219177
839	hCoV-19/Italy/ABR-IZSGC-299767/2021	21J (Delta)	2021.5657534246575
840	hCoV-19/Turkey/HSGM-C8651/2021	21J (Delta)	2021.5739726027398
841	hCoV-19/Latvia/4740/2021	21J (Delta)	2021.4397260273972
842	hCoV-19/Monaco/IPP25974/2021	21J (Delta)	2021.6534246575343
843	hCoV-19/Slovakia/17145/2021	21J (Delta)	2021.6479452054793
844	hCoV-19/Slovakia/run220203_RUVZ_BB-22-0200/2022	21J (Delta)	2022.0205479452054
845	hCoV-19/Poland/5210208/2021	21J (Delta)	2021.5849315068492
846	hCoV-19/Greece/29071/2021	21J (Delta)	2021.5931506849315
847	hCoV-19/Greece/291621/2021	21J (Delta)	2021.7575342465752
848	hCoV-19/Greece/256306/2021	21J (Delta)	2021.5520547945205
849	hCoV-19/Croatia/19099/2021	21J (Delta)	2021.9712328767123
850	hCoV-19/Slovenia/363424/2021	21J (Delta)	2021.7027397260274
851	hCoV-19/Croatia/13173/2021	21J (Delta)	2021.817808219178
852	hCoV-19/BosniaandHerzegovina/VFS-UNSA-LMGFI283/2021	21J (Delta)	2021.7849315068493
853	hCoV-19/Greece/V5685/2021	21J (Delta)	2021.9465753424658
854	hCoV-19/Belarus/HO-CRIE-7713247435/2021	21J (Delta)	2021.7657534246575
855	hCoV-19/Liechtenstein/FL-Risch-21B2415294/2021	21J (Delta)	2021.8561643835617
856	hCoV-19/Lithuania/LTU000_MEDPRAC_CF200p/2021	21J (Delta)	2021.941095890411
857	hCoV-19/Russia/MOW-RII-MH29510S/2021	21J (Delta)	2021.5109589041097
858	hCoV-19/Ukraine/Kyiv-11/2021	21J (Delta)	2021.5575342465754
859	hCoV-19/Monaco/IPP14386/2021	21J (Delta)	2021.4424657534246
860	hCoV-19/Monaco/IPP14904/2021	21J (Delta)	2021.3849315068494
861	hCoV-19/Monaco/IPP14900/2021	21J (Delta)	2021.478082191781
862	hCoV-19/France/PAC-HMN-21122230836/2021	21J (Delta)	2021.9493150684932
863	hCoV-19/Latvia/2111013190/2021	21J (Delta)	2021.8397260273973
864	hCoV-19/Cyprus/CING_47_0111_Ni/2021	21J (Delta)	2021.8342465753424
865	hCoV-19/Estonia/RC0170691/2021	21J (Delta)	2021.8205479452056
866	hCoV-19/Russia/MOW-Moscow_PMVL-OHV28_2/2021	21J (Delta)	2021.7301369863014
867	hCoV-19/Russia/MOW-CRIE-L219L0105u/2021	21J (Delta)	2021.7
868	hCoV-19/Kosovo/CO-00602-XXK000_3_2_Pz_3/2021	21J (Delta)	2021.9520547945206
869	hCoV-19/Greece/284553/2021	21J (Delta)	2021.6890410958904
870	hCoV-19/Serbia/ZJZKV0001-29-06/2021	21J (Delta)	2021.4917808219177
871	hCoV-19/Russia/SPE-RII-2787S/2021	21J (Delta)	2021.8534246575343
872	hCoV-19/Belarus/VI-RRPCEM-VIS_10008/2021	21J (Delta)	2021.83698630137
873	hCoV-19/Moldova/A0047_2021_10_22/2021	21J (Delta)	2021.8068493150686
874	hCoV-19/Estonia/16799501/2021	21J (Delta)	2021.6534246575343
875	hCoV-19/Belarus/MI-CRIE-7713247852/2021	21J (Delta)	2021.817808219178
876	hCoV-19/Belarus/MI-CRIE-7713245936/2021	21J (Delta)	2021.713698630137
877	hCoV-19/Finland/THL-202126764/2021	21J (Delta)	2021.6123287671232
878	hCoV-19/Belarus/VI-CRIE-7713245970/2021	21J (Delta)	2021.623287671233
879	hCoV-19/Albania/un-ChVir25862_06/2021	21J (Delta)	2021.5109589041097
880	hCoV-19/Albania/un-ChVir25862_07/2021	21J (Delta)	2021.5109589041097
881	hCoV-19/Switzerland/BL-ETHZ-34110439/2021	21J (Delta)	2021.7027397260274
882	hCoV-19/Montenegro/CO-00421_MNE000_2800642102/2021	21J (Delta)	2021.645205479452
883	hCoV-19/Montenegro/CO-00421_MNE000_2821932102/2021	21J (Delta)	2021.6479452054793
884	hCoV-19/Montenegro/CO-00421_MNE000_2898162102/2021	21J (Delta)	2021.6698630136987
885	hCoV-19/Russia/MOW-CRIE-L219H0092u/2021	21J (Delta)	2021.5958904109589
886	hCoV-19/Bulgaria/21BG-EU_003802_Pl33/2021	21J (Delta)	2021.5054794520547
887	hCoV-19/Poland/Gyncentrum_1559/2021	21J (Delta)	2021.8397260273973
888	hCoV-19/Serbia/Belgrade-3458610907/2021	21J (Delta)	2021.5191780821917
889	hCoV-19/Moldova/A0019_2021_08_30/2021	21J (Delta)	2021.6616438356164
890	hCoV-19/Germany/SN-RKI-I-341471/2021	21J (Delta)	2021.8753424657534
891	hCoV-19/Netherlands/UT-RIVM-60111/2021	21J (Delta)	2021.6890410958904
892	hCoV-19/Moldova/E0066/2021	21J (Delta)	2021.83698630137
893	hCoV-19/Belarus/HR-CRIE-L219C0015u_4337/2021	21J (Delta)	2021.650684931507
894	hCoV-19/Romania/Dolj_472042/2021	21J (Delta)	2021.686301369863
895	hCoV-19/Serbia/Belgrade-3714890410/2021	21J (Delta)	2021.7575342465752
896	hCoV-19/Russia/MOS-CRIE-L189S1396u/2021	21J (Delta)	2021.3958904109588
897	hCoV-19/Estonia/RC0031265/2021	21J (Delta)	2021.5493150684931
898	hCoV-19/Russia/VLA-CRIE-L219D0117u/2021	21J (Delta)	2021.5109589041097
899	hCoV-19/Moldova/A0063_2021_09_01/2021	21J (Delta)	2021.6698630136987
900	hCoV-19/Serbia/Belgrade-6528212606/2021	21J (Delta)	2021.4835616438356
901	hCoV-19/Netherlands/LI-SQD-00512/2021	21J (Delta)	2021.6260273972603
902	hCoV-19/Greece/305957/2021	21J (Delta)	2021.8506849315067
903	hCoV-19/Greece/256248/2021	21J (Delta)	2021.5520547945205
904	hCoV-19/Belarus/HM-CRIE-7735754573/2022	21J (Delta)	2022.0068493150684
905	hCoV-19/Moldova/A0093_2021_10_22/2021	21J (Delta)	2021.8068493150686
906	hCoV-19/Estonia/RC0275348/2021	21J (Delta)	2021.9739726027397
907	hCoV-19/Estonia/17123847/2021	21J (Delta)	2021.5602739726028
908	hCoV-19/Ukraine/18-64001/2021	21J (Delta)	2021.6616438356164
909	hCoV-19/PDL/IPP37485/2021	21J (Delta)	2021.823287671233
910	hCoV-19/PDL/IPP37484/2021	21J (Delta)	2021.823287671233
911	hCoV-19/CzechRepublic/UMTM367612/2021	21J (Delta)	2021.9328767123288
912	hCoV-19/Russia/MOW_FPI-18763/2021	21J (Delta)	2021.9301369863015
913	hCoV-19/Italy/VEN-IZSVe-21RS8218-8_VR/2021	21J (Delta)	2021.8287671232877
914	hCoV-19/Finland/THL-202122989/2021	21J (Delta)	2021.5684931506848
915	hCoV-19/Estonia/RC0243537/2021	21J (Delta)	2021.9191780821918
916	hCoV-19/Estonia/17697204/2021	21J (Delta)	2021.7164383561644
917	hCoV-19/Russia/SPE-RII-3321S/2021	21J (Delta)	2021.872602739726
918	hCoV-19/Sweden/C21141133/2021	21J (Delta)	2021.5328767123287
919	hCoV-19/Finland/THL-202130512/2021	21J (Delta)	2021.7767123287672
920	hCoV-19/Bulgaria/21BG-NC_008853_R17/2021	21J (Delta)	2021.7602739726028
921	hCoV-19/Russia/MOW-PMVL-OHS46/2022	21J (Delta)	2022.0506849315068
922	hCoV-19/Russia/MOW-CRIE-L192S0167/2021	21J (Delta)	2021.8150684931506
923	hCoV-19/Moldova/un-ChVir25846/2021	21J (Delta)	2021.4917808219177
924	hCoV-19/Russia/MOW-CRIE-L219D0096u/2021	21J (Delta)	2021.7547945205479
925	hCoV-19/Moldova/un-ChVir25847/2021	21J (Delta)	2021.5109589041097
926	hCoV-19/Estonia/16997606/2021	21J (Delta)	2021.809589041096
927	hCoV-19/Hungary/mbl_29275/2021	21J (Delta)	2021.8917808219178
928	hCoV-19/Kosovo/CO-00491-XXK000_3137/2021	21J (Delta)	2021.7547945205479
929	hCoV-19/Russia/MOW-RII-MH27455S/2021	21J (Delta)	2021.4945205479453
930	hCoV-19/Ukraine/16-63995/2021	21J (Delta)	2021.6616438356164
931	hCoV-19/Kosovo/CO-00397-XXK000_3058/2021	21J (Delta)	2021.672602739726
932	hCoV-19/Ukraine/27-62728/2021	21J (Delta)	2021.513698630137
933	hCoV-19/Czech_Republic/BC_08_11_2021_23/2021	21J (Delta)	2021.817808219178
934	hCoV-19/Serbia/Valjevo-J4593960208/2021	21J (Delta)	2021.5849315068492
935	hCoV-19/Andorra/AND-242_212721322001_COV-GC/2021	21J (Delta)	2021.7246575342465
936	hCoV-19/Poland/784SNR21_wsserze/2021	21J (Delta)	2021.8013698630136
937	hCoV-19/Romania/DJ-481941/2021	21J (Delta)	2021.768493150685
938	hCoV-19/Latvia/21439836NO/2021	21J (Delta)	2021.782191780822
939	hCoV-19/Serbia/371535_0410/2021	21J (Delta)	2021.7575342465752
940	hCoV-19/Greece/V4614/2021	21J (Delta)	2021.8397260273973
941	hCoV-19/Germany/NW-RKI-I-289336/2021	21J (Delta)	2021.7794520547945
942	hCoV-19/Croatia/9650/2021	21J (Delta)	2021.6479452054793
943	hCoV-19/Finland/9153/2021	21J (Delta)	2021.4671232876713
944	hCoV-19/CzechRepublic/UMTM333688/2021	21J (Delta)	2021.886301369863
945	hCoV-19/Luxembourg/LNS5429575/2021	21J (Delta)	2021.9301369863015
946	hCoV-19/Spain/CT-HUB02307/2021	21J (Delta)	2021.6808219178083
947	hCoV-19/Spain/CT-HUVH-E15569/2021	21J (Delta)	2021.3986301369864
948	hCoV-19/Estonia/RC0228997/2021	21J (Delta)	2021.8972602739725
949	hCoV-19/Norway/22837/2021	21J (Delta)	2021.7356164383561
950	hCoV-19/Germany/HE-ChVir-LB-210806-2072/2021	21J (Delta)	2021.5794520547945
951	hCoV-19/Germany/SN-RKI-I-195978/2021	21J (Delta)	2021.5684931506848
952	hCoV-19/Monaco/IPP28142/2021	21J (Delta)	2021.7027397260274
953	hCoV-19/Portugal/PT10513/2021	21J (Delta)	2021.4698630136986
954	hCoV-19/Croatia/10125/2021	21J (Delta)	2021.6671232876713
955	hCoV-19/Portugal/PT15507/2021	21J (Delta)	2021.645205479452
956	hCoV-19/Ireland/WH-NVRL-M21IRL00108775/2021	21J (Delta)	2021.7602739726028
957	hCoV-19/Portugal/PT23537/2021	21J (Delta)	2021.9465753424658
958	hCoV-19/Ireland/D-NVRL-M21IRL00372023/2021	21J (Delta)	2021.83698630137
959	hCoV-19/Bulgaria/21BG-EU_007468_Pl69/2021	21J (Delta)	2021.7219178082191
960	hCoV-19/Slovakia/UVZ_PL52_D11_23831/2021	21J (Delta)	2021.7246575342465
961	hCoV-19/NorthMacedonia/43110/2021	21J (Delta)	2021.4506849315069
962	hCoV-19/Sweden/2A55813730099/2021	21J (Delta)	2021.8506849315067
963	hCoV-19/Slovenia/504551/2021	21J (Delta)	2021.8753424657534
964	hCoV-19/Serbia/P1186607_0312/2021	21J (Delta)	2021.9219178082192
965	hCoV-19/Austria/CeMM21786/2021	21J (Delta)	2021.9575342465753
966	hCoV-19/Switzerland/LU-UHB-43155438/2021	21J (Delta)	2021.8616438356164
967	hCoV-19/Montenegro/CO-00568_MNE000_5761322102/2021	21J (Delta)	2021.9164383561645
968	hCoV-19/Montenegro/CO-00596_MNE000_5832812102/2021	21J (Delta)	2021.9438356164383
969	hCoV-19/Hungary/mbl_30793/2021	21J (Delta)	2021.9164383561645
970	hCoV-19/Belgium/UGent-13707/2021	21J (Delta)	2021.9301369863015
971	hCoV-19/Switzerland/ZH-UZH-IMV-3ba58ab5/2021	21J (Delta)	2021.9493150684932
972	hCoV-19/NorthMacedonia/25TE/2021	21J (Delta)	2021.554794520548
973	hCoV-19/Macedonia/54093/2021	21J (Delta)	2021.845205479452
974	hCoV-19/Serbia/K164456_3011/2021	21J (Delta)	2021.9136986301369
975	hCoV-19/NorthMacedonia/2TE/2021	21J (Delta)	2021.5630136986301
976	hCoV-19/Norway/OUS-14674/2021	21J (Delta)	2021.7027397260274
977	hCoV-19/Liechtenstein/FL-Risch-2161901046/2021	21J (Delta)	2021.464383561644
978	hCoV-19/Italy/LOM_ASSTMonza_590193_20211120073400/2021	21J (Delta)	2021.886301369863
979	hCoV-19/Germany/NW-RKI-I-272421/2021	21J (Delta)	2021.7465753424658
980	hCoV-19/Luxembourg/LNS7094826/2021	21J (Delta)	2021.631506849315
981	hCoV-19/Luxembourg/LNS7738063/2021	21J (Delta)	2021.5876712328768
982	hCoV-19/Greece/291716/2021	21J (Delta)	2021.7191780821918
983	hCoV-19/Slovakia/UKBA-7522/2021	21J (Delta)	2021.9438356164383
984	hCoV-19/Andorra/AND-235_212521294601_COV-GC/2021	21J (Delta)	2021.6698630136987
985	hCoV-19/Hungary/mbl_00234/2022	21J (Delta)	2022.0068493150684
986	hCoV-19/Luxembourg/LNS4407791/2021	21J (Delta)	2021.9301369863015
987	hCoV-19/Kosovo/CO-00533-XXK000_1344_GJK/2021	21J (Delta)	2021.83698630137
988	hCoV-19/Macedonia/54868/2021	21J (Delta)	2021.858904109589
989	hCoV-19/Switzerland/SO-ETHZ-33989141/2021	21J (Delta)	2021.6753424657534
990	hCoV-19/Macedonia/61450/2021	21J (Delta)	2021.990410958904
991	hCoV-19/Macedonia/5710/2022	21J (Delta)	2022.0780821917808
992	hCoV-19/Netherlands/FR-RIVM-69443/2021	21J (Delta)	2021.845205479452
993	hCoV-19/Malta/MDxMDH641/2021	21J (Delta)	2021.7712328767122
994	hCoV-19/Andorra/AND-241_213641396601_COV-GC/2021	21J (Delta)	2021.9794520547946
995	hCoV-19/Montenegro/CO-00421_MNE000_2922772102/2021	21J (Delta)	2021.6808219178083
996	hCoV-19/BosniaandHerzegovina/VFS-UNSA-LMGFI270/2021	21J (Delta)	2021.782191780822
997	hCoV-19/Luxembourg/LNS9210083/2021	21J (Delta)	2021.782191780822
998	hCoV-19/Luxembourg/LNS2250199/2021	21J (Delta)	2021.9
999	hCoV-19/Luxembourg/LNS8250818/2021	21J (Delta)	2021.7
1000	hCoV-19/Poland/1182SNR21_wsserze/2021	21J (Delta)	2021.8561643835617
1001	hCoV-19/BosniaandHerzegovina/VFS-UNSA-LMGFI119/2021	21J (Delta)	2021.7465753424658
1002	hCoV-19/Hungary/mbl_28697/2021	21J (Delta)	2021.8753424657534
1003	hCoV-19/BosniaandHerzegovina/VFS-UNSA-LMGFI1029/2021	21J (Delta)	2021.9602739726026
1004	hCoV-19/BosniaandHerzegovina/VFS-UNSA-LMGFI758/2021	21J (Delta)	2021.9109589041095
1005	hCoV-19/Austria/CeMM18406/2021	21J (Delta)	2021.7931506849316
1006	hCoV-19/Iceland/9472/2021	21J (Delta)	2021.6068493150685
1007	hCoV-19/BosniaandHerzegovina/VFS-UNSA-LMGFI855/2021	21J (Delta)	2021.9301369863015
1008	hCoV-19/Bulgaria/22BG-EU_016274_Pl152/2022	21J (Delta)	2022.0479452054794
1009	hCoV-19/Switzerland/GE-DIA-011421743401/2021	21J (Delta)	2021.5849315068492
1010	hCoV-19/Spain/CT-HUB02122/2021	21J (Delta)	2021.672602739726
1011	hCoV-19/Switzerland/SG-CLM-07025664/2021	21J (Delta)	2021.5
1012	hCoV-19/CzechRepublic/CSQ2206/2021	21J (Delta)	2021.8068493150686
1013	hCoV-19/Liechtenstein/FL-Risch-2171403749/2021	21J (Delta)	2021.5328767123287
1014	hCoV-19/Romania/PH-483545/2021	21J (Delta)	2021.8013698630136
1015	hCoV-19/CanaryIslands/HUGCDN-01506046/2021	21J (Delta)	2021.9794520547946
1016	hCoV-19/France/NAQ-HCL021131934501/2021	21J (Delta)	2021.5301369863014
1017	hCoV-19/Ireland/LS-NVRL-S21IRL57756/2021	21J (Delta)	2021.521917808219
1018	hCoV-19/Netherlands/NB-RIVM-74993/2021	21J (Delta)	2021.9164383561645
1019	hCoV-19/Kosovo/CO-00397-XXK000_3836/2021	21J (Delta)	2021.6260273972603
1020	hCoV-19/Liechtenstein/FL-Risch-2171902223/2021	21J (Delta)	2021.535616438356
1021	hCoV-19/Portugal/PT15366/2021	21J (Delta)	2021.63698630137
1022	hCoV-19/Luxembourg/LNS8097658/2021	21J (Delta)	2021.672602739726
1023	hCoV-19/Croatia/7862/2021	21J (Delta)	2021.5712328767124
1024	hCoV-19/Serbia/J784669-0209/2021	21J (Delta)	2021.6698630136987
1025	hCoV-19/BosniaandHerzegovina/166823/2021	21J (Delta)	2021.6178082191782
1026	hCoV-19/Romania/IS-17926/2021	21J (Delta)	2021.5520547945205
1027	hCoV-19/France/ARA-HCL021145701101/2021	21J (Delta)	2021.5876712328768
1028	hCoV-19/Liechtenstein/FL-Risch-21C2203485/2021	21J (Delta)	2021.9575342465753
1029	hCoV-19/Croatia/9563/2021	21J (Delta)	2021.6671232876713
1030	hCoV-19/Ireland/LK-NVRL-M21IRL00366730/2021	21J (Delta)	2021.83698630137
1031	hCoV-19/Slovakia/UVZ_PL56_G7_28492/2021	21J (Delta)	2021.7712328767122
1032	hCoV-19/Andorra/AND-242_2123012547_COV-GC/2021	21J (Delta)	2021.6041095890412
1033	hCoV-19/Netherlands/ZH-RIVM-73391/2021	21J (Delta)	2021.9219178082192
1034	hCoV-19/Romania/Dambovita_466631/2021	21J (Delta)	2021.5849315068492
1035	hCoV-19/Croatia/14159/2021	21J (Delta)	2021.8753424657534
1036	hCoV-19/Cyprus/CING_09_0712_Ma/2021	21J (Delta)	2021.9328767123288
1037	hCoV-19/Kosovo/CO-00533-XXK000_5748/2021	21J (Delta)	2021.845205479452
1038	hCoV-19/Slovakia/UVZ_PL95_G5_41172/2021	21J (Delta)	2021.927397260274
1039	hCoV-19/Croatia/12998/2021	21J (Delta)	2021.8150684931506
1040	hCoV-19/Germany/NW-RKI-I-377136/2021	21J (Delta)	2021.9383561643835
1041	hCoV-19/Finland/THL-202131388/2021	21J (Delta)	2021.83698630137
1042	hCoV-19/Finland/THL-202130401/2021	21J (Delta)	2021.795890410959
1043	hCoV-19/France/IDF-APHP-HUPS-662111083354/2021	21J (Delta)	2021.9109589041095
1044	hCoV-19/Sweden/1260571994R4/2021	21J (Delta)	2021.858904109589
1045	hCoV-19/Belgium/UZA-UA-CV8204625869/2021	21J (Delta)	2021.804109589041
1046	hCoV-19/Greece/332454/2022	21J (Delta)	2022.1082191780822
1047	hCoV-19/Belgium/UZA-UA-1815112200/2021	21J (Delta)	2021.8917808219178
1048	hCoV-19/Germany/SN-RKI-I-234391/2021	21J (Delta)	2021.672602739726
1049	hCoV-19/Sweden/21K17616/2021	21J (Delta)	2021.8013698630136
1050	hCoV-19/Hungary/mbl_32868/2021	21J (Delta)	2021.982191780822
1051	hCoV-19/Finland/THL-202127160/2021	21J (Delta)	2021.650684931507
1052	hCoV-19/Sweden/SUS0006834/2021	21J (Delta)	2021.9328767123288
1053	hCoV-19/Spain/AB-81297498/2021	21J (Delta)	2021.7575342465752
1054	hCoV-19/Bulgaria/22BG-EU_014245_Pl135/2021	21J (Delta)	2021.9849315068493
1055	hCoV-19/Bulgaria/21BG-EU_011712_Pl112/2021	21J (Delta)	2021.8753424657534
1056	hCoV-19/Poland/WSSEGorzow-21S0560/2021	21J (Delta)	2021.7219178082191
1057	hCoV-19/PDL/IPP37489/2021	21J (Delta)	2021.8397260273973
1058	hCoV-19/PDL/IPP37490/2021	21J (Delta)	2021.845205479452
1059	hCoV-19/Romania/MS-12680/2022	21J (Delta)	2022.1246575342466
1060	hCoV-19/BosniaandHerzegovina/VFS-UNSA-LMGFI784/2021	21J (Delta)	2021.9054794520548
1061	hCoV-19/Montenegro/CO-00568_MNE000_5644342102/2021	21J (Delta)	2021.8780821917808
1062	hCoV-19/France/PAC-IHU-18680-Nova1E/2021	21J (Delta)	2021.554794520548
1063	hCoV-19/France/HDF-BL-7718457943/2021	21J (Delta)	2021.5876712328768
1064	hCoV-19/Monaco/IPP28141/2021	21J (Delta)	2021.7
1065	hCoV-19/Slovakia/UVZ_PL50_F10_20548/2021	21J (Delta)	2021.7027397260274
1066	hCoV-19/Liechtenstein/FL-Risch-21C1414501/2021	21J (Delta)	2021.9328767123288
1067	hCoV-19/Kosovo/CO-00733-XXK000_98_02_Pe_Niph_2022/2022	21J (Delta)	2022.0205479452054
1068	hCoV-19/Albania/CO-00602-XXK000_1787_3/2021	21J (Delta)	2021.9301369863015
1069	hCoV-19/Liechtenstein/FL-Risch-21A2108417/2021	21J (Delta)	2021.7986301369863
1070	hCoV-19/Netherlands/ZH-RIVM-61099/2021	21J (Delta)	2021.7109589041097
1071	hCoV-19/Latvia/5479/2021	21J (Delta)	2021.6287671232876
1072	hCoV-19/Norway/31812/2021	21J (Delta)	2021.9438356164383
1073	hCoV-19/Finland/VI-17345/2021	21J (Delta)	2021.9246575342465
1074	hCoV-19/Liechtenstein/FL-Risch-21B2218884/2021	21J (Delta)	2021.858904109589
1075	hCoV-19/Malta/MDxMDH488/2021	21J (Delta)	2021.4698630136986
1076	hCoV-19/NorthernIreland/NIRE-003eeb/2021	21J (Delta)	2021.472602739726
1077	hCoV-19/Latvia/3814190/2021	21J (Delta)	2021.9931506849316
1078	hCoV-19/Lithuania/IBT-LSC-VU_r18_07/2021	21J (Delta)	2021.527397260274
1079	hCoV-19/Lithuania/LTU000_KUL_5208309/2021	21J (Delta)	2021.672602739726
1080	hCoV-19/Lithuania/LTU000_VLN_ANT_08_30_7/2021	21J (Delta)	2021.6479452054793
1081	hCoV-19/Latvia/3569724/2021	21J (Delta)	2021.9136986301369
1082	hCoV-19/Lithuania/LTU000_REZUS_11_01_143/2021	21J (Delta)	2021.8342465753424
1083	hCoV-19/Lithuania/LSMULKKGMMK14C72/2021	21J (Delta)	2021.5328767123287
1084	hCoV-19/Lithuania/LTU000_MEDPRAC_GK48/2021	21J (Delta)	2021.9383561643835
1085	hCoV-19/Lithuania/S21K493/2021	21J (Delta)	2021.782191780822
1086	hCoV-19/Lithuania/LTU000_INMEDICA_621058/2021	21J (Delta)	2021.6123287671232
1087	hCoV-19/Wales/PHWC-PRURIC/2021	21J (Delta)	2021.7931506849316
1088	hCoV-19/Ukraine/10-63962/2021	21J (Delta)	2021.6698630136987
1089	hCoV-19/Slovenia/376380/2021	21J (Delta)	2021.7191780821918
1090	hCoV-19/Ireland/DL-NVRL-M39IRL03253/2021	21J (Delta)	2021.7219178082191
1091	hCoV-19/England/NEWC-1FCB184/2021	21J (Delta)	2021.7438356164384
1092	hCoV-19/Ireland/WH-NVRL-M37IRL18645/2021	21J (Delta)	2021.6780821917807
1093	hCoV-19/CzechRepublic/UMTM290822/2021	21J (Delta)	2021.8397260273973
1094	hCoV-19/Denmark/DCGC-175529/2021	21J (Delta)	2021.7356164383561
1095	hCoV-19/England/MILK-2B3F9A2/2021	21J (Delta)	2021.8835616438357
1096	hCoV-19/Luxembourg/LNS8119966/2021	21J (Delta)	2021.5794520547945
1097	hCoV-19/Denmark/DCGC-289221/2021	21J (Delta)	2021.9849315068493
1098	hCoV-19/Romania/CJ_489836/2021	21J (Delta)	2021.8808219178081
1099	hCoV-19/Lithuania/MR-LUHS-19-37/2021	21J (Delta)	2021.7
1100	hCoV-19/Croatia/16015/2021	21J (Delta)	2021.9356164383562
1101	hCoV-19/Switzerland/BE-ETHZ-34312220/2021	21J (Delta)	2021.7493150684932
1102	hCoV-19/Italy/UMB-IZSGC-313010.1.47/2021	21J (Delta)	2021.7986301369863
1103	hCoV-19/Moldova/A0074_2021_09_09/2021	21J (Delta)	2021.6890410958904
1104	hCoV-19/CzechRepublic/FNHK-Ps-001705/2021	21J (Delta)	2021.9356164383562
1105	hCoV-19/Denmark/DCGC-212862/2021	21J (Delta)	2021.8479452054794
1106	hCoV-19/France/GES-HMN-21112180643/2021	21J (Delta)	2021.872602739726
1107	hCoV-19/Latvia/2694750/2021	21J (Delta)	2021.6671232876713
1108	hCoV-19/Norway/OUS-17186/2021	21J (Delta)	2021.817808219178
1109	hCoV-19/Sweden/2092047354/2021	21J (Delta)	2021.5904109589042
1110	hCoV-19/Poland/4403WSN2021_wsseol/2021	21J (Delta)	2021.941095890411
1111	hCoV-19/Denmark/DCGC-189614/2021	21J (Delta)	2021.8013698630136
1112	hCoV-19/Kosovo/un-ChVir25887_15/2021	21J (Delta)	2021.5191780821917
1113	hCoV-19/Portugal/PT20373/2021	21J (Delta)	2021.83698630137
1114	hCoV-19/Netherlands/FR-RIVM-65707/2021	21J (Delta)	2021.782191780822
1115	hCoV-19/Moldova/Nr-110609/2021	21J (Delta)	2021.9739726027397
1116	hCoV-19/Moldova/D0078/2021	21J (Delta)	2021.8342465753424
1117	hCoV-19/Romania/VS-36219/2021	21J (Delta)	2021.845205479452
1118	hCoV-19/Turkey/HSGM-E15496/2021	21J (Delta)	2021.7575342465752
1119	hCoV-19/Turkey/HSGM-F778/2021	21J (Delta)	2021.8643835616438
1120	hCoV-19/Turkey/HSGM-E11005/2021	21J (Delta)	2021.7410958904109
1121	hCoV-19/Malta/MDxMDH780/2021	21J (Delta)	2021.8917808219178
1122	hCoV-19/Crimea/Sevastopol-RII-MH48777S/2021	21J (Delta)	2021.941095890411
1123	hCoV-19/Turkey/HSGM-F5796/2021	21J (Delta)	2021.9191780821918
1124	hCoV-19/Bulgaria/22BG-EU_013711_Pl131/2021	21J (Delta)	2021.9712328767123
1125	hCoV-19/Belgium/Jessa_11-2139-001322/2021	21J (Delta)	2021.7383561643835
1126	hCoV-19/Finland/THL-202127806/2021	21J (Delta)	2021.694520547945
1127	hCoV-19/Netherlands/LI-MUMC-4071/2021	21J (Delta)	2021.8260273972603
1128	hCoV-19/Switzerland/AG-ETHZ-35043300/2021	21J (Delta)	2021.9136986301369
1129	hCoV-19/Portugal/PT18408/2021	21J (Delta)	2021.7575342465752
1130	hCoV-19/Luxembourg/LNS8247676/2021	21J (Delta)	2021.8424657534247
1131	hCoV-19/Germany/BY-RKI-I-286939/2021	21J (Delta)	2021.7794520547945
1132	hCoV-19/CzechRepublic/CSQ1016/2021	21J (Delta)	2021.7082191780821
1133	hCoV-19/Croatia/5888/2021	21J (Delta)	2021.4041095890411
1134	hCoV-19/Portugal/PT12466/2021	21J (Delta)	2021.541095890411
1135	hCoV-19/Malta/MDxMDH513/2021	21J (Delta)	2021.5027397260274
1136	hCoV-19/Latvia/2110103434/2021	21J (Delta)	2021.8260273972603
1137	hCoV-19/Macedonia/51725/2021	21J (Delta)	2021.7986301369863
1138	hCoV-19/Romania/DB-476298/2021	21J (Delta)	2021.7356164383561
1139	hCoV-19/Turkey/HSGM-F12182/2021	21J (Delta)	2021.9986301369863
1140	hCoV-19/env/Liechtenstein/CeMM15547/2021	21J (Delta)	2021.6397260273973
1141	hCoV-19/env/Austria/CeMM17024/2021	21J (Delta)	2021.7164383561644
1142	hCoV-19/Turkey/HSGM-E16738/2021	21J (Delta)	2021.782191780822
1143	hCoV-19/Slovakia/34887/2021	21J (Delta)	2021.8643835616438
1144	hCoV-19/Bulgaria/21BG-EU_005080_Pl45/2021	21J (Delta)	2021.5876712328768
1145	hCoV-19/Slovakia/UKBA-5768/2021	21J (Delta)	2021.768493150685
1146	hCoV-19/Portugal/PT12786/2021	21J (Delta)	2021.5465753424658
1147	hCoV-19/Lithuania/LSMULKKGMMK29C37/2021	21J (Delta)	2021.8205479452056
1148	hCoV-19/England/BRBR-197428D/2021	21J (Delta)	2021.5383561643835
1149	hCoV-19/Finland/THL-202121650/2021	21J (Delta)	2021.4917808219177
1150	hCoV-19/England/MILK-16FA097/2021	21J (Delta)	2021.4534246575342
1151	hCoV-19/Slovakia/UKBA-4352/2021	21J (Delta)	2021.6287671232876
1152	hCoV-19/Iceland/8179/2021	21J (Delta)	2021.5739726027398
1153	hCoV-19/Latvia/5488/2021	21J (Delta)	2021.6424657534246
1154	hCoV-19/Ireland/T-ELDA-241021061C2/2021	21J (Delta)	2021.8123287671233
1155	hCoV-19/Switzerland/SZ-ETHZ-35208482/2021	21J (Delta)	2021.9383561643835
1156	hCoV-19/Kosovo/CO-00533-XXK000_5000/2021	21J (Delta)	2021.823287671233
1157	hCoV-19/England/ALDP-29076CC/2021	21J (Delta)	2021.8342465753424
1158	hCoV-19/CzechRepublic/UMTM263300/2021	21J (Delta)	2021.6890410958904
1159	hCoV-19/Malta/MDxMDH894/2021	21J (Delta)	2021.927397260274
1160	hCoV-19/Denmark/DCGC-145688/2021	21J (Delta)	2021.5821917808219
1161	hCoV-19/Poland/PL_P3625/2021	21J (Delta)	2021.5602739726028
1162	hCoV-19/England/NORW-306ED48/2021	21J (Delta)	2021.7849315068493
1163	hCoV-19/Portugal/PT20595/2021	21J (Delta)	2021.8342465753424
1164	hCoV-19/Belgium/AZDelta-2149-06641/2021	21J (Delta)	2021.941095890411
1165	hCoV-19/Poland/PL_P4168/2021	21J (Delta)	2021.686301369863
1166	hCoV-19/Ireland/D-NVRL-M35IRL59089/2021	21J (Delta)	2021.623287671233
1167	hCoV-19/Spain/GA-SCQ_21-721013/2021	21J (Delta)	2021.9356164383562
1168	hCoV-19/Latvia/2112078462/2021	21J (Delta)	2021.9767123287672
1169	hCoV-19/England/NORW-303AC7E/2021	21J (Delta)	2021.6917808219177
1170	hCoV-19/England/NEWC-1D0D953/2021	21J (Delta)	2021.658904109589
1171	hCoV-19/England/LSPA-301878F/2021	21J (Delta)	2021.9767123287672
1172	hCoV-19/France/NAQ-HCL021186126101/2021	21J (Delta)	2021.7794520547945
1173	hCoV-19/Norway/25232/2021	21J (Delta)	2021.823287671233
1174	hCoV-19/Albania/CO-00602-XXK000_1740_3/2021	21J (Delta)	2021.9219178082192
1175	hCoV-19/Kosovo/CO-00533-XXK000_4468/2021	21J (Delta)	2021.858904109589
1176	hCoV-19/Norway/26565/2021	21J (Delta)	2021.8342465753424
1177	hCoV-19/Kosovo/CO-00397-XXK000_4832/2021	21J (Delta)	2021.6287671232876

## Sheet: GISAID world
SARS-CoV-2 strains world (GISAID selection)
1	hCoV-19/CostaRica/CABANA-CR-UCR-INCIENSA-ITV-UBA-Uda-UGA-IMSS-UPC-2027-652161/2021	19B	2021.0972602739726
2	hCoV-19/CostaRica/CABANA-CR-UCR-INCIENSA-ITV-UBA-Uda-UGA-IMSS-UPC-1964-661170/2021	19B	2021.286301369863
3	hCoV-19/Panama/GMI-PACNB24551/2021	19B	2021.3383561643836
4	hCoV-19/Panama/PA741690-GMI/2021	19B	2021.3739726027397
5	hCoV-19/Panama/GMI-PA676434/2021	19B	2021.0534246575342
6	hCoV-19/Honduras/CM-USAFSAM-S4222/2021	19B	2021.4013698630138
7	hCoV-19/Mexico/CHP-LANGEBIO_IMSS_1803/2021	19B	2021.4917808219177
8	hCoV-19/Guatemala/ASI4195/2021	19B	2021.4972602739726
9	hCoV-19/Guatemala/ASI4175/2021	19B	2021.5164383561644
10	hCoV-19/Panama/GMI-PA728176/2021	19B	2021.2452054794521
11	hCoV-19/ElSalvador/INC-LNSP-013/2021	19B	2021.4178082191781
12	hCoV-19/ElSalvador/INC-LNSP-010/2021	19B	2021.4123287671232
13	hCoV-19/Nicaragua/MAN-59735/2021	19B	2021.1602739726027
14	hCoV-19/Paraguay/56300/2021	19B	2021.204109589041
15	hCoV-19/Gabon/W0750/2021	19B	2021.072602739726
16	hCoV-19/Senegal/148522/2021	19B	2021.0260273972603
17	hCoV-19/Coted-Ivoire/COV-BKE1545/bc17/2021	19B	2021.0287671232877
18	hCoV-19/Qatar/QA-WCMQ_FD17571358/2020	19B	2020.9931693989072
19	hCoV-19/Fiji/FJ662/2020	19B	2020.889344262295
20	hCoV-19/Cambodia/126515/2020	19B	2020.9084699453551
21	hCoV-19/Cambodia/139654/2020	19B	2020.9275956284152
22	hCoV-19/Cambodia/137334/2020	19B	2020.9193989071039
23	hCoV-19/Vietnam/HCMC-05046-02/2021	19B	2021.1082191780822
24	hCoV-19/Vietnam/HCMC-05049-02/2021	19B	2021.1109589041096
25	hCoV-19/Kenya/C87658/2021	19B	2021.2068493150684
26	hCoV-19/Rwanda/NRLNAT4012/2021	19B	2021.1109589041096
27	hCoV-19/SouthSudan/UG315/2021	19B	2021.0205479452054
28	hCoV-19/SouthSudan/UG308/2021	19B	2021.0342465753424
29	hCoV-19/Timor-Leste/TL27/2020	19B	2020.9112021857923
30	hCoV-19/Uganda/UG218/2021	19B	2021.0616438356165
31	hCoV-19/DRC/ILRI_COVM02084/2021	19B	2021.2780821917809
32	hCoV-19/Oman/52178/2021	19B	2021.16301369863
33	hCoV-19/UnitedArabEmirates/4318/2020	19B	2020.9849726775956
34	hCoV-19/Pakistan/JRCGR_SCV-80/2021	19B	2021.2780821917809
35	hCoV-19/Niger/EP166/2020	19B	2020.9248633879781
36	hCoV-19/Niger/17204/2020	19B	2020.9849726775956
37	hCoV-19/Ghana/WACCBIP-GS449/2021	19B	2021.1328767123289
38	hCoV-19/Niger/CNU57/2021	19B	2021.0863013698631
39	hCoV-19/Algeria/40131/2021	19B	2021.3931506849315
40	hCoV-19/PapuaNewGuinea/13/2021	19A	2021.0232876712328
41	hCoV-19/BurkinaFaso/CV1856/2021	20A	2021.2123287671234
42	hCoV-19/BurkinaFaso/CV1722/2020	20A	2020.9030054644809
43	hCoV-19/Togo/C6375/2021	20A	2021.0945205479452
44	hCoV-19/Ethiopia/39650/2020	20A	2020.8756830601094
45	hCoV-19/Djibouti/NAMRU3-DC20/2021	20A	2021.0753424657535
46	hCoV-19/Ethiopia/ICGEB-S7/2021	20A	2021.0616438356165
47	hCoV-19/Colombia/COR-U27/2020	20C	2020.8756830601094
48	hCoV-19/TrinidadandTobago/1282/2020	20C	2020.886612021858
49	hCoV-19/Canada/NL-NML-3096/2020	20C	2020.886612021858
50	hCoV-19/Canada/ABPHL-02492/2020	20C	2020.97131147541
51	hCoV-19/Singapore/1529/2020	20C	2020.9931693989072
52	hCoV-19/Bahrain/341542628/2021	20C	2021.1356164383562
53	hCoV-19/India/TG-CCMB-BB134/2020	20C	2020.9767759562842
54	hCoV-19/NewZealand/20CV0563/2020	20C	2020.8811475409836
55	hCoV-19/Singapore/1420/2020	20C	2020.8784153005465
56	hCoV-19/UnitedArabEmirates/BTC-4761/2020	20C	2020.957650273224
57	hCoV-19/Guyana/50831/2021	20C	2021.0013698630137
58	hCoV-19/HongKong/HKPU-06722/2020	20C	2020.9275956284152
59	hCoV-19/Iran/GRC-T10304/2020	20C	2020.8948087431695
60	hCoV-19/Iran/GRC-P2623/2021	20C	2021.1219178082192
61	hCoV-19/Thailand/CU-632/2021	20C	2021.031506849315
62	hCoV-19/Thailand/Bangkok-CONI-0452/2021	20C	2021.0506849315068
63	hCoV-19/Malaysia/TIDREC-CVD-20-14832/2020	20C	2020.9275956284152
64	hCoV-19/Malaysia/MGI_MGI25/2020	20C	2020.9603825136612
65	hCoV-19/env/Liechtenstein/CeMM3292/2021	20C	2021.0342465753424
66	hCoV-19/Algeria/141491/2020	20C	2020.974043715847
67	hCoV-19/Italy/VEN-IZSVe-21RS27-8_PD/2021	20C	2021.0232876712328
68	hCoV-19/Tahiti/HCL021013306101/2020	20C	2020.9959016393443
69	hCoV-19/Qatar/QA-QU_18-A2/2021	20C	2021.1
70	hCoV-19/Sweden/SE1410128530/2021	20C	2021.0671232876712
71	hCoV-19/Tunisia/H-0859/2021	20C	2021.9136986301369
72	hCoV-19/Luxembourg/LNS7903557/2021	20C	2021.0232876712328
73	hCoV-19/Timor-Leste/TL31/2020	20C	2020.9767759562842
74	hCoV-19/Malaysia/UNIMAS-15843/2020	20C	2020.9986338797814
75	hCoV-19/Fiji/FJ664/2021	20C	2021.0808219178082
76	hCoV-19/Egypt/CPHL-S8/2021	20C	2021.5
77	hCoV-19/Egypt/CUNCI-HGC9I024/2020	20C	2020.9822404371585
78	hCoV-19/PapuaNewGuinea/PNG177/2021	20C	2021.154794520548
79	hCoV-19/Vanuatu/VAN002/2021	20C	2021.231506849315
80	hCoV-19/Australia/QLD1621/2021	20C	2021.1602739726027
81	hCoV-19/Indonesia/BA-EIJK-UNWAR-284/2020	20C	2020.9959016393443
82	hCoV-19/Malaysia/UNIMAS-16311/2021	20C	2021.141095890411
83	hCoV-19/Malaysia/UNIMAS-16359/2021	20C	2021.1383561643836
84	hCoV-19/Timor-Leste/TL921/2021	20C	2021.2616438356165
85	hCoV-19/Timor-Leste/TL94/2021	20C	2021.1876712328767
86	hCoV-19/Timor-Leste/TL910/2021	20C	2021.176712328767
87	hCoV-19/PapuaNewGuinea/QLD-PNG-92/2021	20C	2021.2506849315068
88	hCoV-19/Indonesia/JA-EIJK-RSRM-404/2021	20C	2021.3301369863013
89	hCoV-19/PapuaNewGuinea/PNG2464/2021	20C	2021.4397260273972
90	hCoV-19/Curacao/CW-RIVM-11645/2021	20C	2021.0479452054794
91	hCoV-19/Curacao/CW-RIVM-21727/2020	20C	2020.9631147540983
92	hCoV-19/Nicaragua/MAN-37437/2020	20C	2020.8975409836066
93	hCoV-19/USA/KS-USAFSAM-S739/2020	20C	2020.9767759562842
94	hCoV-19/SierraLeone/SL04/2020	20C	2020.9330601092897
95	hCoV-19/SouthKorea/KDCA0446/2020	20C	2020.8756830601094
96	hCoV-19/SouthKorea/KDCA1151/2021	20C	2021.0232876712328
97	hCoV-19/USA/RI-Broad_RIDOH-00080/2020	20C	2020.9330601092897
98	hCoV-19/USA/NH-CDC-LC0002993/2020	20C	2020.9959016393443
99	hCoV-19/Angola/CERI-KRISP-K013525/2020	20H (Beta V2)	2020.8975409836066
100	hCoV-19/Niger/OIMM17/21	20H (Beta V2)	2021.335616438356
101	hCoV-19/Zimbabwe/ZW-36782/2020	20H (Beta V2)	2020.872950819672
102	hCoV-19/Zimbabwe/CERI-KRISP-K011670/2020	20H (Beta V2)	2020.9139344262296
103	hCoV-19/Taiwan/1013/2021	20H (Beta V2)	2021.2260273972602
104	hCoV-19/Australia/ACT0099/2021	20H (Beta V2)	2021.1849315068494
105	hCoV-19/Turkey/HSGM-9162/2021	20H (Beta V2)	2021.182191780822
106	hCoV-19/Zambia/ZMBID_5576/2021	20H (Beta V2)	2021.231506849315
107	hCoV-19/Botswana/BOT473061/2021	20H (Beta V2)	2021.4150684931508
108	hCoV-19/Eswatini/N10410/2021	20H (Beta V2)	2021.3821917808218
109	hCoV-19/Mozambique/COV-2334-A1983/2021	20H (Beta V2)	2021.354794520548
110	hCoV-19/Finland/THL-202109508/2021	20H (Beta V2)	2021.1876712328767
111	hCoV-19/Qatar/QA-QU_18-7-C4/2021	20H (Beta V2)	2021.1986301369864
112	hCoV-19/Qatar/QA-QU_18-6-E12/2021	20H (Beta V2)	2021.1876712328767
113	hCoV-19/Zambia/ZMB-89088/2021	20H (Beta V2)	2021.1191780821919
114	hCoV-19/Zambia/RC-009/2020	20H (Beta V2)	2020.938524590164
115	hCoV-19/Zambia/MG03_12034/2021	20H (Beta V2)	2021.1328767123289
116	hCoV-19/Zambia/RC-045/2020	20H (Beta V2)	2020.9931693989072
117	hCoV-19/Mozambique/INS-K008797/2021	20H (Beta V2)	2021.058904109589
118	hCoV-19/Eswatini/N4794/2021	20H (Beta V2)	2021.0671232876712
119	hCoV-19/Mozambique/COV-2362-A2011/2021	20H (Beta V2)	2021.390410958904
120	hCoV-19/Malawi/CERI-KRISP-K015201/2021	20H (Beta V2)	2021.2616438356165
121	hCoV-19/SouthAfrica/KRISP-K016725/2021	20H (Beta V2)	2021.3657534246574
122	hCoV-19/NewZealand/21CV0140/2021	20H (Beta V2)	2021.058904109589
123	hCoV-19/Zimbabwe/CERI-KRISP-K011631/2021	20H (Beta V2)	2021.0232876712328
124	hCoV-19/Pakistan/PB-SEARCH-108236/2021	20H (Beta V2)	2021.2013698630137
125	hCoV-19/CostaRica/HNN-0470/2021	20H (Beta V2)	2021.2260273972602
126	hCoV-19/Malaysia/UPM16851D/2021	20H (Beta V2)	2021.4013698630138
127	hCoV-19/Malaysia/IMR_20161/2021	20H (Beta V2)	2021.3821917808218
128	hCoV-19/Singapore/638/2021	20H (Beta V2)	2021.2972602739726
129	hCoV-19/Botswana/R8B63_BHP_AAB7779/2020	20H (Beta V2)	2020.9084699453551
130	hCoV-19/Botswana/R8B60_BHP_AAB26027/2021	20H (Beta V2)	2021.2123287671234
131	hCoV-19/Somalia/NAMRU3_Mog_42/2021	20H (Beta V2)	2021.1602739726027
132	hCoV-19/Burundi/UG558/2021	20H (Beta V2)	2021.4123287671232
133	hCoV-19/Eswatini/N6797/2021	20H (Beta V2)	2021.1054794520549
134	hCoV-19/Mauritius/P9707/2021	20H (Beta V2)	2021.1054794520549
135	hCoV-19/Zambia/ZMB-93919/2021	20H (Beta V2)	2021.0260273972603
136	hCoV-19/Malawi/KRISP-K010154/2020	20H (Beta V2)	2020.9002732240438
137	hCoV-19/Malawi/COM-SEQ8144/2021	20H (Beta V2)	2021.017808219178
138	hCoV-19/Malawi/CERI-KRISP-K015358/2020	20H (Beta V2)	2020.974043715847
139	hCoV-19/Spain/CL-COV06413/2021	20H (Beta V2)	2021.5027397260274
140	hCoV-19/Liberia/LIB-0166/2021	20H (Beta V2)	2021.2452054794521
141	hCoV-19/Liberia/LIB-0173/2021	20H (Beta V2)	2021.2671232876712
142	hCoV-19/UnitedArabEmirates/AZ-USAFSAM-S3096/2021	20H (Beta V2)	2021.3191780821917
143	hCoV-19/Djibouti/NAMRU3_G209/2021	20H (Beta V2)	2021.3164383561643
144	hCoV-19/Madagascar/LA2M-113223/2021	20H (Beta V2)	2021.5383561643835
145	hCoV-19/Madagascar/IPM-02015A/2021	20H (Beta V2)	2021.1465753424657
146	hCoV-19/Madagascar/LA2M-89991/2021	20H (Beta V2)	2021.2890410958903
147	hCoV-19/Madagascar/IPM-62416/2021	20H (Beta V2)	2021.3958904109588
148	hCoV-19/Madagascar/IPM-62418/2021	20H (Beta V2)	2021.3958904109588
149	hCoV-19/Madagascar/IPM-61341/2021	20H (Beta V2)	2021.2890410958903
150	hCoV-19/Madagascar/LA2M-65420/2021	20H (Beta V2)	2021.2945205479452
151	hCoV-19/Madagascar/IPM-62284/2021	20H (Beta V2)	2021.3739726027397
152	hCoV-19/Madagascar/LA2M-111985/2021	20H (Beta V2)	2021.5164383561644
153	hCoV-19/Australia/NSW1329/2020	20C	2020.9795081967213
154	hCoV-19/USA/TN-UT-1692/2020	20C	2020.8620218579235
155	hCoV-19/Ecuador/UEES-INTERLAB-6537096/2021	20C	2021.305479452055
156	hCoV-19/USA/OR-OSPHL00926/2021	21F (Iota)	2021.4342465753425
157	hCoV-19/Ecuador/NIC-INSPI-328903/2021	21F (Iota)	2021.4369863013699
158	hCoV-19/USA/SC-FG-022089/2021	21F (Iota)	2021.2780821917809
159	hCoV-19/Ecuador/USFQ-3268/2021	21F (Iota)	2021.2424657534248
160	hCoV-19/CaboVerde/Santiago_26096/2021	20C	2021.368493150685
161	hCoV-19/CaboVerde/Santiago_31613/2021	20C	2021.4945205479453
162	hCoV-19/Chad/TCH-013/2022	20C	2022.0068493150684
163	hCoV-19/Congo/FCRM-100-A32.28.09.21/2021	20C	2021.7410958904109
164	hCoV-19/DRC/INRB-RDC-719/2021	20C	2021.9136986301369
165	hCoV-19/Qatar/QA-QU_12-11-A12/2020	20C	2020.872950819672
166	hCoV-19/Qatar/QA-QU_12-11-B12/2020	20C	2020.8920765027322
167	hCoV-19/ElSalvador/INC-LNSP-001/2021	21C (Epsilon)	2021.327397260274
168	hCoV-19/Mexico/COL-InDRE_F11125_S608/2021	21C (Epsilon)	2021.0506849315068
169	hCoV-19/USA/CA-CDC-FG-015584/2021	21C (Epsilon)	2021.2397260273972
170	hCoV-19/Cambodia/VIR2107865/2021	21C (Epsilon)	2021.0534246575342
171	hCoV-19/Mexico/ZAC-INER-IMSS-00001/2021	21C (Epsilon)	2021.1054794520549
172	hCoV-19/NewZealand/20CV0676/2020	21C (Epsilon)	2020.9685792349726
173	hCoV-19/Venezuela/LaG534/2021	21H (Mu)	2021.6342465753426
174	hCoV-19/Panama/GMI-PAM82189/2021	21H (Mu)	2021.7109589041097
175	hCoV-19/Panama/GMI-PAM69505/2021	21H (Mu)	2021.6342465753426
176	hCoV-19/Panama/GMI-PASEQ380/2021	21H (Mu)	2021.6287671232876
177	hCoV-19/Panama/M100172-GMI/2021	21H (Mu)	2021.8506849315067
178	hCoV-19/Panama/GMI-PAM92883/2021	21H (Mu)	2021.7876712328766
179	hCoV-19/Bonaire/BQ-RIVM-35094/2021	21H (Mu)	2021.3575342465754
180	hCoV-19/Colombia/COR-UGRA-VG-5359/2021	21H (Mu)	2021.5767123287671
181	hCoV-19/Venezuela/Suc832/2021	21H (Mu)	2021.7383561643835
182	hCoV-19/Bolivia/SAN-CABANA-PE-UPCH-2260/2021	21H (Mu)	2021.5849315068492
183	hCoV-19/Colombia/ANT-CWOHC-VG-SEC00206X/2021	21H (Mu)	2021.272602739726
184	hCoV-19/Venezuela/Por5378/2021	21H (Mu)	2021.486301369863
185	hCoV-19/Liechtenstein/un-Risch-2140810066/2021	21H (Mu)	2021.2671232876712
186	hCoV-19/Venezuela/Lar644/2021	21H (Mu)	2021.8972602739725
187	hCoV-19/Aruba/AW-RIVM-44248/2021	21H (Mu)	2021.5082191780823
188	hCoV-19/Mexico/MIC-InDRE_FB19098_S4824/2021	21H (Mu)	2021.4917808219177
189	hCoV-19/Peru/HUV-INS-3817/2021	21H (Mu)	2021.5328767123287
190	hCoV-19/Colombia/QUI-SL-14177083267/2021	21H (Mu)	2021.7027397260274
191	hCoV-19/DominicanRepublic/Yale-6298/2021	21H (Mu)	2021.4917808219177
192	hCoV-19/DominicanRepublic/Yale-6293/2021	21H (Mu)	2021.4506849315069
193	hCoV-19/Guatemala/ASI02031/2021	20C	2021.154794520548
194	hCoV-19/USA/TX-HMH-MCoV-32335/2020	20C	2020.97131147541
195	hCoV-19/USA/ND-USAFSAM-S656/2020	20C	2020.938524590164
196	hCoV-19/USA/WA-UW-49929/2020	20G	2020.9685792349726
197	hCoV-19/USA/AZ-ASU20814/2021	20G	2021.0616438356165
198	hCoV-19/USA/WV-WVU-1025339136/2020	20G	2020.8811475409836
199	hCoV-19/USA/AZ-TG796501/2021	20G	2021.2260273972602
200	hCoV-19/Mexico/MOR-InDRE-IBT-185/2020	20G	2020.974043715847
201	hCoV-19/USA/WY-WPHL-20162351/2020	20G	2020.938524590164
202	hCoV-19/Mexico/ROO_INCMNSZ_CS-141830/2020	20G	2020.9603825136612
203	hCoV-19/USA/CO-CDC-ASC210072446/2021	20G	2021.2890410958903
204	hCoV-19/NewZealand/21MV0077/2021	20G	2021.113698630137
205	hCoV-19/USA/MS-USAFSAM-S1080/2021	20G	2021.031506849315
206	hCoV-19/NorthernMarianaIslands/MP-CDC-2-3998359-/2021	20G	2021.1383561643836
207	hCoV-19/CaboVerde/Praia_2385/2021	20G	2021.0753424657535
208	hCoV-19/USA/MA-Broad_CRSP-01183/2020	20G	2020.9959016393443
209	hCoV-19/USA/OK-CDC-2-3935606/2021	20G	2021.0917808219178
210	hCoV-19/USA/NJ-CDC-LC0001338/2020	20G	2020.9822404371585
211	hCoV-19/USA/NM-UNM-01969/2021	20G	2021.0698630136985
212	hCoV-19/USA/CO-CDC-LC0008692/2021	20G	2021.0534246575342
213	hCoV-19/Bolivia/SAN-UPCH-0986/2021	20G	2021.0506849315068
214	hCoV-19/USA/ME-HETL-J1556/2021	20G	2021.0698630136985
215	hCoV-19/USA/TN-CDC-LC0015751/2021	20G	2021.1109589041096
216	hCoV-19/Bahamas/10929/2021	20G	2021.0479452054794
217	hCoV-19/USA/MN-MDH-2381/2021	20G	2021.0205479452054
218	hCoV-19/USA/DE-DHSS-FLW00606620/2021	20G	2021.009589041096
219	hCoV-19/Canada/ABPHL-03193/2021	20G	2021.0479452054794
220	hCoV-19/USA/WI-WSLH-210635/2020	20G	2020.8647540983607
221	hCoV-19/Ukraine/UA-RIVM-46421/2021	20A	2021.004109589041
222	hCoV-19/Mexico/NLE_INER_IMSS_1099/2021	20A	2021.3602739726027
223	hCoV-19/Honduras/5413/2021	20A	2021.3109589041096
224	hCoV-19/Honduras/326764/2021	20A	2021.3082191780823
225	hCoV-19/ElSalvador/INC-LNSP-019/2021	20A	2021.5
226	hCoV-19/Panama/GMI-PA624730/2020	20A	2020.9849726775956
227	hCoV-19/CaboVerde/Mindelo_00071/2020	20A	2020.9986338797814
228	hCoV-19/CaboVerde/Mindelo_00087/2020	20A	2020.9986338797814
229	hCoV-19/Niger/OIM-543/21	20A	2021.4150684931508
230	hCoV-19/Cameroon/CAM-01/2021	20A	2021.1657534246576
231	hCoV-19/Cameroon/CAM-425/2021	20A	2021.341095890411
232	hCoV-19/Mauritania/INRSP55844/2021	20A	2021.4068493150685
233	hCoV-19/Mexico/GRO-InDRE-IBT-153/2020	20A	2020.974043715847
234	hCoV-19/SriLanka/CV87812/2021	20A	2021.0780821917808
235	hCoV-19/SriLanka/CMC37019/2020	20A	2020.9139344262296
236	hCoV-19/SriLanka/CMC60513/2020	20A	2020.9959016393443
237	hCoV-19/Benin/248717/2021	21D (Eta)	2021.0808219178082
238	hCoV-19/Togo/NMIMR-21-TGS-105/2021	21D (Eta)	2021.1794520547944
239	hCoV-19/Guadeloupe/IPP06274/2021	21D (Eta)	2021.190410958904
240	hCoV-19/Bangladesh/BCSIR-NILMRC-718/2021	21D (Eta)	2021.204109589041
241	hCoV-19/SouthSudan/UG714/2021	21D (Eta)	2021.3520547945207
242	hCoV-19/Libya/MZ054887/2021	21D (Eta)	2021.1520547945206
243	hCoV-19/Nigeria/NCDC-FCT-8Q/2021	21D (Eta)	2021.2506849315068
244	hCoV-19/Benin/NMIMR-M4466/2021	21D (Eta)	2021.2643835616439
245	hCoV-19/Senegal/7962832/2021	21D (Eta)	2021.4068493150685
246	hCoV-19/Mauritanie/387835/2021	21D (Eta)	2021.341095890411
247	hCoV-19/Coted-Ivoire/316010-cv218/2021	21D (Eta)	2021.341095890411
248	hCoV-19/SouthSudan/UG422/2021	21D (Eta)	2021.0972602739726
249	hCoV-19/Mali/MAL0138/2021	21D (Eta)	2021.341095890411
250	hCoV-19/Mali/MAL0118/2021	21D (Eta)	2021.2452054794521
251	hCoV-19/Iran/3279/2020	20A	2020.9275956284152
252	hCoV-19/Kenya/ILRI_KEMRI_02_92305/2021	20A	2021.113698630137
253	hCoV-19/Ukraine/UA-RIVM-21891/2020	20A	2020.9986338797814
254	hCoV-19/Maldives/MAV16870/2021	20A	2021.1027397260275
255	hCoV-19/Croatia/IGA-67-132655-P/2020	20A	2020.974043715847
256	hCoV-19/Senegal/1821339/2020	20E (EU1)	2020.8975409836066
257	hCoV-19/Portugal/PT3011/2021	20E (EU1)	2021.0369863013698
258	hCoV-19/Poland/KCZ125/2020	20E (EU1)	2020.9494535519125
259	hCoV-19/Australia/NT67/2020	20E (EU1)	2020.8620218579235
260	hCoV-19/Italy/ABR-IZSGC-349624/2020	20E (EU1)	2020.9603825136612
261	hCoV-19/Switzerland/SO-ETHZ-440733/2021	20E (EU1)	2021.0068493150684
262	hCoV-19/NewZealand/20CV0558/2020	20E (EU1)	2020.8674863387978
263	hCoV-19/Portugal/PT1914/2020	20E (EU1)	2020.8674863387978
264	hCoV-19/Spain/MD-IBV-98020149/2021	20E (EU1)	2021.1301369863013
265	hCoV-19/Tunisia/Z-2571/2021	20E (EU1)	2021.7904109589042
266	hCoV-19/Morocco/FMP-1/2021	20E (EU1)	2021.004109589041
267	hCoV-19/Germany/NW-RKI-I-161381/2021	20E (EU1)	2021.0479452054794
268	hCoV-19/Belgium/Jessa_11-2107-002644/2021	20E (EU1)	2021.127397260274
269	hCoV-19/Spain/PV-HUD-72026913/2021	20E (EU1)	2021.5438356164384
270	hCoV-19/DRC/ILRI_COVM02158/2021	20E (EU1)	2021.3931506849315
271	hCoV-19/Mauritius/P-016004/2020	20E (EU1)	2020.8674863387978
272	hCoV-19/Ireland/KE-NVRL-79IRL02689/2020	20E (EU1)	2020.9084699453551
273	hCoV-19/Estonia/Cov10070/2021	20E (EU1)	2021.182191780822
274	hCoV-19/Latvia/866/2021	20E (EU1)	2021.1438356164383
275	hCoV-19/Denmark/DCGC-44952/2021	20E (EU1)	2021.0287671232877
276	hCoV-19/Ireland/WH-NVRL-78IRL74241/2020	20E (EU1)	2020.8948087431695
277	hCoV-19/England/ALDP-10F98A5/2021	20E (EU1)	2021.058904109589
278	hCoV-19/Sweden/SE1410238795/2021	20E (EU1)	2021.0479452054794
279	hCoV-19/Greece/114348/2021	20E (EU1)	2021.1082191780822
280	hCoV-19/Iceland/11190/2021	20E (EU1)	2021.0753424657535
281	hCoV-19/Rwanda/NRLNAT1044/2020	20A	2020.9603825136612
282	hCoV-19/Rwanda/NRLNAT1068/2020	20A	2020.9002732240438
283	hCoV-19/Cameroon/Yaounde-ECO45/2020	20A	2020.954918032787
284	hCoV-19/Cameroon/CV432/2020	20A	2020.957650273224
285	hCoV-19/Serbia/Gracanica-043870912/2020	20A	2020.938524590164
286	hCoV-19/Norway/2803/2021	20A	2021.0808219178082
287	hCoV-19/Luxembourg/LNS6165350/2021	20A	2021.0506849315068
288	hCoV-19/Belgium/ULG-12171/2021	20A	2021.0863013698631
289	hCoV-19/Germany/NW-RKI-I-010340/2020	20A	2020.957650273224
290	hCoV-19/Poland/ZGS_1.189.20/2021	20A	2021.0506849315068
291	hCoV-19/Netherlands/LI-MUMC-935/2021	20A	2021.0232876712328
292	hCoV-19/Singapore/1435/2020	20A	2020.905737704918
293	hCoV-19/Malaysia/IMR_BT85517/2021	20A	2021.2780821917809
294	hCoV-19/BosniaandHerzegovina/VFS-UNSA-LMGFI026/2021	20A	2021.0424657534247
295	hCoV-19/Bolivia/SAN-UPCH-1017/2020	20A	2020.889344262295
296	hCoV-19/Italy/CAM-AMES-13-62/2021	20A	2021.1438356164383
297	hCoV-19/Romania/DJ53281/2020	20A	2020.938524590164
298	hCoV-19/Romania/DJ63959/2021	20A	2021.1054794520549
299	hCoV-19/Serbia/B-0812/2020	20A	2020.9357923497269
300	hCoV-19/Bulgaria/21BG-EU_453_Pl5/2020	20A	2020.9631147540983
301	hCoV-19/Lithuania/LTU000_24383/2021	20A	2021.0863013698631
302	hCoV-19/Slovenia/17-005386-KR/2021	20A	2021.0671232876712
303	hCoV-19/Liechtenstein/UHB-4168696501/2020	20A	2020.8756830601094
304	hCoV-19/Slovenia/08-135801-MB/2020	20A	2020.9303278688524
305	hCoV-19/Slovenia/90-005976-NM/2021	20A	2021.0863013698631
306	hCoV-19/Croatia/1074/2021	20A	2021.1712328767123
307	hCoV-19/Kosovo/ChVir23132/2021	20A	2021.0123287671233
308	hCoV-19/Serbia/Novi_Sad-713211611/2020	20A	2020.8756830601094
309	hCoV-19/NorthMacedonia/ZMC-66/2021	20A	2021.0013698630137
310	hCoV-19/BosniaandHerzegovina/KCUS21066/2021	20A	2021.1493150684933
311	hCoV-19/Croatia/HRV000_160/2021	20A	2021.1027397260275
312	hCoV-19/Poland/KCZ_1.64/2020	20A	2020.8756830601094
313	hCoV-19/Lebanon/CMUL-103/2020	20A	2020.9002732240438
314	hCoV-19/Serbia/Novi_Sad-709621611/2020	20A	2020.8756830601094
315	hCoV-19/Estonia/Cov4507/2020	20A	2020.8756830601094
316	hCoV-19/Poland/PL_P15/2021	20A	2021.0287671232877
317	hCoV-19/Italy/EMR-UA-02_00190/2020	20A	2020.974043715847
318	hCoV-19/Italy/EMR-UA-02_00217/2020	20A	2020.9030054644809
319	hCoV-19/Belarus/Gomel/2021	20A	2021.154794520548
320	hCoV-19/Belarus/HO-RRCEM-MOZ11874S/2020	20A	2020.9357923497269
321	hCoV-19/Mexico/COA-InDRE_409/2021	20A	2021.0479452054794
322	hCoV-19/Guam/GU-CDC-2-3847017/2020	20A	2020.905737704918
323	hCoV-19/Guam/GU-CDC-2-3847017-/2020	20A	2020.905737704918
324	hCoV-19/USA/HI-H200738/2020	20A	2020.938524590164
325	hCoV-19/USA/MD-IGS-122105400386A/2021	20A	2021.1465753424657
326	hCoV-19/CostaRica/INC-0336/2021	20A	2021.1493150684933
327	hCoV-19/USA/DE-DHSS-F1018850/2020	20A	2020.8920765027322
328	hCoV-19/USA/DE-DHSS-FLW00563376/2020	20A	2020.9767759562842
329	hCoV-19/USA/WA-S6612/2021	20A	2021.1301369863013
330	hCoV-19/USA/CO-CDPHE-2100055366/2020	20A	2020.9166666666667
331	hCoV-19/Mexico/COA_INER_IMSS_00403/2021	20A	2021.1986301369864
332	hCoV-19/Kosovo/ChVir23114/2020	20A	2020.9986338797814
333	hCoV-19/USA/MS-CDC-LC0004973/2021	20A	2021.0123287671233
334	hCoV-19/USA/SD-SDPHL-0056/2020	20A	2020.99043715847
335	hCoV-19/Guatemala/ASI02026/2021	20A	2021.154794520548
336	hCoV-19/Congo/Q001C093AG_2101-TM-r1-007/2020	20A	2020.941256830601
337	hCoV-19/Congo/ROTC-Q001C114A8_2101TM-r1-028/2021	20A	2021.009589041096
338	hCoV-19/Congo/FCRM-108-PM09/2021	20A	2021.2671232876712
339	hCoV-19/Congo/ITM-045-1602B6/2021	20A	2021.127397260274
340	hCoV-19/Congo/ITM-026-5479/2021	20A	2021.1164383561643
341	hCoV-19/Congo/ITM-067-5519/2021	20A	2021.1164383561643
342	hCoV-19/Belize/CML-7/2021	20A	2021.0506849315068
343	hCoV-19/Belize/CML-36/2021	20A	2021.0890410958905
344	hCoV-19/India/MH-ICMR-NIV-INSACOG-GSEQ-922/2021	21B (Kappa)	2021.16301369863
345	hCoV-19/Myanmar/DSMRC021/2021	21B (Kappa)	2021.3986301369864
346	hCoV-19/Canada/UN-63284/2021	21B (Kappa)	2021.3027397260273
347	hCoV-19/Argentina/INEI109689/2021	21A (Delta)	2021.6205479452055
348	hCoV-19/USA/WI-CDC-ASC210234108/2021	21A (Delta)	2021.5712328767124
349	hCoV-19/Oman/52111727/2021	21A (Delta)	2021.3
350	hCoV-19/Germany/BE-RKI-I-191012/2021	21A (Delta)	2021.5301369863014
351	hCoV-19/Ireland/D-NVRL-S21IRL47117/2021	21A (Delta)	2021.5109589041097
352	hCoV-19/Bangladesh/BSMMU_Laila_512/2021	21A (Delta)	2021.7767123287672
353	hCoV-19/Kenya/SS2401/2021	21A (Delta)	2021.6753424657534
354	hCoV-19/UnitedArabEmirates/AZ-USAFSAM-S4340/2021	21A (Delta)	2021.4534246575342
355	hCoV-19/HongKong/VM21037125/2021	21A (Delta)	2021.6287671232876
356	hCoV-19/Pakistan/NIH-B12-S6/2021	21A (Delta)	2021.4205479452055
357	hCoV-19/Australia/ACT0100/2021	21A (Delta)	2021.3191780821917
358	hCoV-19/SaudiArabia/KFSHRC_025S/2021	21A (Delta)	2021.7191780821918
359	hCoV-19/Bangladesh/BSMMU_LB_2/2021	21A (Delta)	2021.4917808219177
360	hCoV-19/Bangladesh/CHRF-0403/2021	21A (Delta)	2021.458904109589
361	hCoV-19/Yunnan/RLD70/2021	21A (Delta)	2021.541095890411
362	hCoV-19/England/ALDP-15A0F1C/2021	21A (Delta)	2021.3739726027397
363	hCoV-19/Yunnan/RLD87/2021	21A (Delta)	2021.5767123287671
364	hCoV-19/Yunnan/YN-35/2021	21A (Delta)	2021.5164383561644
365	hCoV-19/Yunnan/RLD101/2021	21A (Delta)	2021.5986301369862
366	hCoV-19/Mauritanie/387248/2021	21A (Delta)	2021.305479452055
367	hCoV-19/USA/OK-CDC-4165959-001/2021	21A (Delta)	2021.4150684931508
368	hCoV-19/Kosovo/ChVir25780_24/2021	21A (Delta)	2021.327397260274
369	hCoV-19/France/IDF-IPP14558/2021	21A (Delta)	2021.4315068493152
370	hCoV-19/Congo/FCRM-47-A16-03-07/2021	21A (Delta)	2021.5027397260274
371	hCoV-19/Ghana/nCoV-TRA-1077/2021	21A (Delta)	2021.4835616438356
372	hCoV-19/Guinea/LFHVG-G0410/2021	21A (Delta)	2021.5958904109589
373	hCoV-19/Cameroon/CAM-300/2021	21A (Delta)	2021.4150684931508
374	hCoV-19/Cameroon/CAM-301/2021	21A (Delta)	2021.4150684931508
375	hCoV-19/Myanmar/DSMRC037/2021	21A (Delta)	2021.4808219178083
376	hCoV-19/Beijing/154/2022	21A (Delta)	2022.0753424657535
377	hCoV-19/Thailand/DMSc-02991/2021	21A (Delta)	2021.650684931507
378	hCoV-19/Thailand/DMSc-03046/2021	21A (Delta)	2021.6753424657534
379	hCoV-19/Thailand/Prachinburi-SEQ20198/2021	21A (Delta)	2021.7794520547945
380	hCoV-19/Cambodia/670386/2021	21A (Delta)	2021.5684931506848
381	hCoV-19/Australia/WA793/2021	21A (Delta)	2021.6424657534246
382	hCoV-19/Cambodia/852349/2021	21A (Delta)	2021.817808219178
383	hCoV-19/Iraq/Child-11/2021	21I (Delta)	2021.5109589041097
384	hCoV-19/Liberia/LIB-0233/2021	21I (Delta)	2021.1849315068494
385	hCoV-19/Australia/WA732/2021	21I (Delta)	2021.4890410958903
386	hCoV-19/Heilongjiang/IVDC-HEB-337/2021	21I (Delta)	2021.7356164383561
387	hCoV-19/Philippines/PH-RITM-609/2021	21I (Delta)	2021.7767123287672
388	hCoV-19/HongKong/VM21030364/2021	21I (Delta)	2021.4479452054795
389	hCoV-19/Australia/QLD2429/2021	21I (Delta)	2021.7657534246575
390	hCoV-19/Indonesia/AC-NIHRD-WGS09370/2021	21I (Delta)	2021.527397260274
391	hCoV-19/NewZealand/21CV0234/2021	21I (Delta)	2021.2013698630137
392	hCoV-19/Brunei/13703/2021	21I (Delta)	2021.845205479452
393	hCoV-19/Brunei/34/2021	21I (Delta)	2021.6260273972603
394	hCoV-19/Brunei/14304/2021	21I (Delta)	2021.872602739726
395	hCoV-19/Brunei/9222000599/2022	21I (Delta)	2022.0068493150684
396	hCoV-19/Brunei/15224/2021	21I (Delta)	2021.9301369863015
397	hCoV-19/Brunei/14583/2021	21I (Delta)	2021.8890410958904
398	hCoV-19/Coted-Ivoire/225466-cv225/2021	21I (Delta)	2021.1657534246576
399	hCoV-19/CotedIvoire/COV-BKE8322-bc29/2021	21I (Delta)	2021.7794520547945
400	hCoV-19/BurkinaFaso/CHUSS_10341/2021	21I (Delta)	2021.645205479452
401	hCoV-19/SierraLeone/CPHRL-22/2021	21I (Delta)	2021.686301369863
402	hCoV-19/Australia/NT-RDH-44/2021	21I (Delta)	2021.83698630137
403	hCoV-19/Mexico/JAL_INER_IMSS_3402/2021	21I (Delta)	2021.8808219178081
404	hCoV-19/USA/MS-UMMC-M1275B12-513799/2021	21I (Delta)	2021.7
405	hCoV-19/USA/AR-UMGC-15672/2021	21I (Delta)	2021.664383561644
406	hCoV-19/Mexico/MIC_InDRE_FB38177_S7049/2021	21I (Delta)	2021.6671232876713
407	hCoV-19/Mexico/SLP-InDRE_FB49848_S9286/2021	21I (Delta)	2021.804109589041
408	hCoV-19/Mexico/NAY_InDRE_FB45708_S8427/2021	21I (Delta)	2021.7438356164384
409	hCoV-19/Mexico/NAY-CIAD-4776-0714/2021	21I (Delta)	2021.5328767123287
410	hCoV-19/Mexico/ROO-INMEGEN-30-76/2021	21I (Delta)	2021.7246575342465
411	hCoV-19/CostaRica/INC-1331-704108/2021	21I (Delta)	2021.7246575342465
412	hCoV-19/Kuwait/KCCC-4073123-16/2021	21I (Delta)	2021.5821917808219
413	hCoV-19/Gambia/134112/2021	21I (Delta)	2021.2671232876712
414	hCoV-19/Canada/NL-NML-97357/2021	21I (Delta)	2021.4397260273972
415	hCoV-19/Bahrain/920845243/2021	21I (Delta)	2021.2616438356165
416	hCoV-19/Seychelles/SS472/2021	21I (Delta)	2021.376712328767
417	hCoV-19/Yunnan/RLD120/2021	21I (Delta)	2021.658904109589
418	hCoV-19/Canada/NB-NML-145146/2021	21I (Delta)	2021.5767123287671
419	hCoV-19/Canada/QC-1nDWVQ-MX21306108/2021	21I (Delta)	2021.7602739726028
420	hCoV-19/Zimbabwe/CERI-KRISP-K027238/2021	21I (Delta)	2021.6287671232876
421	hCoV-19/Ukraine/32-64125/2021	21I (Delta)	2021.7191780821918
422	hCoV-19/Iceland/10025/2021	21I (Delta)	2021.623287671233
423	hCoV-19/Curacao/CW-RIVM-53816/2021	21I (Delta)	2021.6205479452055
424	hCoV-19/Curacao/CW-RIVM-63838/2021	21I (Delta)	2021.7383561643835
425	hCoV-19/Bonaire/BQ-RIVM-77942/2021	21I (Delta)	2021.9630136986302
426	hCoV-19/Bonaire/BQ-RIVM-61693/2021	21I (Delta)	2021.7301369863014
427	hCoV-19/Slovakia/UVZ_PL32_G7_16488/2021	21I (Delta)	2021.6041095890412
428	hCoV-19/Netherlands/ZH-RIVM-67550/2021	21I (Delta)	2021.8150684931506
429	hCoV-19/Germany/BW-RKI-I-196789/2021	21I (Delta)	2021.5794520547945
430	hCoV-19/Bulgaria/21BG-EU_007333_Pl68/2021	21I (Delta)	2021.7109589041097
431	hCoV-19/Guadeloupe/GUA-ERFB-2069058868/2021	21I (Delta)	2021.609589041096
432	hCoV-19/SintMaarten/SX-RIVM-65042/2021	21I (Delta)	2021.7410958904109
433	hCoV-19/SouthKorea/KDCA16052/2021	21I (Delta)	2021.7602739726028
434	hCoV-19/Guyana/GPR0359579/2021	21I (Delta)	2021.6835616438357
435	hCoV-19/USA/SC-CDC-IBX315881779502/2021	21I (Delta)	2021.609589041096
436	hCoV-19/Myanmar/DSMRC041/2021	21I (Delta)	2021.8534246575343
437	hCoV-19/Yunnan/RLD142/2021	21I (Delta)	2021.8068493150686
438	hCoV-19/CostaRica/INC-1810-716922/2021	21I (Delta)	2021.8561643835617
439	hCoV-19/USA/NV-CDC-FG-103745/2021	21I (Delta)	2021.650684931507
440	hCoV-19/SintMaarten/SX-RIVM-77236/2021	21I (Delta)	2021.9301369863015
441	hCoV-19/Argentina/INEI113601/2021	21I (Delta)	2021.8342465753424
442	hCoV-19/Malawi/MLW-00496/2021	21I (Delta)	2021.5684931506848
443	hCoV-19/Malawi/CERI-KRISP-K027112/2021	21I (Delta)	2021.7301369863014
444	hCoV-19/Sweden/20608794P/2021	21I (Delta)	2021.6287671232876
445	hCoV-19/Malaysia/UPM16580D/2021	21I (Delta)	2021.3958904109588
446	hCoV-19/Australia/WA774/2021	21I (Delta)	2021.6178082191782
447	hCoV-19/Zimbabwe/CERI-KRISP-K021555/2021	21I (Delta)	2021.4917808219177
448	hCoV-19/Greece/256338/2021	21I (Delta)	2021.554794520548
449	hCoV-19/Albania/un-ChVir25862_04/2021	21I (Delta)	2021.4561643835616
450	hCoV-19/Belgium/ULG-19871/2021	21I (Delta)	2021.7027397260274
451	hCoV-19/Romania/IS-18440/2021	21I (Delta)	2021.5712328767124
452	hCoV-19/Vietnam/NHTD-OUCRU0718/2021	21I (Delta)	2021.3821917808218
453	hCoV-19/Taiwan/TSGH-57/2022	21I (Delta)	2022.0397260273974
454	hCoV-19/Vietnam/HCMC_b03-03_15-06/2021	21I (Delta)	2021.6698630136987
455	hCoV-19/Vietnam/HCMC_b04_29.07/2021	21I (Delta)	2021.672602739726
456	hCoV-19/Vietnam/NHTD-OUCRU1043/2021	21I (Delta)	2021.6342465753426
457	hCoV-19/Vietnam/HCMC_b03.01_02.02/2021	21I (Delta)	2021.6671232876713
458	hCoV-19/Vietnam/QNg2021_02/2021	21I (Delta)	2021.554794520548
459	hCoV-19/Vietnam/34117/2021	21I (Delta)	2021.6068493150685
460	hCoV-19/Vietnam/20117/2021	21I (Delta)	2021.6205479452055
461	hCoV-19/Uzbekistan/346/2021	21J (Delta)	2021.4808219178083
462	hCoV-19/Bangladesh/TND-icddrb-06-0008/2021	21J (Delta)	2021.7383561643835
463	hCoV-19/BosniaandHerzegovina/167092/2021	21J (Delta)	2021.623287671233
464	hCoV-19/Switzerland/ZH-UZH-IMV-3ba59337/2021	21J (Delta)	2021.9602739726026
465	hCoV-19/Australia/WA814/2021	21J (Delta)	2021.7493150684932
466	hCoV-19/Kosovo/CO-00570-XXK000_1527_Gjk/2021	21J (Delta)	2021.8753424657534
467	hCoV-19/Slovenia/17-069680-CE/2021	21J (Delta)	2021.6424657534246
468	hCoV-19/Norway/Ahus-1988/2021	21J (Delta)	2021.804109589041
469	hCoV-19/Kosovo/CO-00397-XXK000_4670_Mi/2021	21J (Delta)	2021.6287671232876
470	hCoV-19/Cyprus/CING_25_0812_La/2021	21J (Delta)	2021.9356164383562
471	hCoV-19/Bulgaria/21BG-EU_005426_Pl49/2021	21J (Delta)	2021.6260273972603
472	hCoV-19/Italy/VEN-IRCCS-SCDC-84/2021	21J (Delta)	2021.8972602739725
473	hCoV-19/England/MILK-1A870C8/2021	21J (Delta)	2021.5794520547945
474	hCoV-19/HongKong/HKPU-11899/2021	21J (Delta)	2021.4753424657533
475	hCoV-19/Congo/RC-147/2021	21J (Delta)	2021.4506849315069
476	hCoV-19/Romania/Cluj_470550/2021	21J (Delta)	2021.664383561644
477	hCoV-19/HongKong/HKPU-11919/2021	21J (Delta)	2021.4890410958903
478	hCoV-19/Malta/MDxMDH488/2021	21J (Delta)	2021.4698630136986
479	hCoV-19/Latvia/2706840/2021	21J (Delta)	2021.6698630136987
480	hCoV-19/Lithuania/LTU000_KLP_ANT_09_13_9/2021	21J (Delta)	2021.6835616438357
481	hCoV-19/Lithuania/S21K777/2021	21J (Delta)	2021.7986301369863
482	hCoV-19/Lithuania/LTU000_KUL_5268518/2021	21J (Delta)	2021.872602739726
483	hCoV-19/NewZealand/21CH0349/2021	21J (Delta)	2021.823287671233
484	hCoV-19/Australia/SA0936/2021	21J (Delta)	2021.631506849315
485	hCoV-19/Netherlands/FR-RIVM-74124/2021	21J (Delta)	2021.8972602739725
486	hCoV-19/Israel/ICH-760595231/2021	21J (Delta)	2021.8068493150686
487	hCoV-19/NewZealand/21MV2900/2021	21J (Delta)	2021.831506849315
488	hCoV-19/England/MILK-27EF723/2021	21J (Delta)	2021.8013698630136
489	hCoV-19/Moldova/Nr-111421/2021	21J (Delta)	2021.9849315068493
490	hCoV-19/Kosovo/un-ChVir25887_04/2021	21J (Delta)	2021.5630136986301
491	hCoV-19/Slovenia/23-037040-MB/2021	21J (Delta)	2021.9712328767123
492	hCoV-19/England/MILK-2ADD53A/2021	21J (Delta)	2021.8753424657534
493	hCoV-19/Mauritania/N045937/2021	21J (Delta)	2021.305479452055
494	hCoV-19/Luxembourg/LNS7415392/2021	21J (Delta)	2021.6917808219177
495	hCoV-19/Gambia/70627/2021	21J (Delta)	2021.6753424657534
496	hCoV-19/CaboVerde/ST40230/2021	21J (Delta)	2021.809589041096
497	hCoV-19/Mauritania/N043313/2021	21J (Delta)	2021.305479452055
498	hCoV-19/Mauritanie/397322/2021	21J (Delta)	2021.8068493150686
499	hCoV-19/Brazil/SP-IB_141147/2021	21J (Delta)	2021.8753424657534
500	hCoV-19/Senegal/248734/2021	21J (Delta)	2021.5849315068492
501	hCoV-19/Gambia/68673/2021	21J (Delta)	2021.658904109589
502	hCoV-19/Mauritanie/397325/2021	21J (Delta)	2021.8068493150686
503	hCoV-19/CaboVerde/ST40647/2021	21J (Delta)	2021.9082191780822
504	hCoV-19/CaboVerde/ST40279/2021	21J (Delta)	2021.8150684931506
505	hCoV-19/Mauritanie/395964/2021	21J (Delta)	2021.6808219178083
506	hCoV-19/Netherlands/UT-RIVM-78285/2021	21J (Delta)	2021.9301369863015
507	hCoV-19/Egypt/CCHE57357_Wave_4_082/2021	21J (Delta)	2021.8068493150686
508	hCoV-19/Egypt/CCHE57357_Wave_4_118/2021	21J (Delta)	2021.7986301369863
509	hCoV-19/Canada/NB-NML-109899/2021	21J (Delta)	2021.4397260273972
510	hCoV-19/Canada/NB-NML-82890/2021	21J (Delta)	2021.36301369863
511	hCoV-19/Cyprus/ChVir-LB-210903-8472/2021	21J (Delta)	2021.6561643835616
512	hCoV-19/SriLanka/aicbu2056/2021	21J (Delta)	2021.795890410959
513	hCoV-19/Australia/NT348/2021	21J (Delta)	2021.5684931506848
514	hCoV-19/Myanmar/DSMRC038/2021	21J (Delta)	2021.8945205479451
515	hCoV-19/Nepal/CDBT-TU-SQ1680/2021	21J (Delta)	2021.8917808219178
516	hCoV-19/Israel/SMC-7005592/2021	21J (Delta)	2021.4945205479453
517	hCoV-19/Jamaica/202112025/2021	21J (Delta)	2021.2753424657535
518	hCoV-19/Australia/WA715/2021	21J (Delta)	2021.3301369863013
519	hCoV-19/Taiwan/NTU-HCH-066/2021	21J (Delta)	2021.8671232876711
520	hCoV-19/Myanmar/DSMRC048/2021	21J (Delta)	2021.9164383561645
521	hCoV-19/Thailand/Chonburi_SEQ18620/2021	21J (Delta)	2021.782191780822
522	hCoV-19/Thailand/DMSc-04876/2021	21J (Delta)	2021.8397260273973
523	hCoV-19/Laos/LOMWRU-0005/2021	21J (Delta)	2021.9493150684932
524	hCoV-19/Laos/LOMWRU-0006/2021	21J (Delta)	2021.9356164383562
525	hCoV-19/Lebanon/7980/2021	21J (Delta)	2021.9356164383562
526	hCoV-19/Jordan/Biolab0330/2021	21J (Delta)	2021.5712328767124
527	hCoV-19/Portugal/PT10129/2021	21J (Delta)	2021.472602739726
528	hCoV-19/Iraq/KR-SEARCH-119850/2021	21J (Delta)	2021.5849315068492
529	hCoV-19/Netherlands/NB-RIVM-61724/2021	21J (Delta)	2021.658904109589
530	hCoV-19/Iraq/KR-SEARCH-120041/2021	21J (Delta)	2021.9164383561645
531	hCoV-19/Denmark/DCGC-225733/2021	21J (Delta)	2021.872602739726
532	hCoV-19/USA/IN-CDC-LC0279465/2021	21J (Delta)	2021.6671232876713
533	hCoV-19/Guinea/IPG-24716/2021	21J (Delta)	2021.7493150684932
534	hCoV-19/Spain/CT-HUB01365/2021	21J (Delta)	2021.4945205479453
535	hCoV-19/Ethiopia/ILRI_COVM02882/2021	21J (Delta)	2021.9876712328767
536	hCoV-19/Maldives/MAV85820/2021	21J (Delta)	2021.7767123287672
537	hCoV-19/Maldives/MAV29502/2021	21J (Delta)	2021.3246575342466
538	hCoV-19/Latvia/3593358/2021	21J (Delta)	2021.9191780821918
539	hCoV-19/Togo/NMIMR-21-TGS-155/2021	21J (Delta)	2021.2780821917809
540	hCoV-19/Ghana/NMIMR-CT-21-11924/2021	21J (Delta)	2021.458904109589
541	hCoV-19/Ghana/FS-21-2270/2021	21J (Delta)	2021.6150684931506
542	hCoV-19/DominicanRepublic/1539781/2021	21J (Delta)	2021.8972602739725
543	hCoV-19/Seychelles/SS2659/2021	21J (Delta)	2021.6342465753426
544	hCoV-19/Iraq/CPHL-061021-75/2021	21J (Delta)	2021.7493150684932
545	hCoV-19/USA/MO-CDC-QDX25472397/2021	21J (Delta)	2021.4150684931508
546	hCoV-19/USA/ID-CDC-ASC210240854/2021	21J (Delta)	2021.554794520548
547	hCoV-19/Colombia/DC-INS-1196846/2021	21J (Delta)	2021.9109589041095
548	hCoV-19/USA/UT-UPHL-210729892986/2021	21J (Delta)	2021.5328767123287
549	hCoV-19/USA/WY-WYPHL-21102275/2021	21J (Delta)	2021.727397260274
550	hCoV-19/USA/IA-SHL-1746604/2021	21J (Delta)	2021.4890410958903
551	hCoV-19/ElSalvador/INC-LNSP-088/2021	21J (Delta)	2021.872602739726
552	hCoV-19/USA/OH-21AM-245CO00589/2021	21J (Delta)	2021.6698630136987
553	hCoV-19/U.S.VirginIslands/VI-Yale-8014/2021	21J (Delta)	2021.5849315068492
554	hCoV-19/USA/PA-CDC-IBX564681390424/2021	21J (Delta)	2021.7082191780821
555	hCoV-19/Bolivia/SAN-CABANA-PE-UPCH-2286/2021	21J (Delta)	2021.8013698630136
556	hCoV-19/USA/ID-CDC-ASC210461727/2021	21J (Delta)	2021.7849315068493
557	hCoV-19/Iceland/7060/2021	21J (Delta)	2021.478082191781
558	hCoV-19/USA/KS-KHEL-7746/2021	21J (Delta)	2021.9328767123288
559	hCoV-19/USA/NC-CDC-LC0374060/2021	21J (Delta)	2021.8561643835617
560	hCoV-19/NewZealand/21CV0597/2021	21J (Delta)	2021.7410958904109
561	hCoV-19/USA/DE-DHSS-B1130058/2021	21J (Delta)	2021.7
562	hCoV-19/USA/MD-CDC-MMB09598208/2021	21J (Delta)	2021.5931506849315
563	hCoV-19/Mexico/QUE-InDRE_FB23929_S5454/2021	21J (Delta)	2021.5575342465754
564	hCoV-19/Peru/LIM-INS-7783/2021	21J (Delta)	2021.7520547945205
565	hCoV-19/Mexico/GUA_INER_IMSS_1918/2021	21J (Delta)	2021.5657534246575
566	hCoV-19/Mexico/GUA_InDRE_FB43635_S7797/2021	21J (Delta)	2021.7246575342465
567	hCoV-19/Mexico/GUA_LANGEBIO_IMSS_4720/2021	21J (Delta)	2021.9657534246576
568	hCoV-19/Mexico/MEX-INMEGEN-34-188/2021	21J (Delta)	2021.817808219178
569	hCoV-19/Singapore/1145/2021	21J (Delta)	2021.3794520547945
570	hCoV-19/Liechtenstein/FL-Risch-21A2100638/2021	21J (Delta)	2021.795890410959
571	hCoV-19/Yunnan/YN-03/2021	21J (Delta)	2021.4808219178083
572	hCoV-19/Australia/NT335/2021	21J (Delta)	2021.4890410958903
573	hCoV-19/Indonesia/KB-NIHRD-WGS13070/2021	21J (Delta)	2021.7931506849316
574	hCoV-19/PapuaNewGuinea/PNG4762/2021	21J (Delta)	2021.6205479452055
575	hCoV-19/Brunei/9/2021	21J (Delta)	2021.5520547945205
576	hCoV-19/Singapore/1913/2021	21J (Delta)	2021.5328767123287
577	hCoV-19/Singapore/3605/2021	21J (Delta)	2021.6068493150685
578	hCoV-19/Singapore/3500/2021	21J (Delta)	2021.6068493150685
579	hCoV-19/Singapore/6047/2021	21J (Delta)	2021.7191780821918
580	hCoV-19/Singapore/269/2022	21J (Delta)	2022.0150684931507
581	hCoV-19/Indonesia/JK-GSILab-692014/2021	21J (Delta)	2021.658904109589
582	hCoV-19/Malaysia/UNIMAS-GHML499/2021	21J (Delta)	2021.7246575342465
583	hCoV-19/FrenchPolynesia/IPP35900/2021	21J (Delta)	2021.6671232876713
584	hCoV-19/FrenchPolynesia/IPP35899/2021	21J (Delta)	2021.6616438356164
585	hCoV-19/FrenchPolynesia/IPP35904/2021	21J (Delta)	2021.686301369863
586	hCoV-19/PapuaNewGuinea/PNG3782/2021	21J (Delta)	2021.5712328767124
587	hCoV-19/Malaysia/IMR_CV03035/2021	21J (Delta)	2021.768493150685
588	hCoV-19/Brunei/14/2021	21J (Delta)	2021.5520547945205
589	hCoV-19/Nepal/EPN-K2091/2021	21J (Delta)	2021.3821917808218
590	hCoV-19/CzechRepublic/HD93518/2021	21J (Delta)	2021.5986301369862
591	hCoV-19/Israel/ICH-760598302/2021	21J (Delta)	2021.9219178082192
592	hCoV-19/Morocco/IPM20378061/2021	21J (Delta)	2021.795890410959
593	hCoV-19/Nepal/EPN-B1297/2021	21J (Delta)	2021.831506849315
594	hCoV-19/Pakistan/JRCGR_SCV-103/2021	21J (Delta)	2021.5301369863014
595	hCoV-19/Djibouti/NAMRU3_H271/2021	21J (Delta)	2021.9465753424658
596	hCoV-19/Slovakia/16314/2021	21J (Delta)	2021.5849315068492
597	hCoV-19/Curacao/CW-RIVM-76476/2021	21J (Delta)	2021.8972602739725
598	hCoV-19/Moldova/A0010_2021_08_09/2021	21J (Delta)	2021.6041095890412
599	hCoV-19/Iran/50798/2021	21J (Delta)	2021.9630136986302
600	hCoV-19/Malaysia/UNIMAS-B12194/2021	21J (Delta)	2021.8753424657534
601	hCoV-19/Malawi/MLW-00254/2021	21J (Delta)	2021.817808219178
602	hCoV-19/Jordan/RMSR11S24/2021	21J (Delta)	2021.7849315068493
603	hCoV-19/Jordan/RMSR2S7/2021	21J (Delta)	2021.7
604	hCoV-19/Jordan/Biolab0301/2021	21J (Delta)	2021.513698630137
605	hCoV-19/Mongolia/UB-404962/2021	21J (Delta)	2021.9246575342465
606	hCoV-19/Georgia/Tb-SNGS1051/2021	21J (Delta)	2021.664383561644
607	hCoV-19/CzechRepublic/621/2021	21J (Delta)	2021.521917808219
608	hCoV-19/Greece/255492/2021	21J (Delta)	2021.5465753424658
609	hCoV-19/Mozambique/COV-2093-A1716/2021	21J (Delta)	2021.4698630136986
610	hCoV-19/Mozambique/COV-2214-A1861/2021	21J (Delta)	2021.4698630136986
611	hCoV-19/Ireland/U-NVRL-G21IRL69936/2021	21J (Delta)	2021.5
612	hCoV-19/Ireland/LM-NVRL-M34IRL46749/2021	21J (Delta)	2021.5739726027398
613	hCoV-19/Portugal/PT20861/2021	21J (Delta)	2021.8506849315067
614	hCoV-19/Portugal/PT16555/2021	21J (Delta)	2021.6780821917807
615	hCoV-19/Curacao/CW-RIVM-44516/2021	21J (Delta)	2021.5109589041097
616	hCoV-19/Romania/CT-17838/2021	21J (Delta)	2021.5465753424658
617	hCoV-19/Netherlands/UT-RIVM-74827/2021	21J (Delta)	2021.9027397260274
618	hCoV-19/Andorra/AND-234_2120214126_GC/2021	21J (Delta)	2021.527397260274
619	hCoV-19/Switzerland/TI-EOC-26106977/2021	21J (Delta)	2021.5712328767124
620	hCoV-19/Malta/MDxMDH514/2021	21J (Delta)	2021.5054794520547
621	hCoV-19/Kosovo/CO-00533-XXK000_5395/2021	21J (Delta)	2021.83698630137
622	hCoV-19/CzechRepublic/FNHK-Ps-000091/2021	21J (Delta)	2021.5767123287671
623	hCoV-19/SriLanka/aicbu2081/2021	21J (Delta)	2021.804109589041
624	hCoV-19/Zimbabwe/CERI-KRISP-K021330/2021	21J (Delta)	2021.535616438356
625	hCoV-19/Qatar/QA.QU.18.28.B9/2021	21J (Delta)	2021.7493150684932
626	hCoV-19/SouthSudan/UG1245/2021	21J (Delta)	2021.8753424657534
627	hCoV-19/Fiji/FJ080/2021	21J (Delta)	2021.3164383561643
628	hCoV-19/Peru/JUN-INS-5647/2021	21J (Delta)	2021.645205479452
629	hCoV-19/Peru/CUS-INS-6772/2021	21J (Delta)	2021.6835616438357
630	hCoV-19/Pakistan/NIH-PAK-NC130/2021	21J (Delta)	2021.6534246575343
631	hCoV-19/Bulgaria/21BG-EU_004484_Pl39/2021	21J (Delta)	2021.5767123287671
632	hCoV-19/Oman/rega-OM-167/2021	21J (Delta)	2021.4671232876713
633	hCoV-19/BosniaandHerzegovina/KCUS73011/2021	21J (Delta)	2021.458904109589
634	hCoV-19/Malaysia/UiTM1268/2021	21J (Delta)	2021.9794520547946
635	hCoV-19/Luxembourg/LNS2281838/2021	21J (Delta)	2021.4890410958903
636	hCoV-19/Namibia/N17400/2021	21J (Delta)	2021.2671232876712
637	hCoV-19/Angola/CERI-KRISP-K026864/2021	21J (Delta)	2021.6616438356164
638	hCoV-19/Angola/CERI-KRISP-K034461/2021	21J (Delta)	2021.768493150685
639	hCoV-19/SouthAfrica/CERI-KRISP-Tyg1846/2021	21J (Delta)	2021.5739726027398
640	hCoV-19/Lesotho/UHB-MI-SEB-00885/2021	21J (Delta)	2021.6479452054793
641	hCoV-19/Taiwan/NTU-HCH-065/2021	21J (Delta)	2021.6835616438357
642	hCoV-19/Eswatini/N17034/2021	21J (Delta)	2021.6123287671232
643	hCoV-19/Lesotho/N22940/2021	21J (Delta)	2021.8397260273973
644	hCoV-19/Chad/TCH-28/2021	21J (Delta)	2021.7
645	hCoV-19/SouthAfrica/NICD-N22693/2021	21J (Delta)	2021.6397260273973
646	hCoV-19/Botswana/R32B57_BHP_000760308/2021	21J (Delta)	2021.7082191780821
647	hCoV-19/SriLanka/aicbu2589/2021	21J (Delta)	2021.9136986301369
648	hCoV-19/SriLanka/idea_uoc_00015/2021	21J (Delta)	2021.6890410958904
649	hCoV-19/Andorra/AND-234_2120014141_GC/2021	21J (Delta)	2021.5191780821917
650	hCoV-19/CzechRepublic/NRL_9882/2021	21J (Delta)	2021.5191780821917
651	hCoV-19/Guadeloupe/IPP03724/2022	21J (Delta)	2022.0260273972603
652	hCoV-19/Guadeloupe/IPP27917/2021	21J (Delta)	2021.7027397260274
653	hCoV-19/Macedonia/32457/2021	21J (Delta)	2021.817808219178
654	hCoV-19/Kosovo/CO-00602-XXK000_1763_3/2021	21J (Delta)	2021.9246575342465
655	hCoV-19/Guadeloupe/IPP28738/2021	21J (Delta)	2021.7219178082191
656	hCoV-19/Guadeloupe/IPP32684/2021	21J (Delta)	2021.7986301369863
657	hCoV-19/Guadeloupe/IPP26509/2021	21J (Delta)	2021.664383561644
658	hCoV-19/Togo/NMIMR-22-Togo-25/2021	21J (Delta)	2021.7904109589042
659	hCoV-19/Benin/NMIMR-LCA5257/2021	21J (Delta)	2021.5794520547945
660	hCoV-19/Benin/NMIMR-LFHV532261/2021	21J (Delta)	2021.6479452054793
661	hCoV-19/Bangladesh/icddrb-GSB03-134/2021	21J (Delta)	2021.968493150685
662	hCoV-19/Bangladesh/TND-icddrb-04-0203/2021	21J (Delta)	2021.7986301369863
663	hCoV-19/Bangladesh/CHRF-GSB08-062/2021	21J (Delta)	2021.7931506849316
664	hCoV-19/Ethiopia/CERI-KRISP-K025416/2021	21J (Delta)	2021.5767123287671
665	hCoV-19/Nepal/NPHL/S-255/2021	21J (Delta)	2021.8835616438357
666	hCoV-19/USA/ID-IBL-755267/2021	21J (Delta)	2021.6835616438357
667	hCoV-19/Curacao/CW-RIVM-68524/2021	21J (Delta)	2021.831506849315
668	hCoV-19/Kyrgyzstan/Kyrg12215-030821/2021	21J (Delta)	2021.5876712328768
669	hCoV-19/Bonaire/BQ-RIVM-65124/2021	21J (Delta)	2021.7767123287672
670	hCoV-19/Aruba/AW-RIVM-74174/2021	21J (Delta)	2021.9164383561645
671	hCoV-19/Australia/SA1019/2021	21J (Delta)	2021.8780821917808
672	hCoV-19/Uzbekistan/Tashkent-CGB-42/2021	21J (Delta)	2021.5575342465754
673	hCoV-19/Turkey/HSGM-F504/2021	21J (Delta)	2021.8616438356164
674	hCoV-19/Qatar/QA.QU.20.7.D8/2021	21J (Delta)	2021.6808219178083
675	hCoV-19/Mauritanie/CT4368/2021	21J (Delta)	2021.845205479452
676	hCoV-19/Latvia/2110012678/2021	21J (Delta)	2021.7602739726028
677	hCoV-19/Israel/SMC-7035788/2022	21J (Delta)	2022.0150684931507
678	hCoV-19/Lebanon/LAU-CVD-636/2021	21J (Delta)	2021.83698630137
679	hCoV-19/Kosovo/CO-00397-XXK000_7439/2021	21J (Delta)	2021.6397260273973
680	hCoV-19/Slovakia/UVZ_PL48_B4_20200/2021	21J (Delta)	2021.7
681	hCoV-19/Bonaire/BQ-RIVM-53868/2021	21J (Delta)	2021.6123287671232
682	hCoV-19/Bonaire/BQ-RIVM-69648/2021	21J (Delta)	2021.8506849315067
683	hCoV-19/USA/IL-CDC-ASC210325116/2021	21J (Delta)	2021.7547945205479
684	hCoV-19/USA/NH-CDC-LC0238996/2021	21J (Delta)	2021.6479452054793
685	hCoV-19/USA/IL-S21WGS2374/2021	21J (Delta)	2021.4671232876713
686	hCoV-19/USA/RI-CDCBI-RIDOH_I7XWY4ZVTCNCORDK/2021	21J (Delta)	2021.9219178082192
687	hCoV-19/Argentina/INEI114837/2021	21J (Delta)	2021.9219178082192
688	hCoV-19/Guam/GU-CDC-2-5400912/2021	21J (Delta)	2021.872602739726
689	hCoV-19/Guam/CDC-2-5203724/2021	21J (Delta)	2021.7493150684932
690	hCoV-19/NorthernMarianaIslands/MP-CDC-2-5375447/2021	21J (Delta)	2021.9027397260274
691	hCoV-19/Guam/H216786/2021	21J (Delta)	2021.9465753424658
692	hCoV-19/Belize/CML-115/2021	21J (Delta)	2021.486301369863
693	hCoV-19/CostaRica/INC-1125/2021	21J (Delta)	2021.6068493150685
694	hCoV-19/Colombia/ANT-CWOHC-VG-SEC01925A/2021	21J (Delta)	2021.6479452054793
695	hCoV-19/USA/OH-ODH-SC1070529/2021	21J (Delta)	2021.9191780821918
696	hCoV-19/Aruba/AW-RIVM-66044/2021	21J (Delta)	2021.7767123287672
697	hCoV-19/Aruba/AW-RIVM-61865/2021	21J (Delta)	2021.6917808219177
698	hCoV-19/Aruba/AW-RIVM-52689/2021	21J (Delta)	2021.5931506849315
699	hCoV-19/USA/NM-CDC-LC0442188/2021	21J (Delta)	2021.9575342465753
700	hCoV-19/Canada/SK-RRPL-228748/2021	21J (Delta)	2021.795890410959
701	hCoV-19/Canada/BC-BCCDC-185311/2021	21J (Delta)	2021.6534246575343
702	hCoV-19/Panama/GMI-PASEQ601/2021	21J (Delta)	2021.7904109589042
703	hCoV-19/Venezuela/Mer9810/2022	21J (Delta)	2022.0397260273974
704	hCoV-19/USA/NM-CDC-IBX829970451816/2021	21J (Delta)	2021.7027397260274
705	hCoV-19/Bolivia/SAN-UPCH-3206/2021	21J (Delta)	2021.8561643835617
706	hCoV-19/TrinidadandTobago/107940/2021	21J (Delta)	2021.9301369863015
707	hCoV-19/TrinidadandTobago/100234/2021	21J (Delta)	2021.7876712328766
708	hCoV-19/Maldives/MAV27957/2021	21J (Delta)	2021.3109589041096
709	hCoV-19/Maldives/MAV27512/2021	21J (Delta)	2021.3082191780823
710	hCoV-19/Morocco/IPM20361857/2021	21J (Delta)	2021.686301369863
711	hCoV-19/Ghana/NMIMR-NCOV-21-58291/2021	21J (Delta)	2021.768493150685
712	hCoV-19/Iraq/KR-SEARCH-119908/2021	21J (Delta)	2021.7191780821918
713	hCoV-19/Lebanon/6664/2021	21J (Delta)	2021.8205479452056
714	hCoV-19/Morocco/IPM20383438/2021	21J (Delta)	2021.872602739726
715	hCoV-19/Canada/QC-L00382197001/2021	21J (Delta)	2021.6534246575343
716	hCoV-19/Iraq/CPHL-051221-28/2021	21J (Delta)	2021.9164383561645
717	hCoV-19/Australia/SA0937/2021	21J (Delta)	2021.6397260273973
718	hCoV-19/Turkey/HSGM-F11294/2021	21J (Delta)	2021.9739726027397
719	hCoV-19/Iraq/KR-SEARCH-118891/2021	21J (Delta)	2021.5328767123287
720	hCoV-19/Canada/SK-RRPL-150450/2021	21J (Delta)	2021.521917808219
721	hCoV-19/Canada/SK-RRPL-228801/2021	21J (Delta)	2021.7986301369863
722	hCoV-19/Australia/NSW-ICPMR-13404/2021	21J (Delta)	2021.8424657534247
723	hCoV-19/Australia/NSW-RPAH-0607/2021	21J (Delta)	2021.521917808219
724	hCoV-19/Australia/NSW-R0459/2021	21J (Delta)	2021.4835616438356
725	hCoV-19/Australia/QLD2312/2021	21J (Delta)	2021.686301369863
726	hCoV-19/Australia/NSW-ICPMR-13425/2021	21J (Delta)	2021.8424657534247
727	hCoV-19/Australia/NSW-ICPMR-8790/2021	21J (Delta)	2021.7191780821918
728	hCoV-19/Australia/ACT1956/2021	21J (Delta)	2021.8972602739725
729	hCoV-19/Australia/ACT1319/2021	21J (Delta)	2021.7712328767122
730	hCoV-19/Australia/NSW-R0467/2021	21J (Delta)	2021.486301369863
731	hCoV-19/Australia/ACT0367/2021	21J (Delta)	2021.6616438356164
732	hCoV-19/Australia/ACT0278/2021	21J (Delta)	2021.6205479452055
733	hCoV-19/Australia/NSW-ICPMR-14021/2021	21J (Delta)	2021.858904109589
734	hCoV-19/Australia/TAS000294/2021	21J (Delta)	2021.5876712328768
735	hCoV-19/Australia/VIC31526/2021	21J (Delta)	2021.9876712328767
736	hCoV-19/Australia/NT-RDH-59/2021	21J (Delta)	2021.9328767123288
737	hCoV-19/Australia/VIC43346/2021	21J (Delta)	2021.831506849315
738	hCoV-19/Australia/VIC23140/2021	21J (Delta)	2021.6808219178083
739	hCoV-19/Australia/SA0982/2021	21J (Delta)	2021.7465753424658
740	hCoV-19/Australia/VIC25516/2021	21J (Delta)	2021.7410958904109
741	hCoV-19/NewZealand/21MV1416/2021	21J (Delta)	2021.6616438356164
742	hCoV-19/NewZealand/21CV0420/2021	21J (Delta)	2021.6671232876713
743	hCoV-19/NewZealand/21CH0346/2021	21J (Delta)	2021.817808219178
744	hCoV-19/NewZealand/21MV3713/2021	21J (Delta)	2021.9712328767123
745	hCoV-19/NewZealand/21CH0286/2021	21J (Delta)	2021.804109589041
746	hCoV-19/NewZealand/21CV3814/2021	21J (Delta)	2021.9520547945206
747	hCoV-19/NewZealand/21CV3799/2021	21J (Delta)	2021.9465753424658
748	hCoV-19/NewZealand/21KV0547/2021	21J (Delta)	2021.8753424657534
749	hCoV-19/NewZealand/21CV2729/2021	21J (Delta)	2021.8671232876711
750	hCoV-19/NewZealand/21CH0959/2021	21J (Delta)	2021.9438356164383
751	hCoV-19/NewZealand/21CV2845/2021	21J (Delta)	2021.872602739726
752	hCoV-19/NewZealand/21CH0538/2021	21J (Delta)	2021.8534246575343
753	hCoV-19/NewZealand/21MV3334/2021	21J (Delta)	2021.8945205479451
754	hCoV-19/NewZealand/22MV0147/2021	21J (Delta)	2021.9849315068493
755	hCoV-19/NewZealand/22CV0326/2022	21J (Delta)	2022.017808219178
756	hCoV-19/NewZealand/21CV3869/2021	21J (Delta)	2021.9876712328767
757	hCoV-19/NewZealand/21CV3856/2021	21J (Delta)	2021.9767123287672
758	hCoV-19/NewZealand/22CH0244/2021	21J (Delta)	2021.9630136986302
759	hCoV-19/NewZealand/22CV0851/2022	21J (Delta)	2022.0671232876712
760	hCoV-19/NewZealand/22CV0530/2022	21J (Delta)	2022.0397260273974
761	hCoV-19/NewZealand/22CV1273/2022	21J (Delta)	2022.0753424657535
762	hCoV-19/NewZealand/22CV0507/2022	21J (Delta)	2022.0369863013698
763	hCoV-19/NewZealand/22KV0004/2022	21J (Delta)	2022.0342465753424
764	hCoV-19/Colombia/VAC-INS-VG-5651/2021	21J (Delta)	2021.4205479452055
765	hCoV-19/HongKong/VM21035929/2021	21J (Delta)	2021.5931506849315
766	hCoV-19/BosniaandHerzegovina/VFS-UNSA-LMGFI1011/2021	21J (Delta)	2021.9739726027397
767	hCoV-19/Aruba/AW-RIVM-72591/2021	21J (Delta)	2021.9
768	hCoV-19/Andorra/AND-235_212521294601_COV-GC/2021	21J (Delta)	2021.6698630136987
769	hCoV-19/Serbia/Belgrade-3714650410/2021	21J (Delta)	2021.7575342465752
770	hCoV-19/Malta/MDxMDH651/2021	21J (Delta)	2021.7712328767122
771	hCoV-19/EquatorialGuinea/57930/2021	21J (Delta)	2021.541095890411
772	hCoV-19/Croatia/11318/2021	21J (Delta)	2021.7356164383561
773	hCoV-19/Romania/B-18420/2021	21J (Delta)	2021.5684931506848
774	hCoV-19/Luxembourg/LNS6728030/2021	21J (Delta)	2021.7849315068493
775	hCoV-19/Israel/SMC-7019146/2021	21J (Delta)	2021.7575342465752
776	hCoV-19/Bulgaria/21BG-EU_005336_Pl48/2021	21J (Delta)	2021.6260273972603
777	hCoV-19/Iceland/7403/2021	21J (Delta)	2021.554794520548
778	hCoV-19/Spain/CL-COV17852/2021	21J (Delta)	2021.872602739726
779	hCoV-19/Spain/VC-FISABIO-100052/2021	21J (Delta)	2021.7849315068493
780	hCoV-19/CzechRepublic/NRL_18445/2021	21J (Delta)	2021.8917808219178
781	hCoV-19/Uruguay/DLSP_p2321/2021	21J (Delta)	2021.872602739726
782	hCoV-19/Uruguay/DLSP_6533/2021	21J (Delta)	2021.9219178082192
783	hCoV-19/EquatorialGuinea/74435/2021	21J (Delta)	2021.645205479452
784	hCoV-19/Bulgaria/21BG-EU_012748_Pl122/2021	21J (Delta)	2021.9164383561645
785	hCoV-19/EquatorialGuinea/C22633/2021	21J (Delta)	2021.9383561643835
786	hCoV-19/Uruguay/DLSP_p2298/2021	21J (Delta)	2021.8013698630136
787	hCoV-19/Paraguay/275847/2021	21J (Delta)	2021.7410958904109
788	hCoV-19/Greece/V4623/2021	21J (Delta)	2021.831506849315
789	hCoV-19/PDL/IPP37488/2021	21J (Delta)	2021.8534246575343
790	hCoV-19/Uruguay/DLSP_p2290/2021	21J (Delta)	2021.7383561643835
791	hCoV-19/EquatorialGuinea/61992/2021	21J (Delta)	2021.5684931506848
792	hCoV-19/Suriname/SR-768/2021	21J (Delta)	2021.7767123287672
793	hCoV-19/Suriname/SR-822/2021	21J (Delta)	2021.8561643835617
794	hCoV-19/Suriname/SR-743/2021	21J (Delta)	2021.7438356164384
795	hCoV-19/Zambia/ZMB-108878/2021	21J (Delta)	2021.513698630137
796	hCoV-19/Angola/CERI-KRISP-K027409/2021	21J (Delta)	2021.7109589041097
797	hCoV-19/Botswana/R31B46_BHP_AAB129899/2021	21J (Delta)	2021.6780821917807
798	hCoV-19/Botswana/R34B72_BHP_785597/2021	21J (Delta)	2021.7630136986302
799	hCoV-19/Lebanon/8239/2021	21J (Delta)	2021.9465753424658
800	hCoV-19/Australia/NSW-1818/2021	21J (Delta)	2021.4945205479453
801	hCoV-19/CotedIvoire/ECOV347171-cv018/2021	21J (Delta)	2021.5712328767124
802	hCoV-19/Chad/TCH-30/2021	21J (Delta)	2021.7
803	hCoV-19/Nigeria/CV3826/2021	21J (Delta)	2021.7027397260274
804	hCoV-19/EquatorialGuinea/C21093/2021	21J (Delta)	2021.9219178082192
805	hCoV-19/Lithuania/S21L501/2021	21J (Delta)	2021.8753424657534
806	hCoV-19/Canada/MB-CPL-254132/2021	21J (Delta)	2021.858904109589
807	hCoV-19/Chad/TCH-50/2021	21J (Delta)	2021.8561643835617
808	hCoV-19/Nigeria/NCDC-NR537/2021	21J (Delta)	2021.6671232876713
809	hCoV-19/Iraq/CPHL-040122-06/2022	21J (Delta)	2022.004109589041
810	hCoV-19/Mexico/YUC-INMEGEN-26-182/2021	21J (Delta)	2021.658904109589
811	hCoV-19/Mexico/CMX-HIMFG-7059/2021	21J (Delta)	2021.6150684931506
812	hCoV-19/Mexico/GUA_InDRE_FB50825_S9673/2021	21J (Delta)	2021.8424657534247
813	hCoV-19/Mexico/NLE-SEARCH-112104/2021	21J (Delta)	2021.6260273972603
814	hCoV-19/Mexico/AGU_InDRE_FB29568_S6314/2021	21J (Delta)	2021.5931506849315
815	hCoV-19/Mexico/AGU_LANGEBIO_IMSS_18490_NC/2021	21J (Delta)	2021.7301369863014
816	hCoV-19/Mexico/HID_IBT_IMSS_5300/2021	21J (Delta)	2021.9849315068493
817	hCoV-19/Mexico/MOR_LANGEBIO_IMSS_4218/2021	21J (Delta)	2021.9301369863015
818	hCoV-19/Mexico/MOR_InDRE_FB42460_S7720/2021	21J (Delta)	2021.7027397260274
819	hCoV-19/Peru/CUS-UPCH-2104/2021	21J (Delta)	2021.8671232876711
820	hCoV-19/Mexico/GRO-InDRE_FB22640_S5503/2021	21J (Delta)	2021.5328767123287
821	hCoV-19/Mexico/CMX_IBT_IMSS_4302/2021	21J (Delta)	2021.83698630137
822	hCoV-19/CzechRepublic/CSQ1562/2021	21J (Delta)	2021.7712328767122
823	hCoV-19/Mexico/HID-INMEGEN-43-155/2021	21J (Delta)	2021.941095890411
824	hCoV-19/Mexico/CHH_IBT_IMSS_4208/2021	21J (Delta)	2021.8287671232877
825	hCoV-19/Mexico/MEX-CABANA-MX-UGA-IMSS_ITV_UBA_UCR_UdA_UPC-3706/2021	21J (Delta)	2021.5931506849315
826	hCoV-19/Mexico/CHH-CABANA-MX-UGA-IMSS_ITV_UBA_UCR_UdA_UPC-3345/2021	21J (Delta)	2021.5684931506848
827	hCoV-19/Colombia/QUI-UTP-VG-408/2021	21J (Delta)	2021.804109589041
828	hCoV-19/Mexico/PUE_InDRE_FB51043_S9780/2021	21J (Delta)	2021.8397260273973
829	hCoV-19/Mexico/SLP_INER_IMSS_2352/2021	21J (Delta)	2021.6479452054793
830	hCoV-19/ElSalvador/INC-LNSP-080/2021	21J (Delta)	2021.8534246575343
831	hCoV-19/Mexico/TAM-INMEGEN-32-29/2021	21J (Delta)	2021.7712328767122
832	hCoV-19/Croatia/15124/2021	21J (Delta)	2021.8972602739725
833	hCoV-19/Croatia/7060/2021	21J (Delta)	2021.5082191780823
834	hCoV-19/USA/OH-CDC-ASC210390603/2021	21J (Delta)	2021.845205479452
835	hCoV-19/USA/VT-CDCBI-CRSP_WCLQVN5P53MJKZ2N/2021	21J (Delta)	2021.6616438356164
836	hCoV-19/USA/IL-CDC-ASC210383586/2021	21J (Delta)	2021.7493150684932
837	hCoV-19/Bahrain/400171700/2021	21J (Delta)	2021.5712328767124
838	hCoV-19/USA/GA-CDC-QDX26763714/2021	21J (Delta)	2021.5246575342467
839	hCoV-19/USA/KS-CDC-QDX28236678/2021	21J (Delta)	2021.6561643835616
840	hCoV-19/Mexico/TAM_INER_IMSS_3196/2021	21J (Delta)	2021.8835616438357
841	hCoV-19/Haiti/68080051-ICGES/2021	21J (Delta)	2021.804109589041
842	hCoV-19/Canada/NS-NML-268331/2021	21J (Delta)	2021.9082191780822
843	hCoV-19/Paraguay/311296/2021	21J (Delta)	2021.9246575342465
844	hCoV-19/USA/MD-IGS-52123606529A/2021	21J (Delta)	2021.645205479452
845	hCoV-19/USA/OR-OHSU-14554/2021	21J (Delta)	2021.804109589041
846	hCoV-19/Belize/CML-242/2021	21J (Delta)	2021.83698630137
847	hCoV-19/SintMaarten/SX-RIVM-72282/2021	21J (Delta)	2021.8534246575343
848	hCoV-19/USA/MD-CDC-LC0431273/2021	21J (Delta)	2021.9493150684932
849	hCoV-19/USA/ME-HETL-J9782/2021	21J (Delta)	2021.9164383561645
850	hCoV-19/Seychelles/SS4741/2021	21J (Delta)	2021.8780821917808
851	hCoV-19/Seychelles/SS1023/2021	21J (Delta)	2021.3794520547945
852	hCoV-19/Togo/BL21_C13346/2021	21J (Delta)	2021.6068493150685
853	hCoV-19/Finland/9029/2021	21J (Delta)	2021.4753424657533
854	hCoV-19/Finland/R13635/2021	21J (Delta)	2021.658904109589
855	hCoV-19/Finland/10477/2021	21J (Delta)	2021.535616438356
856	hCoV-19/Moldova/A0067_2021_09_02/2021	21J (Delta)	2021.6698630136987
857	hCoV-19/Madagascar/LA2M-142731/2021	21J (Delta)	2021.8424657534247
858	hCoV-19/Denmark/DCGC-198610/2021	21J (Delta)	2021.823287671233
859	hCoV-19/Tunisia/S-1213/2021	21J (Delta)	2021.8260273972603
860	hCoV-19/Tunisia/S-1294/2021	21J (Delta)	2021.8260273972603
861	hCoV-19/Norway/22389/2021	21J (Delta)	2021.7465753424658
862	hCoV-19/Greece/277622/2021	21J (Delta)	2021.672602739726
863	hCoV-19/France/PAC-CHUNICE-2108241161/2021	21J (Delta)	2021.645205479452
864	hCoV-19/DRC/INRB-RDC-686/2021	21J (Delta)	2021.8972602739725
865	hCoV-19/Congo/FCRM-116-12738/2021	21J (Delta)	2021.8150684931506
866	hCoV-19/Finland/THL-202134136/2021	21J (Delta)	2021.9219178082192
867	hCoV-19/Philippines/PH-RITM-597/2021	21J (Delta)	2021.782191780822
868	hCoV-19/Armenia/IMB11-12/2021	21J (Delta)	2021.8205479452056
869	hCoV-19/Kenya/ILRI_COVM00574/2021	21J (Delta)	2021.5767123287671
870	hCoV-19/Armenia/IMB8-7/2021	21J (Delta)	2021.5931506849315
871	hCoV-19/Belarus/MA-CRIE-L219C0029u_5034/2021	21J (Delta)	2021.6616438356164
872	hCoV-19/Israel/SMC-7004209/2021	21J (Delta)	2021.472602739726
873	hCoV-19/Estonia/16209242/2021	21J (Delta)	2021.650684931507
874	hCoV-19/Finland/12181/2021	21J (Delta)	2021.5821917808219
875	hCoV-19/Poland/PZH-GUM-3014/2021	21J (Delta)	2021.858904109589
876	hCoV-19/Ecuador/NIC-INSPI-342915/2021	21J (Delta)	2021.5575342465754
877	hCoV-19/Ecuador/NIC-INSPI-358460/2021	21J (Delta)	2021.8780821917808
878	hCoV-19/Moldova/Nr-109670/2021	21J (Delta)	2021.9438356164383
879	hCoV-19/Montenegro/CO-00421_MNE000_2800002102/2021	21J (Delta)	2021.645205479452
880	hCoV-19/Armenia/IMB12-21/2021	21J (Delta)	2021.8479452054794
881	hCoV-19/Macedonia/51636/2021	21J (Delta)	2021.795890410959
882	hCoV-19/Mongolia/UB-392684/2021	21J (Delta)	2021.858904109589
883	hCoV-19/Australia/WA807/2021	21J (Delta)	2021.7054794520548
884	hCoV-19/Austria/KILM637/2021	21J (Delta)	2021.464383561644
885	hCoV-19/Ukraine/60-66932/2021	21J (Delta)	2021.8945205479451
886	hCoV-19/Ukraine/Kyiv-191945/2021	21J (Delta)	2021.9520547945206
887	hCoV-19/Ukraine/20-64009/2021	21J (Delta)	2021.6616438356164
888	hCoV-19/Italy/ABR-IZSGC-319602/2021	21J (Delta)	2021.9739726027397
889	hCoV-19/Iran/NIC-O5/2021	21J (Delta)	2021.9109589041095
890	hCoV-19/NewZealand/21CH0351/2021	21J (Delta)	2021.817808219178
891	hCoV-19/Kazakhstan/2599/2021	21J (Delta)	2021.9136986301369
892	hCoV-19/NewZealand/21CH0195/2021	21J (Delta)	2021.7630136986302
893	hCoV-19/Shandong/Yantai_13/2021	21J (Delta)	2021.5904109589042
894	hCoV-19/Finland/THL-202123030/2021	21J (Delta)	2021.5876712328768
895	hCoV-19/Moldova/A0013_2021_08_26/2021	21J (Delta)	2021.650684931507
896	hCoV-19/Armenia/IMB8-1/2021	21J (Delta)	2021.5876712328768
897	hCoV-19/Russia/SPE-RII-MH18737S/2021	21J (Delta)	2021.3849315068494
898	hCoV-19/Germany/BW-RKI-I-263740/2021	21J (Delta)	2021.7301369863014
899	hCoV-19/Israel/CVL-19654/2021	21J (Delta)	2021.6671232876713
900	hCoV-19/Belgium/rega-12470/2021	21J (Delta)	2021.4506849315069
901	hCoV-19/Norway/27631/2021	21J (Delta)	2021.7849315068493
902	hCoV-19/Armenia/IMB11-7/2021	21J (Delta)	2021.7219178082191
903	hCoV-19/Russia/TVE-CRIE-L219K0347u/2021	21J (Delta)	2021.527397260274
904	hCoV-19/Sweden/01_SE100_21CS513989/2021	21J (Delta)	2021.845205479452
905	hCoV-19/Russia/KOS-CRIE-L219A0046u/2021	21J (Delta)	2021.6616438356164
906	hCoV-19/NorthMacedonia/43474/2021	21J (Delta)	2021.5767123287671
907	hCoV-19/Mongolia/UB-395768/2021	21J (Delta)	2021.8753424657534
908	hCoV-19/USA/GA-CDC-MMB11381307/2021	21J (Delta)	2021.8342465753424
909	hCoV-19/Colombia/DC-IAVH-VG-11575/2021	21J (Delta)	2021.9438356164383
910	hCoV-19/Chile/RM-181285/2021	21J (Delta)	2021.8671232876711
911	hCoV-19/Nigeria/CV2720/2021	21J (Delta)	2021.5712328767124
912	hCoV-19/Mozambique/CERI-KRISP-K027969/2021	21J (Delta)	2021.7328767123288
913	hCoV-19/Brazil/RJ-LNN06388/2021	21J (Delta)	2021.7794520547945
914	hCoV-19/Brazil/ES-FIOCRUZ-54291/2021	21J (Delta)	2021.7
915	hCoV-19/Honduras/28836-ICGES/2021	21J (Delta)	2021.6972602739727
916	hCoV-19/Guatemala/INC-LNS-125/2021	21J (Delta)	2021.8808219178081
917	hCoV-19/Mexico/VER-CABANA-MX-UGA-IMSS_ITV_UBA_UCR_UdA_UPC-3692/2021	21J (Delta)	2021.5794520547945
918	hCoV-19/Guatemala/ASI4239/2021	21J (Delta)	2021.5931506849315
919	hCoV-19/ElSalvador/INC-LNSP-081/2021	21J (Delta)	2021.8534246575343
920	hCoV-19/Guatemala/INC-LNS-082/2021	21J (Delta)	2021.8150684931506
921	hCoV-19/CostaRica/INC-1609-712699/2021	21J (Delta)	2021.804109589041
922	hCoV-19/CostaRica/INC-1305-701964/2021	21J (Delta)	2021.713698630137
923	hCoV-19/CostaRica/INC-1723-715163/2021	21J (Delta)	2021.8397260273973
924	hCoV-19/Guatemala/ASI4480/2021	21J (Delta)	2021.7
925	hCoV-19/USA/NY-PRL-2021_1008_00D05/2021	21J (Delta)	2021.7602739726028
926	hCoV-19/Panama/SEQ634-GMI/2021	21J (Delta)	2021.8150684931506
927	hCoV-19/CostaRica/INC-1875-718563/2021	21J (Delta)	2021.872602739726
928	hCoV-19/India/TG-RFCH00029_CIB0974/2021	21J (Delta)	2021.694520547945
929	hCoV-19/Brazil/PR-NVBS4584GENOV827927766204/2021	21J (Delta)	2021.5876712328768
930	hCoV-19/Chile/RM-USS-UNAB-AMS212/2021	21J (Delta)	2021.7712328767122
931	hCoV-19/Chile/VS-156149/2021	21J (Delta)	2021.7219178082191
932	hCoV-19/Mexico/HIMFG-6451/2021	21J (Delta)	2021.5767123287671
933	hCoV-19/USA/NH-CDC-LC0372742/2021	21J (Delta)	2021.8479452054794
934	hCoV-19/Mexico/TAB_InDRE_FB45030_S8205/2021	21J (Delta)	2021.7410958904109
935	hCoV-19/Mexico/CHP-InDRE-FB34518-S6896/2021	21J (Delta)	2021.6287671232876
936	hCoV-19/Mexico/ROO_InDRE_FB45047_S8216/2021	21J (Delta)	2021.7246575342465
937	hCoV-19/Argentina/INEI112331/2021	21J (Delta)	2021.8013698630136
938	hCoV-19/Mexico/CHH_INER_IMSS_1691/2021	21J (Delta)	2021.5712328767124
939	hCoV-19/Ecuador/NIC-INSPI-374684/2022	21J (Delta)	2022.004109589041
940	hCoV-19/Ecuador/USFQ-2445/2021	21J (Delta)	2021.9630136986302
941	hCoV-19/Poland/PL_P5823/2021	21J (Delta)	2021.8342465753424
942	hCoV-19/Guatemala/INC-LNS-071/2021	21J (Delta)	2021.804109589041
943	hCoV-19/Guatemala/INC-LNS-063/2021	21J (Delta)	2021.7547945205479
944	hCoV-19/Guatemala/ASI4647/2021	21J (Delta)	2021.7575342465752
945	hCoV-19/ElSalvador/INC-LNSP-109/2021	21J (Delta)	2021.9191780821918
946	hCoV-19/Guatemala/ASI4489/2021	21J (Delta)	2021.6972602739727
947	hCoV-19/Guatemala/INC-LNS-051/2021	21J (Delta)	2021.7739726027398
948	hCoV-19/Guatemala/ASI4684/2021	21J (Delta)	2021.7410958904109
949	hCoV-19/India/DL-NCDC-6609127/2021	21J (Delta)	2021.9219178082192
950	hCoV-19/Bangladesh/icddrb-GSB14-078/2021	21J (Delta)	2021.8890410958904
951	hCoV-19/Estonia/RC0273683/2021	21J (Delta)	2021.9712328767123
952	hCoV-19/Pakistan/UOL-IMBB/2021-4	21J (Delta)	2021.7082191780821
953	hCoV-19/Italy/SIC_CQRC_21108816/2021	21J (Delta)	2021.7520547945205
954	hCoV-19/Pakistan/NIH-B20-S6/2021	21J (Delta)	2021.7109589041097
955	hCoV-19/Libya/86412a-34/2021	21J (Delta)	2021.9931506849316
956	hCoV-19/Chad/TCH-42/2021	21J (Delta)	2021.8424657534247
957	hCoV-19/Chad/TCH-55/2021	21J (Delta)	2021.872602739726
958	hCoV-19/Libya/86574a-37/2021	21J (Delta)	2021.995890410959
959	hCoV-19/SolomonIslands/SOL023/2022	21J (Delta)	2022.0698630136985
960	hCoV-19/Norway/OUS-17150/2021	21J (Delta)	2021.8123287671233
961	hCoV-19/Norway/30263/2021	21J (Delta)	2021.8972602739725
962	hCoV-19/Maldives/MAV77290/2021	21J (Delta)	2021.5739726027398
963	hCoV-19/Bonaire/BQ-RIVM-50292/2021	21J (Delta)	2021.5794520547945
964	hCoV-19/USA/NJ-CDC-LC0217828/2021	21J (Delta)	2021.6479452054793
965	hCoV-19/Australia/WA831/2021	21J (Delta)	2021.8808219178081
966	hCoV-19/Panama/GMI-PASEQ614/2021	21J (Delta)	2021.809589041096
967	hCoV-19/Guyana/8167-GMI/2021	21J (Delta)	2021.7767123287672
968	hCoV-19/Peru/LIM-INS-11904/2021	21J (Delta)	2021.941095890411
969	hCoV-19/USA/FL-CDC-ASC210450515/2021	21J (Delta)	2021.831506849315
970	hCoV-19/DominicanRepublic/1278462/2021	21J (Delta)	2021.7712328767122
971	hCoV-19/Comoros/SS5380/2021	21J (Delta)	2021.8671232876711
972	hCoV-19/Panama/M106635-GMI/2021	21J (Delta)	2021.8945205479451
973	hCoV-19/Japan/PG-170651/2021	21J (Delta)	2021.6287671232876
974	hCoV-19/Japan/PG-169966/2021	21J (Delta)	2021.7986301369863
975	hCoV-19/Japan/PG-173555/2021	21J (Delta)	2021.9328767123288
976	hCoV-19/Qatar/QA.QU_18.19.C6/2021	21J (Delta)	2021.4178082191781
977	hCoV-19/Uganda/UG967/2021	21J (Delta)	2021.3821917808218
978	hCoV-19/Germany/NW-RKI-I-183686/2021	21J (Delta)	2021.4616438356165
979	hCoV-19/Kenya/ILRI_COVC25143/2021	21J (Delta)	2021.8260273972603
980	hCoV-19/Botswana/R39B16_BHP_809392/2021	21J (Delta)	2021.8150684931506
981	hCoV-19/SouthSudan/UG1097/2021	21J (Delta)	2021.7602739726028
982	hCoV-19/Uganda/CERI-UVRI-K022937/2021	21J (Delta)	2021.4424657534246
983	hCoV-19/Botswana/R43B53_BHP_000836620/2021	21J (Delta)	2021.8753424657534
984	hCoV-19/Uganda/MRC-UVRI-UVRI405463/2021	21J (Delta)	2021.6671232876713
985	hCoV-19/Uganda/CERI-UVRI-K023596/2021	21J (Delta)	2021.6041095890412
986	hCoV-19/Seychelles/SS5514/2021	21J (Delta)	2021.954794520548
987	hCoV-19/SouthSudan/UG1161/2021	21J (Delta)	2021.6698630136987
988	hCoV-19/Montenegro/CO-00568_MNE000_5717122102/2021	21J (Delta)	2021.9027397260274
989	hCoV-19/Kosovo/CO-00367-XXK000_9268/2021	21J (Delta)	2021.5684931506848
990	hCoV-19/DRC/ILRI_COVM02240/2021	21J (Delta)	2021.4890410958903
991	hCoV-19/Uganda/MRC-UVRI-UVRI417272/2021	21J (Delta)	2021.872602739726
992	hCoV-19/SouthSudan/UG1083/2021	21J (Delta)	2021.7054794520548
993	hCoV-19/SouthSudan/UG697/2021	21J (Delta)	2021.5602739726028
994	hCoV-19/SouthSudan/UG1107/2021	21J (Delta)	2021.7575342465752
995	hCoV-19/SouthSudan/UG1089/2021	21J (Delta)	2021.7575342465752
996	hCoV-19/SouthSudan/UG1248/2021	21J (Delta)	2021.8698630136987
997	hCoV-19/Sweden/10277601/2021	21J (Delta)	2021.9794520547946
998	hCoV-19/Australia/WA829/2021	21J (Delta)	2021.8780821917808
999	hCoV-19/Botswana/R31B05_BHP_AAB129343/2021	21J (Delta)	2021.672602739726
1000	hCoV-19/Uganda/MRC-UVRI-UVRI402070/2021	21J (Delta)	2021.6150684931506
1001	hCoV-19/Bolivia/SAN-UPCH-1002/2020	20B	2020.9931693989072
1002	hCoV-19/NorthMacedonia/28489/2020	20B	2020.9631147540983
1003	hCoV-19/Austria/CeMM2207/2020	20B	2020.974043715847
1004	hCoV-19/Turkey/30_Ankara_GUMV_50581/2020	20B	2020.886612021858
1005	hCoV-19/SierraLeone/SL05/2020	20B	2020.9959016393443
1006	hCoV-19/TrinidadandTobago/55454/2021	20B	2021.1328767123289
1007	hCoV-19/Mexico/CAM-InDRE_F10557_S813/2021	20B	2021.1356164383562
1008	hCoV-19/Mexico/AGU-InDRE_FB19724_S5166/2021	20B	2021.4972602739726
1009	hCoV-19/Mexico/VER_INER_IMSS_00577/2021	20B	2021.1931506849314
1010	hCoV-19/Mexico/CMX-INER-IBT-0667/2020	20B	2020.872950819672
1011	hCoV-19/Mexico/CHP-InDRE_F11406_S1146/2021	20B	2021.16301369863
1012	hCoV-19/Mexico/BCS-IBT-IMSS-645/2021	20B	2021.1794520547944
1013	hCoV-19/Mexico/CMX-INMEGEN-05-06-2/2021	20B	2021.3849315068494
1014	hCoV-19/Mexico/MIC_INCMNSZ_CS-154762/2021	20B	2021.0780821917808
1015	hCoV-19/Mexico/VER-IBT-IMSS-89/2021	20B	2021.1109589041096
1016	hCoV-19/Mexico/SIN-CIAD-S6325/2021	20B	2021.2095890410958
1017	hCoV-19/Mexico/BCS-InDRE_468/2021	20B	2021.0424657534247
1018	hCoV-19/Canada/QC-L00336725/2021	20B	2021.1986301369864
1019	hCoV-19/Mauritius/P004441/2020	20B	2020.9767759562842
1020	hCoV-19/Angola/KRISP-K009759/2021	20D	2021.0917808219178
1021	hCoV-19/Zambia/ZMBID_6256/2021	20D	2021.0698630136985
1022	hCoV-19/Congo/ITM-064-6176/2021	20D	2021.16301369863
1023	hCoV-19/Congo/ROTC-Q001C115AG_2101TM-r1-029/2021	20D	2021.009589041096
1024	hCoV-19/Cameroon/Yaounde-12-ECO42/2020	20D	2020.9330601092897
1025	hCoV-19/Bahrain/341364477/2021	20D	2021.0506849315068
1026	hCoV-19/Australia/WA583/2021	20D	2021.009589041096
1027	hCoV-19/Egypt/NRC-314/2021	20D	2021.1876712328767
1028	hCoV-19/Egypt/MASRI-C4-035/2020	20D	2020.8838797814208
1029	hCoV-19/Egypt/MASRI-C4-037/2020	20D	2020.8784153005465
1030	hCoV-19/Serbia/Beograd-SD-0902/2021	20D	2021.1082191780822
1031	hCoV-19/Egypt/MASRI-C4-038/2020	20D	2020.8784153005465
1032	hCoV-19/Peru/LIM-UPCH-1774/2021	21G (Lambda)	2021.1465753424657
1033	hCoV-19/Chile/BI-66277/2021	21G (Lambda)	2021.2369863013698
1034	hCoV-19/Panama/GMI-PASEQ379/2021	21G (Lambda)	2021.6424657534246
1035	hCoV-19/Peru/UCA-INS-2115/2021	21G (Lambda)	2021.2287671232878
1036	hCoV-19/Peru/ARE-INS-2232/2021	21G (Lambda)	2021.3465753424657
1037	hCoV-19/Colombia/VAC-K27/2021	21G (Lambda)	2021.354794520548
1038	hCoV-19/Chile/RM-PUC_MVL_1183/2021	21G (Lambda)	2021.390410958904
1039	hCoV-19/Argentina/PAIS-C0227/2021	21G (Lambda)	2021.3794520547945
1040	hCoV-19/Argentina/INEI104371/2021	21G (Lambda)	2021.3
1041	hCoV-19/Chile/BI-30042/2021	20D	2021.1027397260275
1042	hCoV-19/Mozambique/INS-K007888/2020	20D	2020.8948087431695
1043	hCoV-19/Mozambique/INS-K008144/2021	20D	2021.0397260273974
1044	hCoV-19/Serbia/Kosovska_Mitrovica-043980912/2020	20D	2020.938524590164
1045	hCoV-19/Bulgaria/21BG-EU_000051_Pl1/2021	20D	2021.0506849315068
1046	hCoV-19/Chile/RM-230441/2020	20D	2020.8674863387978
1047	hCoV-19/Ecuador/USFQ-733/2021	20D	2021.0397260273974
1048	hCoV-19/Peru/LIM-UPCH-1976/2020	20D	2020.8948087431695
1049	hCoV-19/Peru/HUC-INS-899/2020	20D	2020.9603825136612
1050	hCoV-19/USA/HI-H212353/2021	20J (Gamma V3)	2021.349315068493
1051	hCoV-19/Suriname/SR-RIVM-22510/2021	20J (Gamma V3)	2021.1438356164383
1052	hCoV-19/Uruguay/UY-NYULH2115/2021	20J (Gamma V3)	2021.272602739726
1053	hCoV-19/Brazil/SP-IB_118969/2021	20J (Gamma V3)	2021.5082191780823
1054	hCoV-19/Argentina/INEI110705/2021	20J (Gamma V3)	2021.6808219178083
1055	hCoV-19/Brazil/SE-FIOCRUZ-17939/2021	20J (Gamma V3)	2021.1493150684933
1056	hCoV-19/Guatemala/ASI4118/2021	20J (Gamma V3)	2021.5657534246575
1057	hCoV-19/Venezuela/Anz3990/2021	20J (Gamma V3)	2021.3328767123287
1058	hCoV-19/CostaRica/INC-0664/2021	20J (Gamma V3)	2021.3821917808218
1059	hCoV-19/Venezuela/Bol5332/2021	20J (Gamma V3)	2021.1109589041096
1060	hCoV-19/Venezuela/Bol4720/2021	20J (Gamma V3)	2021.0561643835617
1061	hCoV-19/Venezuela/Suc3571/2021	20J (Gamma V3)	2021.3082191780823
1062	hCoV-19/Venezuela/Mon8961/2021	20J (Gamma V3)	2021.521917808219
1063	hCoV-19/TrinidadandTobago/66776/2021	20J (Gamma V3)	2021.341095890411
1064	hCoV-19/TrinidadandTobago/59829/2021	20J (Gamma V3)	2021.5904109589042
1065	hCoV-19/TrinidadandTobago/48653/2021	20J (Gamma V3)	2021.486301369863
1066	hCoV-19/Paraguay/WOR12903A596/2021	20J (Gamma V3)	2021.3465753424657
1067	hCoV-19/Paraguay/PY21/2021	20J (Gamma V3)	2021.141095890411
1068	hCoV-19/Paraguay/91551/2021	20J (Gamma V3)	2021.2890410958903
1069	hCoV-19/Brazil/RJ-LNN03193/2021	20J (Gamma V3)	2021.4534246575342
1070	hCoV-19/Paraguay/WOR12903A788/2021	20J (Gamma V3)	2021.5
1071	hCoV-19/Brazil/CE-FIOCRUZ-00238/2021	20J (Gamma V3)	2021.2260273972602
1072	hCoV-19/Chile/MA-CADIUMAG-00744/2021	20J (Gamma V3)	2021.472602739726
1073	hCoV-19/Chile/LI-146082/2021	20J (Gamma V3)	2021.6534246575343
1074	hCoV-19/Guatemala/ASI4150/2021	20J (Gamma V3)	2021.4945205479453
1075	hCoV-19/Argentina/UW21061093788/2021	20J (Gamma V3)	2021.4397260273972
1076	hCoV-19/Curacao/CW-RIVM-44543/2021	20J (Gamma V3)	2021.4890410958903
1077	hCoV-19/Panama/GMI-PACOVIDVIRO905/2021	20J (Gamma V3)	2021.3821917808218
1078	hCoV-19/Chile/TA-128605/2021	20J (Gamma V3)	2021.5493150684931
1079	hCoV-19/Peru/JUN-INS-1460/2021	20J (Gamma V3)	2021.2808219178082
1080	hCoV-19/Bolivia/21737/2021	20J (Gamma V3)	2021.231506849315
1081	hCoV-19/Paraguay/WOR12903A850/2021	20J (Gamma V3)	2021.4945205479453
1082	hCoV-19/USA/VT-CDC-ASC210045672/2021	20J (Gamma V3)	2021.2589041095891
1083	hCoV-19/Uruguay/DLSP_4110/2021	20J (Gamma V3)	2021.4123287671232
1084	hCoV-19/Uruguay/CUY1-000110_UYRN/2021	20J (Gamma V3)	2021.168493150685
1085	hCoV-19/USA/HI-H212241/2021	20J (Gamma V3)	2021.3301369863013
1086	hCoV-19/Aruba/AW-RIVM-41524/2021	20J (Gamma V3)	2021.4561643835616
1087	hCoV-19/Aruba/AW-RIVM-35115/2021	20J (Gamma V3)	2021.3958904109588
1088	hCoV-19/Uruguay/DLSP_4952/2021	20J (Gamma V3)	2021.527397260274
1089	hCoV-19/Brazil/PR-FIOCRUZ-29969/2021	20J (Gamma V3)	2021.354794520548
1090	hCoV-19/Peru/LOR-INS-3454/2021	20J (Gamma V3)	2021.4369863013699
1091	hCoV-19/Argentina/INEI108739/2021	20J (Gamma V3)	2021.5301369863014
1092	hCoV-19/Mexico/CAM-InDRE_FB21575_S5119/2021	20J (Gamma V3)	2021.513698630137
1093	hCoV-19/Luxembourg/LNS4051804/2021	20J (Gamma V3)	2021.5
1094	hCoV-19/Mexico/VER-INER_IMSS_1632/2021	20J (Gamma V3)	2021.5191780821917
1095	hCoV-19/Bolivia/SAN-CABANA-PE-UPCH-2242/2021	20J (Gamma V3)	2021.4616438356165
1096	hCoV-19/Bolivia/SAN-CABANA-PE-UPCH-2249/2021	20J (Gamma V3)	2021.5164383561644
1097	hCoV-19/Suriname/SR-322/2021	20J (Gamma V3)	2021.3958904109588
1098	hCoV-19/Suriname/SR-202/2021	20J (Gamma V3)	2021.2780821917809
1099	hCoV-19/Suriname/SR-464/2021	20J (Gamma V3)	2021.5246575342467
1100	hCoV-19/Suriname/SR-399/2021	20J (Gamma V3)	2021.472602739726
1101	hCoV-19/Suriname/SR-570/2021	20J (Gamma V3)	2021.5904109589042
1102	hCoV-19/Bolivia/Beni-GM3-1/2021	20B	2021.2753424657535
1103	hCoV-19/Argentina/UW20121025857/2020	20B	2020.941256830601
1104	hCoV-19/Argentina/UW21012048086/2021	20B	2021.0534246575342
1105	hCoV-19/Argentina/PAIS-E0197/2021	20B	2021.190410958904
1106	hCoV-19/Argentina/PAIS-A0785/2021	20B	2021.1027397260275
1107	hCoV-19/Guyana/50825/2020	20B	2020.9931693989072
1108	hCoV-19/Paraguay/631857/2021	20B	2021.0835616438355
1109	hCoV-19/Azerbaijan/un-ChVir24287_33/2020	20B	2020.8756830601094
1110	hCoV-19/Azerbaijan/Aghayev-12/2021	20B	2021.16301369863
1111	hCoV-19/CaboVerde/Mindelo_11602/2020	20B	2020.9030054644809
1112	hCoV-19/CaboVerde/Mindelo_11358/2020	20B	2020.8838797814208
1113	hCoV-19/Australia/WA544/2020	20B	2020.9330601092897
1114	hCoV-19/SriLanka/CDR118/2021	20I (Alpha V1)	2021.354794520548
1115	hCoV-19/Kuwait/JAH2851/2021	20I (Alpha V1)	2021.2945205479452
1116	hCoV-19/Italy/CAM-AMES.89.13/2021	20I (Alpha V1)	2021.5301369863014
1117	hCoV-19/Italy/CAM-TIGEM-IZSM-COLLI-11097/2021	20I (Alpha V1)	2021.2808219178082
1118	hCoV-19/Israel/CVL-933ngs/2020	20I (Alpha V1)	2020.9986338797814
1119	hCoV-19/Kosovo/ChVir25780_3/2021	20I (Alpha V1)	2021.3465753424657
1120	hCoV-19/Germany/RP-RKI-I-172132/2021	20I (Alpha V1)	2021.4013698630138
1121	hCoV-19/PuertoRico/PR-UPRRP-2324/2021	20I (Alpha V1)	2021.2397260273972
1122	hCoV-19/Ghana/FS-20-2346/2020	20I (Alpha V1)	2020.9439890710382
1123	hCoV-19/Norway/14146/2021	20I (Alpha V1)	2021.4287671232876
1124	hCoV-19/Romania/B-13904/2021	20I (Alpha V1)	2021.354794520548
1125	hCoV-19/Iraq/Erbil5/2021	20I (Alpha V1)	2021.1849315068494
1126	hCoV-19/Iraq/Erbil4/2021	20I (Alpha V1)	2021.1849315068494
1127	hCoV-19/Germany/NW-RKI-I-160196/2021	20I (Alpha V1)	2021.3821917808218
1128	hCoV-19/Iceland/11242/2021	20I (Alpha V1)	2021.127397260274
1129	hCoV-19/Mongolia/Tuw-282730/2021	20I (Alpha V1)	2021.4534246575342
1130	hCoV-19/Palestine/AAS58/2021	20I (Alpha V1)	2021.0972602739726
1131	hCoV-19/Morocco/RA156-1C/2021	20I (Alpha V1)	2021.4671232876713
1132	hCoV-19/Israel/CVL-8846/2021	20I (Alpha V1)	2021.176712328767
1133	hCoV-19/Israel/HMO-VL-2636818/2021	20I (Alpha V1)	2021.0479452054794
1134	hCoV-19/Israel/CVL-7657/2021	20I (Alpha V1)	2021.0890410958905
1135	hCoV-19/Israel/CVL-11346/2021	20I (Alpha V1)	2021.2205479452055
1136	hCoV-19/Brazil/SP-IB_101573/2021	20I (Alpha V1)	2021.2671232876712
1137	hCoV-19/Australia/SA0653/2021	20I (Alpha V1)	2021.2287671232878
1138	hCoV-19/Zambia/SP172/2021	20I (Alpha V1)	2021.6698630136987
1139	hCoV-19/Serbia/J350588-1604/2021	20I (Alpha V1)	2021.2890410958903
1140	hCoV-19/NewZealand/21CV0012/2021	20I (Alpha V1)	2021.0013698630137
1141	hCoV-19/Romania/DJ64708/2021	20I (Alpha V1)	2021.1164383561643
1142	hCoV-19/Sweden/3920494564/2021	20I (Alpha V1)	2021.1246575342466
1143	hCoV-19/Greece/92120/2021	20I (Alpha V1)	2021.0150684931507
1144	hCoV-19/NorthMacedonia/41416/2021	20I (Alpha V1)	2021.4178082191781
1145	hCoV-19/Somalia/NAMRU3_Mog_26/2021	20I (Alpha V1)	2021.1602739726027
1146	hCoV-19/Somalia/NAMRU3-Mog-10/2021	20I (Alpha V1)	2021.1739726027397
1147	hCoV-19/Djibouti/NAMRU3_C593/2021	20I (Alpha V1)	2021.154794520548
1148	hCoV-19/Georgia/Tb-SNGS038/2021	20I (Alpha V1)	2021.1520547945206
1149	hCoV-19/Bahrain/341565561/2021	20I (Alpha V1)	2021.1465753424657
1150	hCoV-19/Georgia/Tb-SNGS430/2021	20I (Alpha V1)	2021.3849315068494
1151	hCoV-19/GuineaBissau/JPLNSP0018/2021	20I (Alpha V1)	2021.072602739726
1152	hCoV-19/France/ARA-HCL021030028301/2021	20I (Alpha V1)	2021.0890410958905
1153	hCoV-19/England/NORT-1BA4A20/2021	20I (Alpha V1)	2021.3219178082193
1154	hCoV-19/Poland/NIPH-NIH_ECDC-433/2021	20I (Alpha V1)	2021.0945205479452
1155	hCoV-19/Estonia/16048976/2021	20I (Alpha V1)	2021.3027397260273
1156	hCoV-19/Sweden/SUS0001821/2021	20I (Alpha V1)	2021.354794520548
1157	hCoV-19/France/IDF-HMN-21042160425/2021	20I (Alpha V1)	2021.2808219178082
1158	hCoV-19/Mauritania/INRSP56964/2021	20I (Alpha V1)	2021.4178082191781
1159	hCoV-19/Australia/VIC18210/2021	20I (Alpha V1)	2021.0917808219178
1160	hCoV-19/USA/GA-CDC-ASC210060870/2021	20I (Alpha V1)	2021.349315068493
1161	hCoV-19/Turkey/HSGM-2445/2021	20I (Alpha V1)	2021.0780821917808
1162	hCoV-19/Bulgaria/21BG-NC_003457_R13/2021	20I (Alpha V1)	2021.3739726027397
1163	hCoV-19/USA/WA-CDC-UW21051807371/2021	20I (Alpha V1)	2021.376712328767
1164	hCoV-19/USA/NM-UNM-TC241371/2021	20I (Alpha V1)	2021.354794520548
1165	hCoV-19/Malta/MDxMDH380/2021	20I (Alpha V1)	2021.2945205479452
1166	hCoV-19/Greece/104006/2021	20I (Alpha V1)	2021.058904109589
1167	hCoV-19/Finland/THL-202118478/2021	20I (Alpha V1)	2021.3821917808218
1168	hCoV-19/Gabon/15502/2021	20I (Alpha V1)	2021.1931506849314
1169	hCoV-19/France/ARA-HCL021092105401/2021	20I (Alpha V1)	2021.3739726027397
1170	hCoV-19/Spain/CL-COV01052/2021	20I (Alpha V1)	2021.1657534246576
1171	hCoV-19/Taiwan/NTU-HCH-037/2021	20I (Alpha V1)	2021.4698630136986
1172	hCoV-19/Taiwan/NTU93/2021	20I (Alpha V1)	2021.4397260273972
1173	hCoV-19/GuineaBissau/JPLNSP0032/2021	20I (Alpha V1)	2021.0917808219178
1174	hCoV-19/Latvia/4514/2021	20I (Alpha V1)	2021.4260273972602
1175	hCoV-19/Norway/7691/2021	20I (Alpha V1)	2021.2123287671234
1176	hCoV-19/Lithuania/LTU000_NMRVI_116801/2021	20I (Alpha V1)	2021.3794520547945
1177	hCoV-19/USA/IA-SHL-1660082/2021	20I (Alpha V1)	2021.2780821917809
1178	hCoV-19/Poland/PL_P2643/2021	20I (Alpha V1)	2021.2835616438356
1179	hCoV-19/NorthernMarianaIslands/MP-CDC-2-4392999/2021	20I (Alpha V1)	2021.3246575342466
1180	hCoV-19/Algeria/14564/2021	20I (Alpha V1)	2021.1301369863013
1181	hCoV-19/Morocco/FMP-268/2021	20I (Alpha V1)	2021.2671232876712
1182	hCoV-19/Kyrgyzstan/NRL-41589/2021	20I (Alpha V1)	2021.1602739726027
1183	hCoV-19/Kenya/C100924/2021	20I (Alpha V1)	2021.4561643835616
1184	hCoV-19/Kenya/SS2958/2021	20I (Alpha V1)	2021.154794520548
1185	hCoV-19/Australia/VIC18461/2021	20I (Alpha V1)	2021.3082191780823
1186	hCoV-19/Bahamas/47990/2021	20I (Alpha V1)	2021.3739726027397
1187	hCoV-19/Bulgaria/21BG-NC_003518_R14/2021	20I (Alpha V1)	2021.4287671232876
1188	hCoV-19/Canada/AB-ABPHL-23964/2021	20I (Alpha V1)	2021.4534246575342
1189	hCoV-19/Maldives/MAV22405/2021	20I (Alpha V1)	2021.2150684931507
1190	hCoV-19/Maldives/MAV16836/2021	20I (Alpha V1)	2021.1027397260275
1191	hCoV-19/Albania/210901065/2021	20I (Alpha V1)	2021.031506849315
1192	hCoV-19/NorthMacedonia/32890/2021	20I (Alpha V1)	2021.0753424657535
1193	hCoV-19/Albania/211060667/2021	20I (Alpha V1)	2021.190410958904
1194	hCoV-19/Kosovo/ChVir25780_26/2021	20I (Alpha V1)	2021.3739726027397
1195	hCoV-19/Kosovo/ChVir25780_9/2021	20I (Alpha V1)	2021.3465753424657
1196	hCoV-19/Albania/210901063/2021	20I (Alpha V1)	2021.182191780822
1197	hCoV-19/Albania/210901052/2021	20I (Alpha V1)	2021.16301369863
1198	hCoV-19/Australia/VIC18357/2021	20I (Alpha V1)	2021.1794520547944
1199	hCoV-19/Iraq/Samawa-1/2021	20I (Alpha V1)	2021.0534246575342
1200	hCoV-19/Ecuador/USFQ-1293/2021	20I (Alpha V1)	2021.3301369863013
1201	hCoV-19/Australia/WA689/2021	20I (Alpha V1)	2021.3
1202	hCoV-19/Georgia/Tb-SNGS070/2021	20I (Alpha V1)	2021.2479452054795
1203	hCoV-19/Denmark/DCGC-87534/2021	20I (Alpha V1)	2021.3164383561643
1204	hCoV-19/Poland/NIPH-NIH_ECDC-528/2021	20I (Alpha V1)	2021.1328767123289
1205	hCoV-19/Montenegro/CO-00357_MNE000_2302352102/2021	20I (Alpha V1)	2021.4616438356165
1206	hCoV-19/Serbia/Beograd-748A7-2904/2021	20I (Alpha V1)	2021.3246575342466
1207	hCoV-19/Kosovo/ChVir25780_7/2021	20I (Alpha V1)	2021.3465753424657
1208	hCoV-19/Guinea/Conakry_21545/2021	20I (Alpha V1)	2021.4013698630138
1209	hCoV-19/env/Austria/CeMM6956/2021	20I (Alpha V1)	2021.2397260273972
1210	hCoV-19/Iran/GRC-14122-Tehran-LaB/2021	20I (Alpha V1)	2021.3301369863013
1211	hCoV-19/NorthMacedonia/41209/2021	20I (Alpha V1)	2021.4123287671232
1212	hCoV-19/Romania/B-14046/2021	20I (Alpha V1)	2021.3602739726027
1213	hCoV-19/Switzerland/SG-UHB-749735100/2021	20I (Alpha V1)	2021.305479452055
1214	hCoV-19/SintMaarten/SX-RIVM-33635/2021	20I (Alpha V1)	2021.3301369863013
1215	hCoV-19/Sweden/101557511/2021	20I (Alpha V1)	2021.3657534246574
1216	hCoV-19/Japan/PG-31196/2021	20I (Alpha V1)	2021.2369863013698
1217	hCoV-19/Poland/NIPH-NIH_ECDC-6322/2021	20I (Alpha V1)	2021.3739726027397
1218	hCoV-19/Croatia/2052/2021	20I (Alpha V1)	2021.204109589041
1219	hCoV-19/Iran/GRC-14143-Tehran-LaB/2021	20I (Alpha V1)	2021.3328767123287
1220	hCoV-19/Luxembourg/LNS9400780/2021	20I (Alpha V1)	2021.3
1221	hCoV-19/Latvia/2104095140/2021	20I (Alpha V1)	2021.3191780821917
1222	hCoV-19/Greece/200938/2021	20I (Alpha V1)	2021.341095890411
1223	hCoV-19/Aruba/AW-RIVM-10750/2021	20I (Alpha V1)	2021.0534246575342
1224	hCoV-19/Aruba/AW-RIVM-20122/2021	20I (Alpha V1)	2021.182191780822
1225	hCoV-19/Aruba/AW-RIVM-16765/2021	20I (Alpha V1)	2021.1575342465753
1226	hCoV-19/Austria/CeMM8540/2021	20I (Alpha V1)	2021.3082191780823
1227	hCoV-19/Netherlands/NB-RIVM-21275/2021	20I (Alpha V1)	2021.2095890410958
1228	hCoV-19/Netherlands/NB-RIVM-24586/2021	20I (Alpha V1)	2021.2232876712328
1229	hCoV-19/Bonaire/BQ-RIVM-42361/2021	20I (Alpha V1)	2021.4753424657533
1230	hCoV-19/Bonaire/BQ-RIVM-25778/2021	20I (Alpha V1)	2021.2616438356165
1231	hCoV-19/Curacao/CW-RIVM-15584/2021	20I (Alpha V1)	2021.141095890411
1232	hCoV-19/Bonaire/BQ-RIVM-21031/2021	20I (Alpha V1)	2021.190410958904
1233	hCoV-19/Bonaire/BQ-RIVM-16965/2021	20I (Alpha V1)	2021.1602739726027
1234	hCoV-19/Poland/2142283197-gx1/2021	20I (Alpha V1)	2021.0698630136985
1235	hCoV-19/CentralAfricanRepublic/24172/2021	20I (Alpha V1)	2021.0534246575342
1236	hCoV-19/CentralAfricanRepublic/24196/2021	20I (Alpha V1)	2021.072602739726
1237	hCoV-19/Gabon/AP360/2020	20I (Alpha V1)	2020.99043715847
1238	hCoV-19/Mexico/GUA-InDRE_F12716_S1202/2021	20I (Alpha V1)	2021.2506849315068
1239	hCoV-19/USA/OK-CDC-ASC210109955/2021	20I (Alpha V1)	2021.4534246575342
1240	hCoV-19/USA/AR-UNM-ACH13011523/2021	20I (Alpha V1)	2021.3575342465754
1241	hCoV-19/USA/CO-CDPHE-2101246687/2021	20I (Alpha V1)	2021.4150684931508
1242	hCoV-19/Canada/SK-NML-59873/2021	20I (Alpha V1)	2021.2972602739726
1243	hCoV-19/Benin/NMIMR-68511/2021	20I (Alpha V1)	2021.1465753424657
1244	hCoV-19/Grenada/75608/2021	20I (Alpha V1)	2021.478082191781
1245	hCoV-19/Kenya/MKU-45/2021	20I (Alpha V1)	2021.217808219178
1246	hCoV-19/Kenya/C91623/2021	20I (Alpha V1)	2021.2808219178082
1247	hCoV-19/USA/WV-CDC-LC0092225/2021	20I (Alpha V1)	2021.4917808219177
1248	hCoV-19/Angola/CERI-KRISP-K021567/2021	20I (Alpha V1)	2021.4534246575342
1249	hCoV-19/Angola/CERI-KRISP-K021579/2021	20I (Alpha V1)	2021.4041095890411
1250	hCoV-19/Angola/CERI-KRISP-K021577/2021	20I (Alpha V1)	2021.4041095890411
1251	hCoV-19/SaoTomeandPrincipe/01/2021	20I (Alpha V1)	2021.327397260274
1252	hCoV-19/SaoTomeandPrincipe/03/2021	20I (Alpha V1)	2021.327397260274
1253	hCoV-19/Malta/MDxMDH262/2021	20I (Alpha V1)	2021.2287671232878
1254	hCoV-19/Canada/BC-BCCDC-59113/2021	20I (Alpha V1)	2021.2698630136986
1255	hCoV-19/Latvia/2815/2021	20I (Alpha V1)	2021.349315068493
1256	hCoV-19/Spain/CL-COV02021/2021	20I (Alpha V1)	2021.2589041095891
1257	hCoV-19/Venezuela/Mir3677/2021	20I (Alpha V1)	2021.2095890410958
1258	hCoV-19/Canada/SK-NML-30961/2021	20I (Alpha V1)	2021.2369863013698
1259	hCoV-19/Canada/SK-NML-94624/2021	20I (Alpha V1)	2021.4232876712329
1260	hCoV-19/Belarus/MI-RRCEM-Sars_Cov_Vis_68/2021	20I (Alpha V1)	2021.1465753424657
1261	hCoV-19/Coted-Ivoire/COV-BKE2661-bc1/2021	20I (Alpha V1)	2021.2013698630137
1262	hCoV-19/Togo/NMIMR-21-TGS-111/2021	20I (Alpha V1)	2021.2479452054795
1263	hCoV-19/Sweden/10052331/2021	20I (Alpha V1)	2021.2698630136986
1264	hCoV-19/Guadeloupe/IPP13837/2021	20I (Alpha V1)	2021.3958904109588
1265	hCoV-19/Curacao/CW-RIVM-33246/2021	20I (Alpha V1)	2021.341095890411
1266	hCoV-19/Curacao/CW-RIVM-23356/2021	20I (Alpha V1)	2021.2342465753425
1267	hCoV-19/Curacao/CW-RIVM-26961/2021	20I (Alpha V1)	2021.2780821917809
1268	hCoV-19/Morocco/FMP-193/2021	20I (Alpha V1)	2021.2205479452055
1269	hCoV-19/Barbados/74820/2021	20I (Alpha V1)	2021.4616438356165
1270	hCoV-19/USA/ID-UNM-IBL083/2021	20I (Alpha V1)	2021.182191780822
1271	hCoV-19/Guadeloupe/IPP12862/2021	20I (Alpha V1)	2021.3575342465754
1272	hCoV-19/Mexico/NAY-IBT_IMSS_1851/2021	20I (Alpha V1)	2021.4178082191781
1273	hCoV-19/Morocco/FMP-252/2021	20I (Alpha V1)	2021.2232876712328
1274	hCoV-19/Iran/GRC-Ahv-12-123/2021	20I (Alpha V1)	2021.16301369863
1275	hCoV-19/Liechtenstein/UHB-4182815001/2021	20I (Alpha V1)	2021.0917808219178
1276	hCoV-19/Belgium/UZA-UA-31129758/2021	20I (Alpha V1)	2021.3383561643836
1277	hCoV-19/Slovenia/17-030895-KR/2021	20I (Alpha V1)	2021.354794520548
1278	hCoV-19/Mexico/MEX-INMEGEN-05-01-283/2021	20I (Alpha V1)	2021.3219178082193
1279	hCoV-19/Ethiopia/11907/2021	20I (Alpha V1)	2021.1438356164383
1280	hCoV-19/Ethiopia/CERI-KRISP-K024788/2021	20I (Alpha V1)	2021.2506849315068
1281	hCoV-19/SaudiArabia/KFSHRC_0105W/2021	20I (Alpha V1)	2021.2616438356165
1282	hCoV-19/Oman/rega-OM-195/2021	20I (Alpha V1)	2021.3712328767124
1283	hCoV-19/Ethiopia/CERI-KRISP-K024797/2021	20I (Alpha V1)	2021.4150684931508
1284	hCoV-19/SriLanka/CDR114/2021	20I (Alpha V1)	2021.3465753424657
1285	hCoV-19/SriLanka/CDR87/2021	20I (Alpha V1)	2021.3219178082193
1286	hCoV-19/India/KA-NIMH-SEQ-320/2021	20I (Alpha V1)	2021.2260273972602
1287	hCoV-19/UnitedArabEmirates/BTC-4853/2021	20I (Alpha V1)	2021.0808219178082
1288	hCoV-19/Israel/CVL-13714/2021	20I (Alpha V1)	2021.3794520547945
1289	hCoV-19/Cambodia/250289/2021	20I (Alpha V1)	2021.1356164383562
1290	hCoV-19/Cambodia/493211/2021	20I (Alpha V1)	2021.3657534246574
1291	hCoV-19/Cambodia/306782/2021	20I (Alpha V1)	2021.190410958904
1292	hCoV-19/Cambodia/284464/2021	20I (Alpha V1)	2021.1657534246576
1293	hCoV-19/Luxembourg/LNS8340768/2021	20I (Alpha V1)	2021.4041095890411
1294	hCoV-19/Belgium/ULG-12188/2021	20I (Alpha V1)	2021.0945205479452
1295	hCoV-19/Finland/THL-202112231/2021	20I (Alpha V1)	2021.2835616438356
1296	hCoV-19/Oman/rega-OM-222/2021	20I (Alpha V1)	2021.5109589041097
1297	hCoV-19/Belgium/ULG-15560/2021	20I (Alpha V1)	2021.3438356164384
1298	hCoV-19/Australia/QLD2004/2021	20I (Alpha V1)	2021.5054794520547
1299	hCoV-19/Australia/NSW-R0268/2021	20I (Alpha V1)	2021.3575342465754
1300	hCoV-19/Slovakia/UVZ_PL22_D2_12475/2021	20I (Alpha V1)	2021.4095890410958
1301	hCoV-19/Netherlands/NB-RIVM-28313/2021	20I (Alpha V1)	2021.3109589041096
1302	hCoV-19/CzechRepublic/NRL_8637/2021	20I (Alpha V1)	2021.4178082191781
1303	hCoV-19/SouthKorea/KDCA1768/2021	20I (Alpha V1)	2021.1054794520549
1304	hCoV-19/CzechRepublic/NRL_7854_21/2021	20I (Alpha V1)	2021.2835616438356
1305	hCoV-19/CzechRepublic/NRL_3208_21/2021	20I (Alpha V1)	2021.1027397260275
1306	hCoV-19/Slovakia/UKBA-2403/2021	20I (Alpha V1)	2021.2232876712328
1307	hCoV-19/Slovakia/UVZ_PL27_D3_14155/2021	20I (Alpha V1)	2021.4890410958903
1308	hCoV-19/Slovakia/srUVZ_PL5_F7/2021	20I (Alpha V1)	2021.204109589041
1309	hCoV-19/Slovakia/UVZ_PL9_G7_7867/2021	20I (Alpha V1)	2021.2452054794521
1310	hCoV-19/Slovakia/UKBA-1834/2021	20I (Alpha V1)	2021.1493150684933
1311	hCoV-19/Algeria/60136/2021	20I (Alpha V1)	2021.541095890411
1312	hCoV-19/Croatia/2456/2021	20I (Alpha V1)	2021.231506849315
1313	hCoV-19/Slovakia/UKBA-1649/2021	20I (Alpha V1)	2021.1328767123289
1314	hCoV-19/Georgia/Tb-SNGS072/2021	20I (Alpha V1)	2021.2616438356165
1315	hCoV-19/Austria/CeMM5683/2021	20I (Alpha V1)	2021.1739726027397
1316	hCoV-19/Slovakia/UVZ_PL21_B4_12109/2021	20I (Alpha V1)	2021.4041095890411
1317	hCoV-19/Mongolia/UB-277843/2021	20I (Alpha V1)	2021.4424657534246
1318	hCoV-19/Denmark/DCGC-112864/2021	20I (Alpha V1)	2021.4315068493152
1319	hCoV-19/Sweden/SUS0001145/2021	20I (Alpha V1)	2021.3027397260273
1320	hCoV-19/Georgia/Tb-SNGS2046/2021	20I (Alpha V1)	2021.2890410958903
1321	hCoV-19/USA/TX-CDC-QDX24799442/2021	20I (Alpha V1)	2021.3575342465754
1322	hCoV-19/England/QEUH-15066F1/2021	20I (Alpha V1)	2021.2753424657535
1323	hCoV-19/Uganda/UG456/2021	20I (Alpha V1)	2021.2342465753425
1324	hCoV-19/Liberia/LIB-0221/2021	20I (Alpha V1)	2021.3821917808218
1325	hCoV-19/USA/CO-CDPHE-2101339117/2021	20I (Alpha V1)	2021.4698630136986
1326	hCoV-19/Belize/CML-117/2021	20I (Alpha V1)	2021.4890410958903
1327	hCoV-19/Belize/8410229/2021	20I (Alpha V1)	2021.4315068493152
1328	hCoV-19/Croatia/6672/2021	20I (Alpha V1)	2021.458904109589
1329	hCoV-19/BosniaandHerzegovina/EL281/2021	20I (Alpha V1)	2021.3383561643836
1330	hCoV-19/BosniaandHerzegovina/141730/2021	20I (Alpha V1)	2021.2671232876712
1331	hCoV-19/Armenia/IMB3-11/2021	20I (Alpha V1)	2021.2095890410958
1332	hCoV-19/Netherlands/GR-UMCG-MMB_1982/2021	20I (Alpha V1)	2021.3821917808218
1333	hCoV-19/Lebanon/QIB-321/2021	20I (Alpha V1)	2021.1438356164383
1334	hCoV-19/Lebanon/QIB-196/2021	20I (Alpha V1)	2021.1082191780822
1335	hCoV-19/Denmark/DCGC-104008/2021	20I (Alpha V1)	2021.354794520548
1336	hCoV-19/Lebanon/QIB-469/2021	20I (Alpha V1)	2021.1712328767123
1337	hCoV-19/Luxembourg/LNS8429755/2021	20I (Alpha V1)	2021.335616438356
1338	hCoV-19/Iran/GRC-12623-TEHRAN-LAB/2021	20I (Alpha V1)	2021.2643835616439
1339	hCoV-19/Canada/NB-CHUDGLD-157449/2021	20I (Alpha V1)	2021.6178082191782
1340	hCoV-19/Lebanon/QIB-886/2021	20I (Alpha V1)	2021.3219178082193
1341	hCoV-19/Lebanon/QIB-448/2021	20I (Alpha V1)	2021.1657534246576
1342	hCoV-19/Lebanon/4582/2021	20I (Alpha V1)	2021.4123287671232
1343	hCoV-19/Canada/NS-NML-147447/2021	20I (Alpha V1)	2021.4972602739726
1344	hCoV-19/France/PAC-HCL021090630701/2021	20I (Alpha V1)	2021.3575342465754
1345	hCoV-19/Mongolia/956/2021	20B	2021.0013698630137
1346	hCoV-19/Mongolia/121445/2021	20B	2021.1356164383562
1347	hCoV-19/Mexico/TLA-InDRE_147/2020	20B	2020.9521857923498
1348	hCoV-19/Iceland/4563/2021	20B	2021.009589041096
1349	hCoV-19/Kazakhstan/63610/2020	20B	2020.954918032787
1350	hCoV-19/Belarus/RRCEM-7763/2020	20B	2020.9166666666667
1351	hCoV-19/Mauritius/79819/2021	20B	2021.2506849315068
1352	hCoV-19/Mauritius/104633/2021	20B	2021.3219178082193
1353	hCoV-19/Mauritius/NICD-N21962/2021	20B	2021.7383561643835
1354	hCoV-19/Mauritius/NICD-N18791/2021	20B	2021.7301369863014
1355	hCoV-19/Mauritius/365301/2021	20B	2021.7739726027398
1356	hCoV-19/Cameroon/CAM-098/2021	20B	2021.3301369863013
1357	hCoV-19/USA/UT-CDC-ASC210029850/2021	20B	2021.305479452055
1358	hCoV-19/Guinea/CERFIG-24692/2021	20B	2021.4342465753425
1359	hCoV-19/Gabon/5625/2021	20B	2021.4041095890411
1360	hCoV-19/Gabon/5642/2021	20B	2021.4123287671232
1361	hCoV-19/Australia/WA727/2021	20B	2021.445205479452
1362	hCoV-19/Canada/NL-NML-43016/2021	20B	2021.286301369863
1363	hCoV-19/Gabon/5870/2021	20B	2021.4369863013699
1364	hCoV-19/Benin/446182/2021	20B	2021.478082191781
1365	hCoV-19/Benin/451306/2021	20B	2021.4890410958903
1366	hCoV-19/Coted-Ivoire/COV-BKE3485-bc70/2021	20B	2021.2890410958903
1367	hCoV-19/Gabon/EE0531/2021	20B	2021.4150684931508
1368	hCoV-19/Gabon/GG0216/2021	20B	2021.527397260274
1369	hCoV-19/Gabon/FF0277/2021	20B	2021.4616438356165
1370	hCoV-19/Gabon/FF0227/2021	20B	2021.4561643835616
1371	hCoV-19/GuineaBissau/JPLNSP0029/2021	20B	2021.0890410958905
1372	hCoV-19/Chile/RM-4401/2021	20B	2021.0123287671233
1373	hCoV-19/Latvia/1172/2020	20B	2020.8838797814208
1374	hCoV-19/Paraguay/REDE-PY3/2020	20B	2020.938524590164
1375	hCoV-19/Philippines/PH-PGC-69176/2021	21E (Theta)	2021.527397260274
1376	hCoV-19/Uruguay/RT16-UYMO/2020	20B	2020.9193989071039
1377	hCoV-19/Uruguay/RT81-UYMO/2021	20B	2021.0643835616438
1378	hCoV-19/Uruguay/UY-NYULH2084/2021	20B	2021.1602739726027
1379	hCoV-19/Brazil/AP-IEC-177671/2021	20B	2021.0479452054794
1380	hCoV-19/Brazil/PR-FIOCRUZ-34394/2020	20B	2020.8975409836066
1381	hCoV-19/Suriname/SR-RIVM-22468/2021	20B	2021.176712328767
1382	hCoV-19/Suriname/SR-127/2021	20B	2021.058904109589
1383	hCoV-19/Georgia/Tb-RNGS002/2020	20B	2020.870218579235
1384	hCoV-19/Georgia/Tb-sNGS092/2020	20B	2020.8756830601094
1385	hCoV-19/Djibouti/NAMRU3_71/2021	20B	2021.0479452054794
1386	hCoV-19/Canada/MB-NML-17630/2021	20B	2021.1465753424657
1387	hCoV-19/Japan/PG-25191/2021	20B	2021.1109589041096
1388	hCoV-19/Israel/CVL-746/2020	20B	2020.9931693989072
1389	hCoV-19/Palestine/AAS44/2021	20B	2021.009589041096
1390	hCoV-19/Israel/CVL-3098/2021	20B	2021.0534246575342
1391	hCoV-19/Israel/CVL-246ngs/2020	20B	2020.9877049180327
1392	hCoV-19/Iceland/11204/2021	20B	2021.0890410958905
1393	hCoV-19/Philippines/PH-PGC-01489/2020	20B	2020.922131147541
1394	hCoV-19/Philippines/PH-PGC-04614/2021	20B	2021.0835616438355
1395	hCoV-19/NorthernMarianaIslands/MP-CDC-2-3830939-/2020	20B	2020.97131147541
1396	hCoV-19/Luxembourg/LNS8563402/2021	20B	2021.0917808219178
1397	hCoV-19/Morocco/HMIMV-00299/2020	20B	2020.9330601092897
1398	hCoV-19/Monaco/IPP04324/2021	20B	2021.1438356164383
1399	hCoV-19/Kazakhstan/114698/2020	20B	2020.870218579235
1400	hCoV-19/Armenia/IMB2-9/2021	20B	2021.072602739726
1401	hCoV-19/Poland/NIPH-NIH-03/2020	20B	2020.954918032787
1402	hCoV-19/Botswana/CV1807054/2021	20B	2021.0397260273974
1403	hCoV-19/Botswana/R8B51_BHP_AAB1050/2020	20B	2020.9330601092897
1404	hCoV-19/CostaRica/INC-0179/2020	20B	2020.8756830601094
1405	hCoV-19/CostaRica/INC-0212/2021	20B	2021.0013698630137
1406	hCoV-19/Romania/DJ50447/2020	20B	2020.9084699453551
1407	hCoV-19/Chile/AR-253595/2020	20B	2020.9193989071039
1408	hCoV-19/USA/LA-EVTL1930/2020	20B	2020.870218579235
1409	hCoV-19/Canada/NS-NML-5360/2020	20B	2020.9002732240438
1410	hCoV-19/Finland/12DS8CB7/2020	20B	2020.9467213114754
1411	hCoV-19/Togo/C6996/2021	20B	2021.1246575342466
1412	hCoV-19/Togo/C4891/2020	20B	2020.954918032787
1413	hCoV-19/Azerbaijan/un-ChVir24287_286/2020	20B	2020.922131147541
1414	hCoV-19/Azerbaijan/Aghayev-02/2021	20B	2021.004109589041
1415	hCoV-19/Senegal/4000742/2021	20B	2021.1109589041096
1416	hCoV-19/Belarus/HM-CRIE-L219T0055u/2021	20B	2021.2095890410958
1417	hCoV-19/Ukraine/UA-RIVM-21889/2020	20B	2020.9931693989072
1418	hCoV-19/Estonia/Cov9759/2021	20B	2021.1712328767123
1419	hCoV-19/Coted-Ivoire/IPCI-225146-cv312/2021	20B	2021.16301369863
1420	hCoV-19/USA/IN-CDC-LC0001470/2020	20B	2020.99043715847
1421	hCoV-19/SaudiArabia/KAIMRC-S477/2021	20B	2021.1027397260275
1422	hCoV-19/SaudiArabia/KAIMRC-S150/2020	20B	2020.9002732240438
1423	hCoV-19/Jordan/Biolab0165/2021	20B	2021.190410958904
1424	hCoV-19/SaudiArabia/DM-21-107803A/2021	20B	2021.3027397260273
1425	hCoV-19/SaudiArabia/KAIMRC-S563/2021	20B	2021.141095890411
1426	hCoV-19/SaudiArabia/KAIMRC-S596/2021	20B	2021.1082191780822
1427	hCoV-19/Ukraine/HCL021165512001/2020	20B	2020.8920765027322
1428	hCoV-19/Singapore/262/2021	20B	2021.182191780822
1429	hCoV-19/Australia/SA0597/2020	20B	2020.99043715847
1430	hCoV-19/India/MH-NCCS-BJ5/2021	20B	2021.0068493150684
1431	hCoV-19/Brunei/6/2020	20B	2020.99043715847
1432	hCoV-19/Kazakhstan/113119/2020	20B	2020.8620218579235
1433	hCoV-19/Guatemala/GUA-LNS-54423/2020	20B	2020.9002732240438
1434	hCoV-19/Guatemala/ASI2007/2021	20B	2021.1657534246576
1435	hCoV-19/Guatemala/ASI2042/2021	20B	2021.1520547945206
1436	hCoV-19/Guatemala/GUA-LNS-56045/2020	20B	2020.9248633879781
1437	hCoV-19/Ecuador/USFQ-570/2020	20B	2020.99043715847
1438	hCoV-19/Bolivia/Potosi-1/2021	20B	2021.0972602739726
1439	hCoV-19/Australia/ACT0094/2020	20B	2020.9658469945355
1440	hCoV-19/Philippines/PH-PGC-01190/2020	20B	2020.8784153005465
1441	hCoV-19/Bangladesh/BCSIR-NILMRC-436/2021	20B	2021.0643835616438
1442	hCoV-19/Bangladesh/BCSIR-NILMRC-513/2021	20B	2021.0068493150684
1443	hCoV-19/Bangladesh/CU-CTG-13/2020	20B	2020.8975409836066
1444	hCoV-19/Ecuador/USFQ-553/2020	20B	2020.9084699453551
1445	hCoV-19/CostaRica/CABANA-CR-UCR-INCIENSA-ITV-UBA-Uda-UGA-IMSS-UPC-1965-661192/2021	20B	2021.286301369863
1446	hCoV-19/Serbia/Beograd-J673174-0205/2021	20B	2021.3328767123287
1447	hCoV-19/Bangladesh/CU-CTG-15/2020	20B	2020.8975409836066
1448	hCoV-19/Bangladesh/ideSHi-KH023/2020	20B	2020.9521857923498
1449	hCoV-19/Gabon/V0242/2020	20B	2020.8811475409836
1450	hCoV-19/Latvia/2103009072/2021	20B	2021.1575342465753
1451	hCoV-19/Kazakhstan/115436/2020	20B	2020.8784153005465
1452	hCoV-19/Oman/5213046/2021	20B	2021.0808219178082
1453	hCoV-19/Lithuania/T-2018/2020	20B	2020.905737704918
1454	hCoV-19/Madagascar/IPM-40457/2020	20B	2020.9959016393443
1455	hCoV-19/Madagascar/IPM-39518/2020	20B	2020.8948087431695
1456	hCoV-19/Norway/5809/2020	20B	2020.8784153005465
1457	hCoV-19/Peru/ARE-UPCH-0382/2021	20B	2021.0013698630137
1458	hCoV-19/Vietnam/BMH-260321-HA/2021	20B	2021.231506849315
1459	hCoV-19/Turkey/26_Ankara_GUMV_50546/2020	20B	2020.886612021858
1460	hCoV-19/Russia/MOW-CRIE-L188K0243u/2021	20B	2021.2808219178082
1461	hCoV-19/Congo/FCRM-166-A27/2021	21K (Omicron)	2021.990410958904
1462	hCoV-19/Armenia/IMB17-15/2022	21K (Omicron)	2022.0287671232877
1463	hCoV-19/Mexico/OAX-INMEGEN-54-223/2022	21K (Omicron)	2022.0643835616438
1464	hCoV-19/Cyprus/CING_08_1502_Li/2022	21K (Omicron)	2022.1246575342466
1465	hCoV-19/USA/ID-CDC-LC0451239/2021	21K (Omicron)	2021.9931506849316
1466	hCoV-19/Zambia/CHAZ-CHS1475/2022	21K (Omicron)	2022.0397260273974
1467	hCoV-19/Rwanda/NRL/EK0701895/2021	21K (Omicron)	2021.9849315068493
1468	hCoV-19/Rwanda/NRLNAT4298/2022	21K (Omicron)	2022.0424657534247
1469	hCoV-19/Zimbabwe/CERI-KRISP-K034192/2021	21K (Omicron)	2021.9356164383562
1470	hCoV-19/Botswana/R65B46_BHP_929351/2021	21K (Omicron)	2021.995890410959
1471	hCoV-19/Mozambique/CERI-KRISP-K032763/2021	21K (Omicron)	2021.9136986301369
1472	hCoV-19/SouthAfrica/NICD-N22226/2021	21K (Omicron)	2021.8917808219178
1473	hCoV-19/Morocco/IPM20411219/2022	21K (Omicron)	2022.1054794520549
1474	hCoV-19/Mongolia/10011916/2022	21K (Omicron)	2022.0369863013698
1475	hCoV-19/Belgium/rega-23262/2021	21K (Omicron)	2021.968493150685
1476	hCoV-19/Malawi/MLW-00270/2021	21K (Omicron)	2021.9493150684932
1477	hCoV-19/Canada/MB-CPL-378772/2022	21K (Omicron)	2022.1164383561643
1478	hCoV-19/Ecuador/NIC-INSPI-0421-3107/2022	21K (Omicron)	2022.0972602739726
1479	hCoV-19/Chile/BI-197022/2021	21K (Omicron)	2021.9712328767123
1480	hCoV-19/USA/IL-CDC-ASC210686649/2022	21K (Omicron)	2022.0753424657535
1481	hCoV-19/USA/WV-WVU-WV128888/2021	21K (Omicron)	2021.9931506849316
1482	hCoV-19/Brazil/RJ-LNN07951/2021	21K (Omicron)	2021.990410958904
1483	hCoV-19/Nigeria/LSBA61a/2021	21K (Omicron)	2021.9
1484	hCoV-19/Panama/M151855-GMI/2022	21K (Omicron)	2022.0232876712328
1485	hCoV-19/Mozambique/PXM0163989-A153/2022	21K (Omicron)	2022.009589041096
1486	hCoV-19/Morocco/606/2022	21K (Omicron)	2022.0342465753424
1487	hCoV-19/Morocco/148/2021	21K (Omicron)	2021.9739726027397
1488	hCoV-19/Brazil/PR-FIOCRUZ-ICC1775/2022	21K (Omicron)	2022.0397260273974
1489	hCoV-19/NewZealand/21CH1022/2021	21K (Omicron)	2021.9794520547946
1490	hCoV-19/USA/HI-CDC-LC0427569/2021	21K (Omicron)	2021.9493150684932
1491	hCoV-19/Norway/3237/2022	21K (Omicron)	2022.0369863013698
1492	hCoV-19/Belize/CML-375/2022	21K (Omicron)	2022.017808219178
1493	hCoV-19/Mexico/TAM_LANGEBIO_IMSS_4565/2021	21K (Omicron)	2021.9739726027397
1494	hCoV-19/USA/GA-CDC-ASC210556876/2021	21K (Omicron)	2021.9849315068493
1495	hCoV-19/Mexico/HID_CIAD-IMSS_202201028334/2022	21K (Omicron)	2022.0780821917808
1496	hCoV-19/Uruguay/DLSP_491/2022	21K (Omicron)	2022.0616438356165
1497	hCoV-19/Venezuela/Mon7782/2022	21K (Omicron)	2022.1027397260275
1498	hCoV-19/Croatia/26402/2022	21K (Omicron)	2022.0534246575342
1499	hCoV-19/Poland/PZH-UMB-11147/2022	21K (Omicron)	2022.0534246575342
1500	hCoV-19/USA/DE-CDC-LC0462724/2022	21K (Omicron)	2022.009589041096
1501	hCoV-19/TrinidadandTobago/126876/2022	21K (Omicron)	2022.045205479452
1502	hCoV-19/Canada/QC-1nDJXW-511390421/2022	21K (Omicron)	2022.0150684931507
1503	hCoV-19/Italy/LOM_Policlinico_Milano_18982325/2021	21K (Omicron)	2021.968493150685
1504	hCoV-19/Bulgaria/22BG-NC-013955-R22/2021	21K (Omicron)	2021.968493150685
1505	hCoV-19/Spain/MD-HRYC-47501518/2022	21K (Omicron)	2022.1027397260275
1506	hCoV-19/Kenya/SS6098/2022	21K (Omicron)	2022.0123287671233
1507	hCoV-19/Canada/NL-PHML-344759/2021	21K (Omicron)	2021.9630136986302
1508	hCoV-19/NewZealand/22CH0840/2022	21K (Omicron)	2022.0972602739726
1509	hCoV-19/HongKong/HK-HKPU-12629/2021	21K (Omicron)	2021.995890410959
1510	hCoV-19/CaboVerde/ST4923/2022	21K (Omicron)	2022.1027397260275
1511	hCoV-19/Bulgaria/22BG-NC_017455_R28/2022	21K (Omicron)	2022.0890410958905
1512	hCoV-19/Portugal/PT28224/2022	21K (Omicron)	2022.1191780821919
1513	hCoV-19/CaboVerde/2692/2022	21K (Omicron)	2022.009589041096
1514	hCoV-19/Moldova/F0024/2022	21K (Omicron)	2022.0780821917808
1515	hCoV-19/Australia/QLD0x00C467/2022	21K (Omicron)	2022.0205479452054
1516	hCoV-19/Australia/QLD5382/2021	21K (Omicron)	2021.9849315068493
1517	hCoV-19/Australia/ACT2696/2022	21K (Omicron)	2022.0150684931507
1518	hCoV-19/Panama/SEQ773/2021	21K (Omicron)	2021.9493150684932
1519	hCoV-19/Australia/QLD39586/2022	21K (Omicron)	2022.0616438356165
1520	hCoV-19/Australia/SA82774/2022	21K (Omicron)	2022.0534246575342
1521	hCoV-19/USA/NE-CDC-ASC210650644/2022	21K (Omicron)	2022.0917808219178
1522	hCoV-19/Portugal/PT25462/2022	21K (Omicron)	2022.0260273972603
1523	hCoV-19/Madagascar/LA2M-180003/2021	21K (Omicron)	2021.990410958904
1524	hCoV-19/Angola/ILRI_COVM03607/2021	21K (Omicron)	2021.9876712328767
1525	hCoV-19/Mexico/COL_LANGEBIO_IMSS_5940/2022	21K (Omicron)	2022.1082191780822
1526	hCoV-19/Greece/5724/2022	21K (Omicron)	2022.0397260273974
1527	hCoV-19/Switzerland/VD-ETHZ-36088190/2022	21K (Omicron)	2022.0780821917808
1528	hCoV-19/Macedonia/4097/2022	21K (Omicron)	2022.0835616438355
1529	hCoV-19/Argentina/INEI120135/2022	21K (Omicron)	2022.1109589041096
1530	hCoV-19/Mexico/BCS_InDRE_FB9000_E03114533406_S11840/2022	21K (Omicron)	2022.0561643835617
1531	hCoV-19/Myanmar/DSMRC-064/2021	21K (Omicron)	2021.9136986301369
1532	hCoV-19/Austria/CeMM22610/2022	21K (Omicron)	2022.0342465753424
1533	hCoV-19/Eswatini/N28518/2021	21K (Omicron)	2021.9328767123288
1534	hCoV-19/Cameroon/CERI-KRISP-K040897/2021	21K (Omicron)	2021.8260273972603
1535	hCoV-19/Cameroon/CERI-KRISP-K037195/2021	21K (Omicron)	2021.8260273972603
1536	hCoV-19/Turkey/HSGM-F18414/2022	21K (Omicron)	2022.0369863013698
1537	hCoV-19/Norway/36709/2021	21K (Omicron)	2021.9931506849316
1538	hCoV-19/Zimbabwe/QIBZIM-70383/2021	21K (Omicron)	2021.9054794520548
1539	hCoV-19/Zambia/ZMB-128404/2021	21K (Omicron)	2021.9136986301369
1540	hCoV-19/Ghana/WACCBIP-GS2986/2022	21K (Omicron)	2022.1027397260275
1541	hCoV-19/Morocco/208/2021	21K (Omicron)	2021.9849315068493
1542	hCoV-19/Ghana/NMIMR-CT-22-070/2022	21K (Omicron)	2022.009589041096
1543	hCoV-19/Mexico/BCN-SEARCH-118398/2022	21K (Omicron)	2022.0205479452054
1544	hCoV-19/Canada/ON-KHS-22-00705-v1/2022	21K (Omicron)	2022.0643835616438
1545	hCoV-19/Guatemala/INC-LNS-259/2022	21K (Omicron)	2022.1082191780822
1546	hCoV-19/Curacao/CW-RIVM-80697/2021	21K (Omicron)	2021.9767123287672
1547	hCoV-19/Curacao/CW-RIVM-83998/2022	21K (Omicron)	2022.031506849315
1548	hCoV-19/Mexico/ZAC_IBT_IMSS_5363/2021	21K (Omicron)	2021.9931506849316
1549	hCoV-19/Russia/LIP-CRIE-7728553832/2022	21K (Omicron)	2022.1054794520549
1550	hCoV-19/DRC/INRB-RDC-791/2021	21K (Omicron)	2021.817808219178
1551	hCoV-19/Cyprus/CING_83_0701_La/2022	21K (Omicron)	2022.017808219178
1552	hCoV-19/Belgium/UZA-UA-CV8343552808/2022	21K (Omicron)	2022.0616438356165
1553	hCoV-19/Panama/SEQ1056-GMI/2022	21K (Omicron)	2022.0287671232877
1554	hCoV-19/Suriname/SR-926/2022	21K (Omicron)	2022.0260273972603
1555	hCoV-19/Guadeloupe/IPP51616/2021	21K (Omicron)	2021.968493150685
1556	hCoV-19/Slovakia/BA_22_00005211/2022	21K (Omicron)	2022.0534246575342
1557	hCoV-19/France/IDF-IPP11750/2022	21K (Omicron)	2022.1219178082192
1558	hCoV-19/USA/MS-UMMC-M390E10-531158/2022	21K (Omicron)	2022.0698630136985
1559	hCoV-19/Djibouti/NAMRU3_A547/2021	21K (Omicron)	2021.9986301369863
1560	hCoV-19/Djibouti/NAMRU3_A532/2021	21K (Omicron)	2021.9986301369863
1561	hCoV-19/Luxembourg/LNS9369421/2022	21K (Omicron)	2022.0561643835617
1562	hCoV-19/Mauritius/497/2022	21K (Omicron)	2022.0698630136985
1563	hCoV-19/Seychelles/F144644/2022	21K (Omicron)	2022.1027397260275
1564	hCoV-19/Austria/CeMM23363/2022	21K (Omicron)	2022.0506849315068
1565	hCoV-19/Indonesia/JB-GS-WJHL-ITB-WGS111/2022	21K (Omicron)	2022.0068493150684
1566	hCoV-19/Mexico/JAL_InDRE_FB9423_E14814840533_S11917/2022	21K (Omicron)	2022.0698630136985
1567	hCoV-19/Oman/52125101WG/2021	21K (Omicron)	2021.9328767123288
1568	hCoV-19/Ukraine/83-69529/2022	21K (Omicron)	2022.0835616438355
1569	hCoV-19/NewZealand/21CV3808/2021	21K (Omicron)	2021.9602739726026
1570	hCoV-19/Colombia/ANT-UW22011486044/2022	21K (Omicron)	2022.0369863013698
1571	hCoV-19/Portugal/PT26366/2022	21K (Omicron)	2022.045205479452
1572	hCoV-19/Andorra/AND-251_220261273601_COV-GC/2022	21K (Omicron)	2022.0534246575342
1573	hCoV-19/TrinidadandTobago/132795/2022	21K (Omicron)	2022.0890410958905
1574	hCoV-19/USA/DE-CDC-LC0454007/2021	21K (Omicron)	2021.995890410959
1575	hCoV-19/USA/NY-PRL-0114_05E10/2022	21K (Omicron)	2022.0260273972603
1576	hCoV-19/Myanmar/DSMRC-067/2022	21K (Omicron)	2022.009589041096
1577	hCoV-19/Liechtenstein/FL-Risch-21C2713445/2021	21K (Omicron)	2021.9739726027397
1578	hCoV-19/Liechtenstein/FL-Risch-21C1307810/2021	21K (Omicron)	2021.941095890411
1579	hCoV-19/Slovenia/147595/2022	21K (Omicron)	2022.0835616438355
1580	hCoV-19/SaudiArabia/KFSHRC_0109I/2021	21K (Omicron)	2021.9712328767123
1581	hCoV-19/Iran/AN2733/2022	21K (Omicron)	2022.0232876712328
1582	hCoV-19/Bonaire/BQ-RIVM-88607/2022	21K (Omicron)	2022.1027397260275
1583	hCoV-19/SierraLeone/CPHRL_SEQ_21_297/2021	21K (Omicron)	2021.8972602739725
1584	hCoV-19/Madagascar/LA2M-206000/2022	21K (Omicron)	2022.0753424657535
1585	hCoV-19/Taiwan/TSGH-48/2021	21K (Omicron)	2021.968493150685
1586	hCoV-19/SouthSudan/UG1175/2021	21K (Omicron)	2021.9657534246576
1587	hCoV-19/Guinea/Conakry_IPG-26842/2022	21K (Omicron)	2022.0917808219178
1588	hCoV-19/Madagascar/LA2M-206181/2022	21K (Omicron)	2022.0753424657535
1589	hCoV-19/India/TN-SPHL-ICMR-INSACOG-0456/2021	21K (Omicron)	2021.9657534246576
1590	hCoV-19/Benin/NMIMR-285/2021	21K (Omicron)	2021.9630136986302
1591	hCoV-19/Slovenia/83547/2022	21K (Omicron)	2022.0506849315068
1592	hCoV-19/Germany/NI-RKI-I-413254/2021	21K (Omicron)	2021.968493150685
1593	hCoV-19/CostaRica/INC-2619-727158/2022	21K (Omicron)	2022.004109589041
1594	hCoV-19/USA/OH-22AM-032CO00098/2022	21K (Omicron)	2022.0863013698631
1595	hCoV-19/Morocco/113/2021	21K (Omicron)	2021.9739726027397
1596	hCoV-19/Liberia/NMIMR-LIB-170307/2021	21K (Omicron)	2021.9876712328767
1597	hCoV-19/USA/DC-Curative-102504/2022	21K (Omicron)	2022.0506849315068
1598	hCoV-19/Cameroon/CERI-KRISP-K040936/2022	21K (Omicron)	2022.1164383561643
1599	hCoV-19/SouthSudan/UG1255/2021	21K (Omicron)	2021.9520547945206
1600	hCoV-19/Singapore/945/2022	21K (Omicron)	2022.0616438356165
1601	hCoV-19/Moldova/E0063/2021	21K (Omicron)	2021.968493150685
1602	hCoV-19/Lebanon/NIC917/2022	21K (Omicron)	2022.0698630136985
1603	hCoV-19/Chad/TCH-006/2022	21K (Omicron)	2022.009589041096
1604	hCoV-19/Chad/TCH-008/2022	21K (Omicron)	2022.009589041096
1605	hCoV-19/Canada/NS-NML-322612/2022	21K (Omicron)	2022.017808219178
1606	hCoV-19/Ghana/WACCBIP-GS2453/2022	21K (Omicron)	2022.031506849315
1607	hCoV-19/Kuwait/Jaber2220055130/2022	21K (Omicron)	2022.0643835616438
1608	hCoV-19/Kuwait/Jaber2220055415/2022	21K (Omicron)	2022.0808219178082
1609	hCoV-19/Coted-Ivoire/NMIMR-633379/2021	21K (Omicron)	2021.982191780822
1610	hCoV-19/NewZealand/22MV0968/2022	21K (Omicron)	2022.1219178082192
1611	hCoV-19/NewZealand/22CV0720/2022	21K (Omicron)	2022.0616438356165
1612	hCoV-19/NewZealand/22CH0651/2022	21K (Omicron)	2022.072602739726
1613	hCoV-19/NewZealand/22CH0665/2022	21K (Omicron)	2022.0753424657535
1614	hCoV-19/NewZealand/22CV1278/2022	21K (Omicron)	2022.0780821917808
1615	hCoV-19/NewZealand/22CH1134/2022	21K (Omicron)	2022.1191780821919
1616	hCoV-19/EquatorialGuinea/C27002/2022	21K (Omicron)	2022.0068493150684
1617	hCoV-19/Taiwan/NTU139/2022	21K (Omicron)	2022.045205479452
1618	hCoV-19/Japan/PG-187717/2022	21K (Omicron)	2022.0698630136985
1619	hCoV-19/Aruba/AW-RIVM-88571/2022	21K (Omicron)	2022.1191780821919
1620	hCoV-19/Maldives/MAV96709/2022	21K (Omicron)	2022.009589041096
1621	hCoV-19/Slovenia/65260/2022	21K (Omicron)	2022.0424657534247
1622	hCoV-19/Mexico/MEX-INMEGEN-57-237/2022	21K (Omicron)	2022.0945205479452
1623	hCoV-19/Taiwan/NTU130/2022	21K (Omicron)	2022.009589041096
1624	hCoV-19/Mexico/CHH_InDRE_FB275_E08913354668_S10293/2021	21K (Omicron)	2021.9931506849316
1625	hCoV-19/USA/FL-BPHL-20371/2021	21K (Omicron)	2021.990410958904
1626	hCoV-19/ElSalvador/INC-LNSP-128/2022	21K (Omicron)	2022.0397260273974
1627	hCoV-19/ElSalvador/INC-LNSP-119/2022	21K (Omicron)	2022.0342465753424
1628	hCoV-19/PuertoRico/PR-CDC-ASC210642636/2021	21K (Omicron)	2021.9767123287672
1629	hCoV-19/CostaRica/INC-2823-736333/2022	21K (Omicron)	2022.0534246575342
1630	hCoV-19/Suriname/SR-889/2021	21K (Omicron)	2021.990410958904
1631	hCoV-19/USA/RI-CDCBI-CRSP_OA7X4BQ2QN6KJ4N5/2022	21K (Omicron)	2022.0671232876712
1632	hCoV-19/Guadeloupe/IPP10463/2022	21K (Omicron)	2022.1027397260275
1633	hCoV-19/Peru/LIM-INS-14118/2022	21K (Omicron)	2022.0890410958905
1634	hCoV-19/ElSalvador/INC-LNSP-178/2021	21K (Omicron)	2021.9739726027397
1635	hCoV-19/USA/MN-CDC-IBX386712471109/2022	21K (Omicron)	2022.0863013698631
1636	hCoV-19/Panama/M201732-GMI/2022	21K (Omicron)	2022.0780821917808
1637	hCoV-19/Bolivia/SAN-UPCH-3390/2022	21K (Omicron)	2022.0123287671233
1638	hCoV-19/Peru/MOQ-13500/2022	21K (Omicron)	2022.0287671232877
1639	hCoV-19/USA/UT-UPHL-220417320750/2022	21K (Omicron)	2022.0506849315068
1640	hCoV-19/Mexico/CHH_LANGEBIO_IMSS_5588/2022	21K (Omicron)	2022.0643835616438
1641	hCoV-19/Guadeloupe/IPP03719/2022	21K (Omicron)	2022.0260273972603
1642	hCoV-19/Chile/RM-5025/2022	21K (Omicron)	2022.0260273972603
1643	hCoV-19/ElSalvador/INC-LNSP-148/2022	21K (Omicron)	2022.0479452054794
1644	hCoV-19/ElSalvador/INC-LNSP-145/2022	21K (Omicron)	2022.045205479452
1645	hCoV-19/USA/VT-CDCBI-CRSP_UXRST5C45UD6FT3V/2022	21K (Omicron)	2022.0780821917808
1646	hCoV-19/Mexico/CAM_IBT_IMSS_5799/2022	21K (Omicron)	2022.017808219178
1647	hCoV-19/USA/WI-CDC-4514166-001/2022	21K (Omicron)	2022.017808219178
1648	hCoV-19/Chile/AP-22429/2022	21K (Omicron)	2022.0890410958905
1649	hCoV-19/Argentina/INEI117427/2022	21K (Omicron)	2022.0013698630137
1650	hCoV-19/CostaRica/INC-3085-742582/2022	21K (Omicron)	2022.0945205479452
1651	hCoV-19/Panama/M159493-GMI/2022	21K (Omicron)	2022.0287671232877
1652	hCoV-19/Aruba/AW-RIVM-82594/2022	21K (Omicron)	2022.0205479452054
1653	hCoV-19/Uruguay/DLSP_789/2022	21K (Omicron)	2022.1109589041096
1654	hCoV-19/Venezuela/Dtt851/2021	21K (Omicron)	2021.9876712328767
1655	hCoV-19/Haiti/68270114-ICGES/2021	21K (Omicron)	2021.9876712328767
1656	hCoV-19/Kosovo/CO-00664-XXK000_9645_NIPH_Jan_2022/2022	21K (Omicron)	2022.0561643835617
1657	hCoV-19/Guatemala/INC-LNS-243/2022	21K (Omicron)	2022.0780821917808
1658	hCoV-19/Paraguay/410369/2022	21K (Omicron)	2022.0835616438355
1659	hCoV-19/Guatemala/INC-LNS-233/2022	21K (Omicron)	2022.0808219178082
1660	hCoV-19/CostaRica/INC-2969-740103/2022	21K (Omicron)	2022.0835616438355
1661	hCoV-19/Mexico/CHP-INMEGEN-58-42/2022	21K (Omicron)	2022.0972602739726
1662	hCoV-19/Bonaire/BQ-RIVM-82791/2022	21K (Omicron)	2022.0260273972603
1663	hCoV-19/Mexico/SLP_InDRE_FB12163_E24315507379_S12675/2022	21K (Omicron)	2022.1109589041096
1664	hCoV-19/Guatemala/3362-LNS/2022	21K (Omicron)	2022.1219178082192
1665	hCoV-19/Mexico/YUC-INMEGEN-59-45/2022	21K (Omicron)	2022.1082191780822
1666	hCoV-19/Kenya/SS6972/2022	21L (Omicron)	2022.0972602739726
1667	hCoV-19/USA/RI-CDCBI-CRSP_JYGCF3WA74UXW7OE/2022	21L (Omicron)	2022.1246575342466
1668	hCoV-19/Pakistan/AKU-MAY-R-ILL-17/2022	21L (Omicron)	2022.1164383561643
1669	hCoV-19/Latvia/2201026674/2022	21L (Omicron)	2022.0205479452054
1670	hCoV-19/Singapore/405/2022	21L (Omicron)	2022.0232876712328
1671	hCoV-19/HongKong/HK-HKPU-PU22MC862074/2022	21L (Omicron)	2022.1082191780822
1672	hCoV-19/Brunei/7122013873/2022	21L (Omicron)	2022.031506849315
1673	hCoV-19/Philippines/PH-PGC-102908/2021	21L (Omicron)	2021.9931506849316
1674	hCoV-19/HongKong/HK-HKPU-12714/2022	21L (Omicron)	2022.0068493150684
1675	hCoV-19/Belgium/UZA-UA-CV8432840597/2022	21L (Omicron)	2022.0863013698631
1676	hCoV-19/Austria/LB-R00057-S306/2022	21L (Omicron)	2022.0753424657535
1677	hCoV-19/Denmark/DCGC-317062/2022	21L (Omicron)	2022.0287671232877
1678	hCoV-19/Qatar/DA-USAFSAM-S14061/2022	21L (Omicron)	2022.1054794520549
1679	hCoV-19/Georgia/Tb-sNGS4421/2022	21L (Omicron)	2022.1027397260275
1680	hCoV-19/SouthAfrica/NICD-N35996/2022	21L (Omicron)	2022.1082191780822
1681	hCoV-19/India/MH-KasturbaMCGM-ICMR-INSACOG-WG3405/2022	21L (Omicron)	2022.1219178082192
1682	hCoV-19/Monaco/IPP13334/2022	21L (Omicron)	2022.1219178082192
1683	hCoV-19/India/KA-CBR-1602KCG024/2022	21L (Omicron)	2022.1164383561643
1684	hCoV-19/Brunei/9022003397/2022	21L (Omicron)	2022.072602739726
1685	hCoV-19/NewZealand/22CV1105/2022	21L (Omicron)	2022.0780821917808
1686	hCoV-19/NewZealand/22CV1857/2022	21L (Omicron)	2022.1027397260275
1687	hCoV-19/Qatar/DA-USAFSAM-S14060/2022	21L (Omicron)	2022.1027397260275
