# Supplementary material for: Neighbourhood watch: genomic epidemiology of SARS-CoV-2 variants circulating in a German federal state, Mecklenburg-Western Pomerania, in 2020–2022
Source: Emerg Microbes Infect. 2023 Aug 22;12(2):2245916. doi: 10.1080/22221751.2023.2245916 (PMC10446807; doi:10.1080/22221751.2023.2245916)
Supplement: Supplemental Material [file TEMI_A_2245916_SM3344.xlsx]

## Sheet: metadata all samples 
Metadata of 3493 SARS-CoV-2 samples of M-V
	sample number	zip code	date of withdrawal	clade (Nextstrain)a	lineage (PANGOLIN)b	district or city	federal state (Germany) or country
1	17937071	16928	2021-02-08	20A	B.1	Landkreis Prignitz	Brandenburg	0
2	18050184	16945	2021-02-09	20A	B.1	Landkreis Prignitz	Brandenburg	0
3	18057784	19348	2021-02-23	20A	B.1	Landkreis Prignitz	Brandenburg	0
4	18134325	16928	2021-03-02	20A	B.1	Landkreis Prignitz	Brandenburg	0
5	18135825	16928	2021-03-04	20A	B.1	Landkreis Prignitz	Brandenburg	0
6	17929035	19322	2021-01-26	20A	B.1.258	Landkreis Prignitz	Brandenburg	0
7	17929041	19348	2021-01-27	20A	B.1.258	Landkreis Prignitz	Brandenburg	0
8	17934113	19322	2021-02-01	20A	B.1.258	Landkreis Prignitz	Brandenburg	0
9	18050950	16949	2021-02-11	20A	B.1.258	Landkreis Prignitz	Brandenburg	0
10	18059473	19357	2021-02-24	20A	B.1.258	Landkreis Prignitz	Brandenburg	0
11	18061122	19309	2021-02-25	20A	B.1.258	Landkreis Prignitz	Brandenburg	0
12	18062892	19322	2021-03-01	20A	B.1.258	Landkreis Prignitz	Brandenburg	0
13	18006849	16909	2021-01-28	20A	B.1.258.14	Landkreis Ostprignitz-Ruppin	Brandenburg	0
14	18135827	16928	2021-03-03	20A	B.1.389	Landkreis Prignitz	Brandenburg	0
15	20211500116	6774	2020-12-01	20A	B.1	Anhalt-Bitterfeld	Sachsen-Anhalt	0
16	20211500115	17491	2020-11-11	20A	B.1	Vorpommern-Greifswald	Mecklenburg-Vorpommern	1
17	20211500111	17491	2020-11-14	20A	B.1	Vorpommern-Greifswald	Mecklenburg-Vorpommern	1
18	20211500118	17498	2020-11-14	20A	B.1	Vorpommern-Greifswald	Mecklenburg-Vorpommern	1
19	20211500113	17489	2020-11-26	20A	B.1	Vorpommern-Greifswald	Mecklenburg-Vorpommern	1
20	20211500117	17129	2020-12-04	20A	B.1	Vorpommern-Greifswald	Mecklenburg-Vorpommern	1
21	20211500106	17489	2020-12-31	20A	B.1	Vorpommern-Greifswald	Mecklenburg-Vorpommern	1
22	20211500108	17489	2021-01-01	20A	B.1	Vorpommern-Greifswald	Mecklenburg-Vorpommern	1
23	20211500107	17438	2021-01-02	20A	B.1	Vorpommern-Greifswald	Mecklenburg-Vorpommern	1
24	20211500105	17489	2021-01-06	20A	B.1	Vorpommern-Greifswald	Mecklenburg-Vorpommern	1
25	20210700004	17389	2021-02-02	20A	B.1	Vorpommern-Greifswald	Mecklenburg-Vorpommern	1
26	18061126	19406	2021-02-25	20A	B.1.1.45	Ludwigslust-Parchim	Mecklenburg-Vorpommern	1
27	20211500102	17489	2020-12-29	20A	B.1.160	Vorpommern-Greifswald	Mecklenburg-Vorpommern	1
28	20211500104	17489	2020-12-30	20A	B.1.160	Vorpommern-Greifswald	Mecklenburg-Vorpommern	1
29	20211500096	17489	2021-01-03	20A	B.1.160	Vorpommern-Greifswald	Mecklenburg-Vorpommern	1
30	20211500109	17429	2021-01-04	20A	B.1.160	Vorpommern-Greifswald	Mecklenburg-Vorpommern	1
31	20211500085	17121	2021-01-18	20A	B.1.160	Vorpommern-Greifswald	Mecklenburg-Vorpommern	1
32	20211500086	17498	2021-01-18	20A	B.1.160	Vorpommern-Greifswald	Mecklenburg-Vorpommern	1
33	20211700143	17498	2021-01-20	20A	B.1.160	Vorpommern-Greifswald	Mecklenburg-Vorpommern	1
34	20211500082	17493	2021-01-28	20A	B.1.160	Vorpommern-Greifswald	Mecklenburg-Vorpommern	1
35	20210700011	18337	2021-02-01	20A	B.1.160	Vorpommern-Rügen	Mecklenburg-Vorpommern	1
36	20210700015	18437	2021-02-23	20A	B.1.160	Vorpommern-Rügen	Mecklenburg-Vorpommern	1
37	20211500114	17438	2020-11-18	20A	B.1.221	Vorpommern-Greifswald	Mecklenburg-Vorpommern	1
38	20211500101	17489	2020-12-31	20A	B.1.221	Vorpommern-Greifswald	Mecklenburg-Vorpommern	1
39	20211500110	17491	2021-01-03	20A	B.1.221	Vorpommern-Greifswald	Mecklenburg-Vorpommern	1
40	20210700013	17489	2021-02-01	20A	B.1.221	Vorpommern-Greifswald	Mecklenburg-Vorpommern	1
41	20210700012	18334	2021-02-01	20A	B.1.221	Vorpommern-Rügen	Mecklenburg-Vorpommern	1
42	17937069	23966	2021-02-08	20A	B.1.221	Nordwestmecklenburg	Mecklenburg-Vorpommern	1
43	20210700019	18437	2021-02-12	20A	B.1.221	Vorpommern-Rügen	Mecklenburg-Vorpommern	1
44	20210700018	17438	2021-02-22	20A	B.1.221	Vorpommern-Greifswald	Mecklenburg-Vorpommern	1
45	18057789	19055	2021-02-23	20A	B.1.221	Schwerin	Mecklenburg-Vorpommern	1
46	18062894	18258	2021-03-01	20A	B.1.221	Landkreis Rostock	Mecklenburg-Vorpommern	1
47	18135830	18258	2021-03-03	20A	B.1.221	Landkreis Rostock	Mecklenburg-Vorpommern	1
48	18145030	18258	2021-03-16	20A	B.1.221	Landkreis Rostock	Mecklenburg-Vorpommern	1
49	18145033	19300	2021-03-17	20A	B.1.221	Ludwigslust-Parchim	Mecklenburg-Vorpommern	1
50	20211500098	17491	2021-01-21	20A	B.1.258	Vorpommern-Greifswald	Mecklenburg-Vorpommern	1
51	20210700005	17489	2021-02-01	20A	B.1.258	Vorpommern-Greifswald	Mecklenburg-Vorpommern	1
52	20210700003	17489	2021-02-02	20A	B.1.258	Vorpommern-Greifswald	Mecklenburg-Vorpommern	1
53	20211200036	17489	2021-02-09	20A	B.1.258	Vorpommern-Greifswald	Mecklenburg-Vorpommern	1
54	20211200033	17489	2021-02-17	20A	B.1.258	Vorpommern-Greifswald	Mecklenburg-Vorpommern	1
55	20211200035	17491	2021-02-19	20A	B.1.258	Vorpommern-Greifswald	Mecklenburg-Vorpommern	1
56	20211200029	17506	2021-03-04	20A	B.1.258	Vorpommern-Greifswald	Mecklenburg-Vorpommern	1
57	17929042	19288	2021-01-27	20A	B.1.258.17	Ludwigslust-Parchim	Mecklenburg-Vorpommern	1
58	18052694	19406	2021-02-15	20A	B.1.258.3	Ludwigslust-Parchim	Mecklenburg-Vorpommern	1
59	18135836	23966	2021-03-04	20A	B.1.36	Nordwestmecklenburg	Mecklenburg-Vorpommern	1
60	17928024	19322	2021-01-25	20B	B.1.1	Landkreis Prignitz	Brandenburg	0
61	18208598	19322	2021-04-07	20B	B.1.1.519	Landkreis Prignitz	Brandenburg	0
62	18208597	19348	2021-04-09	20B	B.1.1.519	Landkreis Prignitz	Brandenburg	0
63	18208604	19348	2021-04-09	20B	B.1.1.519	Landkreis Prignitz	Brandenburg	0
64	18200614	19322	2021-05-05	20B	B.1.1.519	Landkreis Prignitz	Brandenburg	0
65	18209958	19057	2021-04-13	20B	AZ.2	Schwerin	Mecklenburg-Vorpommern	1
66	18197540	19303	2021-04-22	20B	AZ.2	Ludwigslust-Parchim	Mecklenburg-Vorpommern	1
67	18196549	19303	2021-04-23	20B	AZ.2	Ludwigslust-Parchim	Mecklenburg-Vorpommern	1
68	18197547	19303	2021-04-27	20B	AZ.2	Ludwigslust-Parchim	Mecklenburg-Vorpommern	1
69	17933851	23966	2021-02-04	20B	B.1.1	Nordwestmecklenburg	Mecklenburg-Vorpommern	1
70	20211200050	19055	2021-03-15	20B	B.1.1	Schwerin	Mecklenburg-Vorpommern	1
71	18147862	19061	2021-03-19	20B	B.1.1	Schwerin	Mecklenburg-Vorpommern	1
72	18147864	19061	2021-03-19	20B	B.1.1	Schwerin	Mecklenburg-Vorpommern	1
73	18212136	19049	2021-03-23	20B	B.1.1	Schwerin	Mecklenburg-Vorpommern	1
74	18194562	19372	2021-04-23	20B	B.1.1	Ludwigslust-Parchim	Mecklenburg-Vorpommern	1
75	18203548	19372	2021-05-04	20B	B.1.1	Ludwigslust-Parchim	Mecklenburg-Vorpommern	1
76	18200618	19374	2021-05-05	20B	B.1.1	Ludwigslust-Parchim	Mecklenburg-Vorpommern	1
77	20211500112	17459	2020-11-26	20B	B.1.1.28	Vorpommern-Greifswald	Mecklenburg-Vorpommern	1
78	17928018	23936	2021-01-25	20B	B.1.1.317	Nordwestmecklenburg	Mecklenburg-Vorpommern	1
79	18061132	23923	2021-02-25	20B	B.1.1.317	Nordwestmecklenburg	Mecklenburg-Vorpommern	1
80	18057811	19063	2021-02-23	20B	B.1.1.318	Schwerin	Mecklenburg-Vorpommern	1
81	18135839	18273	2021-03-04	20B	B.1.1.347	Landkreis Rostock	Mecklenburg-Vorpommern	1
82	18135834	18276	2021-03-04	20B	B.1.1.347	Landkreis Rostock	Mecklenburg-Vorpommern	1
83	18139023	18273	2021-03-08	20B	B.1.1.347	Landkreis Rostock	Mecklenburg-Vorpommern	1
84	18139033	18273	2021-03-10	20B	B.1.1.347	Landkreis Rostock	Mecklenburg-Vorpommern	1
85	18139042	18273	2021-03-10	20B	B.1.1.347	Landkreis Rostock	Mecklenburg-Vorpommern	1
86	18145028	19288	2021-03-17	20B	B.1.1.519	Ludwigslust-Parchim	Mecklenburg-Vorpommern	1
87	18145036	19288	2021-03-17	20B	B.1.1.519	Ludwigslust-Parchim	Mecklenburg-Vorpommern	1
88	18145032	19288	2021-03-18	20B	B.1.1.519	Ludwigslust-Parchim	Mecklenburg-Vorpommern	1
89	18212139	19077	2021-03-22	20B	B.1.1.519	Ludwigslust-Parchim	Mecklenburg-Vorpommern	1
90	18212143	19288	2021-03-22	20B	B.1.1.519	Ludwigslust-Parchim	Mecklenburg-Vorpommern	1
91	18212155	19288	2021-03-22	20B	B.1.1.519	Ludwigslust-Parchim	Mecklenburg-Vorpommern	1
92	18212151	19055	2021-03-23	20B	B.1.1.519	Schwerin	Mecklenburg-Vorpommern	1
93	18213700	19288	2021-03-26	20B	B.1.1.519	Ludwigslust-Parchim	Mecklenburg-Vorpommern	1
94	18213699	19306	2021-03-26	20B	B.1.1.519	Ludwigslust-Parchim	Mecklenburg-Vorpommern	1
95	18213710	18273	2021-03-29	20B	B.1.1.519	Landkreis Rostock	Mecklenburg-Vorpommern	1
96	18006852	19071	2021-01-28	20C	B.1.520	Nordwestmecklenburg	Mecklenburg-Vorpommern	1
97	18135832	23996	2021-03-04	20D	C.16	Nordwestmecklenburg	Mecklenburg-Vorpommern	1
98	18213709	18107	2021-03-29	20D	C.36	Landkreis Rostock	Mecklenburg-Vorpommern	1
99	18214138	18107	2021-03-30	20D	C.36	Landkreis Rostock	Mecklenburg-Vorpommern	1
100	20212400392	18055	2021-06-04	20D	C.36	Kreisfreie Stadt Rostock	Mecklenburg-Vorpommern	1
101	18139027	19322	2021-03-10	20E (EU1)	B.1.177	Landkreis Prignitz	Brandenburg	0
102	18212138	14612	2021-03-22	20E (EU1)	B.1.177	Landkreis Havelland	Brandenburg	0
103	18213702	19322	2021-03-25	20E (EU1)	B.1.177	Landkreis Prignitz	Brandenburg	0
104	18213698	14612	2021-03-26	20E (EU1)	B.1.177	Landkreis Havelland	Brandenburg	0
105	17928020	16928	2021-01-25	20E (EU1)	B.1.177.4	Landkreis Prignitz	Brandenburg	0
106	18062901	16928	2021-03-01	20E (EU1)	B.1.177.86	Landkreis Prignitz	Brandenburg	0
107	17929306	19055	2021-01-26	20E (EU1)	B.1.177	Schwerin	Mecklenburg-Vorpommern	1
108	17934110	17213	2021-02-01	20E (EU1)	B.1.177	Mecklenburgische Seenplatte	Mecklenburg-Vorpommern	1
109	17934109	19061	2021-02-01	20E (EU1)	B.1.177	Schwerin	Mecklenburg-Vorpommern	1
110	17934107	23970	2021-02-01	20E (EU1)	B.1.177	Nordwestmecklenburg	Mecklenburg-Vorpommern	1
111	17934112	23972	2021-02-01	20E (EU1)	B.1.177	Nordwestmecklenburg	Mecklenburg-Vorpommern	1
112	20210700006	17509	2021-02-02	20E (EU1)	B.1.177	Vorpommern-Greifswald	Mecklenburg-Vorpommern	1
113	17937070	17237	2021-02-08	20E (EU1)	B.1.177	Mecklenburgische Seenplatte	Mecklenburg-Vorpommern	1
114	17937074	19063	2021-02-08	20E (EU1)	B.1.177	Schwerin	Mecklenburg-Vorpommern	1
115	17937073	23936	2021-02-08	20E (EU1)	B.1.177	Nordwestmecklenburg	Mecklenburg-Vorpommern	1
116	20220101629	17491	2021-02-15	20E (EU1)	B.1.177	Vorpommern-Greifswald	Mecklenburg-Vorpommern	1
117	18052698	19057	2021-02-15	20E (EU1)	B.1.177	Schwerin	Mecklenburg-Vorpommern	1
118	18054083	19063	2021-02-15	20E (EU1)	B.1.177	Schwerin	Mecklenburg-Vorpommern	1
119	18052697	19071	2021-02-15	20E (EU1)	B.1.177	Nordwestmecklenburg	Mecklenburg-Vorpommern	1
120	18083707	17033	2021-02-17	20E (EU1)	B.1.177	Mecklenburgische Seenplatte	Mecklenburg-Vorpommern	1
121	18057787	18249	2021-02-23	20E (EU1)	B.1.177	Landkreis Rostock	Mecklenburg-Vorpommern	1
122	18057782	18273	2021-02-23	20E (EU1)	B.1.177	Landkreis Rostock	Mecklenburg-Vorpommern	1
123	18057790	19055	2021-02-23	20E (EU1)	B.1.177	Schwerin	Mecklenburg-Vorpommern	1
124	18057780	19059	2021-02-23	20E (EU1)	B.1.177	Schwerin	Mecklenburg-Vorpommern	1
125	18057774	19073	2021-02-23	20E (EU1)	B.1.177	Ludwigslust-Parchim	Mecklenburg-Vorpommern	1
126	18057783	19288	2021-02-23	20E (EU1)	B.1.177	Ludwigslust-Parchim	Mecklenburg-Vorpommern	1
127	18057785	19288	2021-02-23	20E (EU1)	B.1.177	Ludwigslust-Parchim	Mecklenburg-Vorpommern	1
128	18061127	17166	2021-02-25	20E (EU1)	B.1.177	Landkreis Rostock	Mecklenburg-Vorpommern	1
129	18061129	18273	2021-02-25	20E (EU1)	B.1.177	Landkreis Rostock	Mecklenburg-Vorpommern	1
130	18061120	18299	2021-02-25	20E (EU1)	B.1.177	Landkreis Rostock	Mecklenburg-Vorpommern	1
131	18061128	19063	2021-02-25	20E (EU1)	B.1.177	Schwerin	Mecklenburg-Vorpommern	1
132	18061121	19077	2021-02-25	20E (EU1)	B.1.177	Ludwigslust-Parchim	Mecklenburg-Vorpommern	1
133	18061119	19406	2021-02-25	20E (EU1)	B.1.177	Ludwigslust-Parchim	Mecklenburg-Vorpommern	1
134	18061125	19406	2021-02-25	20E (EU1)	B.1.177	Ludwigslust-Parchim	Mecklenburg-Vorpommern	1
135	18134316	18273	2021-03-01	20E (EU1)	B.1.177	Landkreis Rostock	Mecklenburg-Vorpommern	1
136	18062902	18276	2021-03-01	20E (EU1)	B.1.177	Landkreis Rostock	Mecklenburg-Vorpommern	1
137	18062903	18276	2021-03-01	20E (EU1)	B.1.177	Landkreis Rostock	Mecklenburg-Vorpommern	1
138	18134321	18276	2021-03-01	20E (EU1)	B.1.177	Landkreis Rostock	Mecklenburg-Vorpommern	1
139	18062898	19053	2021-03-01	20E (EU1)	B.1.177	Schwerin	Mecklenburg-Vorpommern	1
140	18134322	19055	2021-03-01	20E (EU1)	B.1.177	Schwerin	Mecklenburg-Vorpommern	1
141	18062899	19057	2021-03-01	20E (EU1)	B.1.177	Schwerin	Mecklenburg-Vorpommern	1
142	18062895	19063	2021-03-01	20E (EU1)	B.1.177	Schwerin	Mecklenburg-Vorpommern	1
143	18134309	19067	2021-03-01	20E (EU1)	B.1.177	Ludwigslust-Parchim	Mecklenburg-Vorpommern	1
144	18062897	19077	2021-03-01	20E (EU1)	B.1.177	Ludwigslust-Parchim	Mecklenburg-Vorpommern	1
145	18062896	19217	2021-03-01	20E (EU1)	B.1.177	Nordwestmecklenburg	Mecklenburg-Vorpommern	1
146	18134310	19288	2021-03-01	20E (EU1)	B.1.177	Ludwigslust-Parchim	Mecklenburg-Vorpommern	1
147	18134318	18249	2021-03-02	20E (EU1)	B.1.177	Landkreis Rostock	Mecklenburg-Vorpommern	1
148	18134314	18292	2021-03-02	20E (EU1)	B.1.177	Landkreis Rostock	Mecklenburg-Vorpommern	1
149	18134312	18299	2021-03-02	20E (EU1)	B.1.177	Landkreis Rostock	Mecklenburg-Vorpommern	1
150	18134315	19069	2021-03-02	20E (EU1)	B.1.177	Nordwestmecklenburg	Mecklenburg-Vorpommern	1
151	18135828	19063	2021-03-03	20E (EU1)	B.1.177	Schwerin	Mecklenburg-Vorpommern	1
152	18135831	19063	2021-03-04	20E (EU1)	B.1.177	Schwerin	Mecklenburg-Vorpommern	1
153	18135835	19077	2021-03-04	20E (EU1)	B.1.177	Ludwigslust-Parchim	Mecklenburg-Vorpommern	1
154	18139035	18299	2021-03-08	20E (EU1)	B.1.177	Landkreis Rostock	Mecklenburg-Vorpommern	1
155	18139032	19057	2021-03-09	20E (EU1)	B.1.177	Schwerin	Mecklenburg-Vorpommern	1
156	18139039	19230	2021-03-09	20E (EU1)	B.1.177	Ludwigslust-Parchim	Mecklenburg-Vorpommern	1
157	18139041	23970	2021-03-09	20E (EU1)	B.1.177	Nordwestmecklenburg	Mecklenburg-Vorpommern	1
158	18139031	18246	2021-03-10	20E (EU1)	B.1.177	Landkreis Rostock	Mecklenburg-Vorpommern	1
159	18139036	18273	2021-03-10	20E (EU1)	B.1.177	Landkreis Rostock	Mecklenburg-Vorpommern	1
160	18139029	19057	2021-03-10	20E (EU1)	B.1.177	Schwerin	Mecklenburg-Vorpommern	1
161	18139040	19057	2021-03-10	20E (EU1)	B.1.177	Schwerin	Mecklenburg-Vorpommern	1
162	18139044	19057	2021-03-10	20E (EU1)	B.1.177	Schwerin	Mecklenburg-Vorpommern	1
163	20211200055	17207	2021-03-17	20E (EU1)	B.1.177	Mecklenburgische Seenplatte	Mecklenburg-Vorpommern	1
164	18145029	18299	2021-03-17	20E (EU1)	B.1.177	Landkreis Rostock	Mecklenburg-Vorpommern	1
165	20211200056	18510	2021-03-17	20E (EU1)	B.1.177	Vorpommern-Rügen	Mecklenburg-Vorpommern	1
166	18145027	18246	2021-03-18	20E (EU1)	B.1.177	Landkreis Rostock	Mecklenburg-Vorpommern	1
167	18145042	18246	2021-03-18	20E (EU1)	B.1.177	Landkreis Rostock	Mecklenburg-Vorpommern	1
168	18145043	18273	2021-03-18	20E (EU1)	B.1.177	Landkreis Rostock	Mecklenburg-Vorpommern	1
169	18145038	19067	2021-03-18	20E (EU1)	B.1.177	Ludwigslust-Parchim	Mecklenburg-Vorpommern	1
170	18145031	19399	2021-03-18	20E (EU1)	B.1.177	Ludwigslust-Parchim	Mecklenburg-Vorpommern	1
171	18212159	18276	2021-03-22	20E (EU1)	B.1.177	Landkreis Rostock	Mecklenburg-Vorpommern	1
172	18212152	19057	2021-03-22	20E (EU1)	B.1.177	Schwerin	Mecklenburg-Vorpommern	1
173	18212141	19086	2021-03-22	20E (EU1)	B.1.177	Ludwigslust-Parchim	Mecklenburg-Vorpommern	1
174	18212132	18273	2021-03-23	20E (EU1)	B.1.177	Landkreis Rostock	Mecklenburg-Vorpommern	1
175	18212133	18276	2021-03-23	20E (EU1)	B.1.177	Landkreis Rostock	Mecklenburg-Vorpommern	1
176	18213712	19073	2021-03-25	20E (EU1)	B.1.177	Ludwigslust-Parchim	Mecklenburg-Vorpommern	1
177	18213689	19057	2021-03-26	20E (EU1)	B.1.177	Schwerin	Mecklenburg-Vorpommern	1
178	18213704	19061	2021-03-26	20E (EU1)	B.1.177	Schwerin	Mecklenburg-Vorpommern	1
179	18213697	19288	2021-03-26	20E (EU1)	B.1.177	Ludwigslust-Parchim	Mecklenburg-Vorpommern	1
180	18213701	19306	2021-03-26	20E (EU1)	B.1.177	Ludwigslust-Parchim	Mecklenburg-Vorpommern	1
181	18213708	19057	2021-03-29	20E (EU1)	B.1.177	Schwerin	Mecklenburg-Vorpommern	1
182	18214136	18273	2021-03-30	20E (EU1)	B.1.177	Landkreis Rostock	Mecklenburg-Vorpommern	1
183	20211500072	18439	2021-03-30	20E (EU1)	B.1.177	Vorpommern-Rügen	Mecklenburg-Vorpommern	1
184	18208608	17237	2021-04-07	20E (EU1)	B.1.177	Mecklenburgische Seenplatte	Mecklenburg-Vorpommern	1
185	18208600	17235	2021-04-08	20E (EU1)	B.1.177	Mecklenburgische Seenplatte	Mecklenburg-Vorpommern	1
186	18208601	17235	2021-04-08	20E (EU1)	B.1.177	Mecklenburgische Seenplatte	Mecklenburg-Vorpommern	1
187	18208602	17235	2021-04-08	20E (EU1)	B.1.177	Mecklenburgische Seenplatte	Mecklenburg-Vorpommern	1
188	18212137	19049	2021-03-23	20E (EU1)	B.1.177.20	Schwerin	Mecklenburg-Vorpommern	1
189	18208606	19010	2021-04-08	20E (EU1)	B.1.177.20	Schwerin	Mecklenburg-Vorpommern	1
190	18208605	19053	2021-04-08	20E (EU1)	B.1.177.20	Schwerin	Mecklenburg-Vorpommern	1
191	18208610	19057	2021-04-09	20E (EU1)	B.1.177.20	Schwerin	Mecklenburg-Vorpommern	1
192	17928023	19055	2021-01-25	20E (EU1)	B.1.177.81	Schwerin	Mecklenburg-Vorpommern	1
193	17929039	23936	2021-01-27	20E (EU1)	B.1.177.81	Nordwestmecklenburg	Mecklenburg-Vorpommern	1
194	18006850	19055	2021-01-28	20E (EU1)	B.1.177.81	Schwerin	Mecklenburg-Vorpommern	1
195	18062900	19067	2021-03-01	20E (EU1)	B.1.177.81	Ludwigslust-Parchim	Mecklenburg-Vorpommern	1
196	18134308	23923	2021-03-02	20E (EU1)	B.1.177.81	Nordwestmecklenburg	Mecklenburg-Vorpommern	1
197	18135829	23936	2021-03-03	20E (EU1)	B.1.177.81	Nordwestmecklenburg	Mecklenburg-Vorpommern	1
198	18135837	19412	2021-03-04	20E (EU1)	B.1.177.81	Ludwigslust-Parchim	Mecklenburg-Vorpommern	1
199	18145041	19230	2021-03-16	20E (EU1)	B.1.177.81	Ludwigslust-Parchim	Mecklenburg-Vorpommern	1
200	18145025	23923	2021-03-18	20E (EU1)	B.1.177.81	Nordwestmecklenburg	Mecklenburg-Vorpommern	1
201	18212134	23923	2021-03-22	20E (EU1)	B.1.177.81	Nordwestmecklenburg	Mecklenburg-Vorpommern	1
202	18213838	23923	2021-03-26	20E (EU1)	B.1.177.81	Nordwestmecklenburg	Mecklenburg-Vorpommern	1
203	20211500103	17109	2021-01-04	20E (EU1)	B.1.177.86	Mecklenburgische Seenplatte	Mecklenburg-Vorpommern	1
204	20214901291	17398	2021-01-06	20E (EU1)	B.1.177.86	Vorpommern-Greifswald	Mecklenburg-Vorpommern	1
205	20211500088	17509	2021-01-12	20E (EU1)	B.1.177.86	Vorpommern-Greifswald	Mecklenburg-Vorpommern	1
206	20210700009	17438	2021-02-01	20E (EU1)	B.1.177.86	Vorpommern-Greifswald	Mecklenburg-Vorpommern	1
207	20210700010	17493	2021-02-01	20E (EU1)	B.1.177.86	Vorpommern-Greifswald	Mecklenburg-Vorpommern	1
208	17934111	18246	2021-02-01	20E (EU1)	B.1.177.86	Landkreis Rostock	Mecklenburg-Vorpommern	1
209	20210700008	17126	2021-02-02	20E (EU1)	B.1.177.86	Vorpommern-Greifswald	Mecklenburg-Vorpommern	1
210	17933836	18246	2021-02-04	20E (EU1)	B.1.177.86	Landkreis Rostock	Mecklenburg-Vorpommern	1
211	17937075	18246	2021-02-08	20E (EU1)	B.1.177.86	Landkreis Rostock	Mecklenburg-Vorpommern	1
212	20210700017	23946	2021-02-09	20E (EU1)	B.1.177.86	Nordwestmecklenburg	Mecklenburg-Vorpommern	1
213	18050522	18299	2021-02-10	20E (EU1)	B.1.177.86	Landkreis Rostock	Mecklenburg-Vorpommern	1
214	18050949	18299	2021-02-11	20E (EU1)	B.1.177.86	Landkreis Rostock	Mecklenburg-Vorpommern	1
215	18052695	17235	2021-02-15	20E (EU1)	B.1.177.86	Mecklenburgische Seenplatte	Mecklenburg-Vorpommern	1
216	18056193	17235	2021-02-17	20E (EU1)	B.1.177.86	Mecklenburgische Seenplatte	Mecklenburg-Vorpommern	1
217	20210700016	18507	2021-02-22	20E (EU1)	B.1.177.86	Vorpommern-Rügen	Mecklenburg-Vorpommern	1
218	18057791	18276	2021-02-23	20E (EU1)	B.1.177.86	Landkreis Rostock	Mecklenburg-Vorpommern	1
219	20210700014	23968	2021-02-24	20E (EU1)	B.1.177.86	Nordwestmecklenburg	Mecklenburg-Vorpommern	1
220	18061131	18249	2021-02-25	20E (EU1)	B.1.177.86	Landkreis Rostock	Mecklenburg-Vorpommern	1
221	18061130	18276	2021-02-25	20E (EU1)	B.1.177.86	Landkreis Rostock	Mecklenburg-Vorpommern	1
222	18061123	19395	2021-02-25	20E (EU1)	B.1.177.86	Ludwigslust-Parchim	Mecklenburg-Vorpommern	1
223	18061124	19395	2021-02-25	20E (EU1)	B.1.177.86	Ludwigslust-Parchim	Mecklenburg-Vorpommern	1
224	18062904	18239	2021-03-01	20E (EU1)	B.1.177.86	Landkreis Rostock	Mecklenburg-Vorpommern	1
225	18134326	19412	2021-03-01	20E (EU1)	B.1.177.86	Ludwigslust-Parchim	Mecklenburg-Vorpommern	1
226	18062893	23923	2021-03-01	20E (EU1)	B.1.177.86	Nordwestmecklenburg	Mecklenburg-Vorpommern	1
227	18135833	18273	2021-03-04	20E (EU1)	B.1.177.86	Landkreis Rostock	Mecklenburg-Vorpommern	1
228	18135838	18273	2021-03-04	20E (EU1)	B.1.177.86	Landkreis Rostock	Mecklenburg-Vorpommern	1
229	18139038	18273	2021-03-09	20E (EU1)	B.1.177.86	Landkreis Rostock	Mecklenburg-Vorpommern	1
230	18139045	18299	2021-03-10	20E (EU1)	B.1.177.86	Landkreis Rostock	Mecklenburg-Vorpommern	1
231	20211200052	19061	2021-03-16	20E (EU1)	B.1.177.86	Schwerin	Mecklenburg-Vorpommern	1
232	18145035	17235	2021-03-18	20E (EU1)	B.1.177.86	Mecklenburgische Seenplatte	Mecklenburg-Vorpommern	1
233	18145037	17235	2021-03-18	20E (EU1)	B.1.177.86	Mecklenburgische Seenplatte	Mecklenburg-Vorpommern	1
234	18145026	18273	2021-03-18	20E (EU1)	B.1.177.86	Landkreis Rostock	Mecklenburg-Vorpommern	1
235	18145039	18299	2021-03-18	20E (EU1)	B.1.177.86	Landkreis Rostock	Mecklenburg-Vorpommern	1
236	20211200058	18374	2021-03-18	20E (EU1)	B.1.177.86	Vorpommern-Rügen	Mecklenburg-Vorpommern	1
237	18147865	17235	2021-03-19	20E (EU1)	B.1.177.86	Mecklenburgische Seenplatte	Mecklenburg-Vorpommern	1
238	20211200037	17389	2021-03-19	20E (EU1)	B.1.177.86	Vorpommern-Greifswald	Mecklenburg-Vorpommern	1
239	18147869	18276	2021-03-19	20E (EU1)	B.1.177.86	Landkreis Rostock	Mecklenburg-Vorpommern	1
240	18212156	18249	2021-03-22	20E (EU1)	B.1.177.86	Landkreis Rostock	Mecklenburg-Vorpommern	1
241	18212160	18249	2021-03-22	20E (EU1)	B.1.177.86	Landkreis Rostock	Mecklenburg-Vorpommern	1
242	18212158	18273	2021-03-22	20E (EU1)	B.1.177.86	Landkreis Rostock	Mecklenburg-Vorpommern	1
243	18212150	19061	2021-03-22	20E (EU1)	B.1.177.86	Schwerin	Mecklenburg-Vorpommern	1
244	20211200038	17192	2021-03-23	20E (EU1)	B.1.177.86	Mecklenburgische Seenplatte	Mecklenburg-Vorpommern	1
245	18212145	19057	2021-03-23	20E (EU1)	B.1.177.86	Schwerin	Mecklenburg-Vorpommern	1
246	20211200039	23966	2021-03-23	20E (EU1)	B.1.177.86	Nordwestmecklenburg	Mecklenburg-Vorpommern	1
247	20211200040	17192	2021-03-24	20E (EU1)	B.1.177.86	Mecklenburgische Seenplatte	Mecklenburg-Vorpommern	1
248	18213711	18276	2021-03-26	20E (EU1)	B.1.177.86	Landkreis Rostock	Mecklenburg-Vorpommern	1
249	18213692	19205	2021-03-26	20E (EU1)	B.1.177.86	Nordwestmecklenburg	Mecklenburg-Vorpommern	1
250	18214135	18246	2021-03-30	20E (EU1)	B.1.177.86	Landkreis Rostock	Mecklenburg-Vorpommern	1
251	18214137	19406	2021-03-30	20E (EU1)	B.1.177.86	Ludwigslust-Parchim	Mecklenburg-Vorpommern	1
252	18214139	19406	2021-03-30	20E (EU1)	B.1.177.86	Ludwigslust-Parchim	Mecklenburg-Vorpommern	1
253	20211500100	17498	2021-04-04	20E (EU1)	B.1.177.86	Vorpommern-Greifswald	Mecklenburg-Vorpommern	1
254	18208611	18249	2021-04-08	20E (EU1)	B.1.177.86	Landkreis Rostock	Mecklenburg-Vorpommern	1
255	18208603	18273	2021-04-08	20E (EU1)	B.1.177.86	Landkreis Rostock	Mecklenburg-Vorpommern	1
256	18208607	19406	2021-04-09	20E (EU1)	B.1.177.86	Ludwigslust-Parchim	Mecklenburg-Vorpommern	1
257	20211500093	17440	2021-04-14	20E (EU1)	B.1.177.86	Vorpommern-Greifswald	Mecklenburg-Vorpommern	1
258	18209960	19406	2021-04-14	20E (EU1)	B.1.177.86	Ludwigslust-Parchim	Mecklenburg-Vorpommern	1
259	20211700151	17506	2021-04-17	20E (EU1)	B.1.177.86	Vorpommern-Greifswald	Mecklenburg-Vorpommern	1
260	20211700133	18356	2021-04-17	20E (EU1)	B.1.177.86	Vorpommern-Rügen	Mecklenburg-Vorpommern	1
261	20211700140	18437	2021-04-21	20E (EU1)	B.1.177.86	Vorpommern-Rügen	Mecklenburg-Vorpommern	1
262	18195007	19406	2021-04-21	20E (EU1)	B.1.177.86	Ludwigslust-Parchim	Mecklenburg-Vorpommern	1
263	20211800157	17039	2021-04-29	20E (EU1)	B.1.177.86	Mecklenburgische Seenplatte	Mecklenburg-Vorpommern	1
264	20212000282	17219	2021-05-10	20E (EU1)	B.1.177.86	Mecklenburgische Seenplatte	Mecklenburg-Vorpommern	1
265	18212147	19230	2021-03-23	20G	B.1.2	Ludwigslust-Parchim	Mecklenburg-Vorpommern	1
266	20213100439	ship crew	2021-06-17	20H (Beta, V2)	B.1.351	Kreisfreie Stadt Rostock	Harbor Rostock	0
267	20211800188	18546	2021-04-28	20H (Beta, V2)	B.1.351	Vorpommern-Rügen	Mecklenburg-Vorpommern	1
268	20211800196	18437	2021-05-03	20H (Beta, V2)	B.1.351	Vorpommern-Rügen	Mecklenburg-Vorpommern	1
269	20211900274	18546	2021-05-04	20H (Beta, V2)	B.1.351	Vorpommern-Rügen	Mecklenburg-Vorpommern	1
270	20211900273	18546	2021-05-07	20H (Beta, V2)	B.1.351	Vorpommern-Rügen	Mecklenburg-Vorpommern	1
271	20212200346	18546	2021-05-10	20H (Beta, V2)	B.1.351	Vorpommern-Rügen	Mecklenburg-Vorpommern	1
272	18195006	99999	2021-04-21	20I (Alpha, V1)	B.1.1.7	Poland	Poland	0
273	18195000	39615	2021-04-21	20I (Alpha, V1)	B.1.1.7	Landkreis Stendal	Sachsen-Anhalt	0
274	18194568	16928	2021-04-23	20I (Alpha, V1)	B.1.1.7	Landkreis Prignitz	Brandenburg	0
275	18194571	16928	2021-04-23	20I (Alpha, V1)	B.1.1.7	Landkreis Prignitz	Brandenburg	0
276	18194577	16928	2021-04-23	20I (Alpha, V1)	B.1.1.7	Landkreis Prignitz	Brandenburg	0
277	18194567	16945	2021-04-23	20I (Alpha, V1)	B.1.1.7	Landkreis Prignitz	Brandenburg	0
278	18194574	19357	2021-04-23	20I (Alpha, V1)	B.1.1.7	Landkreis Prignitz	Brandenburg	0
279	20211800173	17279	2021-04-29	20I (Alpha, V1)	B.1.1.7	Landkreis Uckermark	Brandenburg	0
280	18199791	16928	2021-04-30	20I (Alpha, V1)	B.1.1.7	Landkreis Prignitz	Brandenburg	0
281	18199780	16949	2021-04-30	20I (Alpha, V1)	B.1.1.7	Landkreis Prignitz	Brandenburg	0
282	18199779	19322	2021-05-03	20I (Alpha, V1)	B.1.1.7	Landkreis Prignitz	Brandenburg	0
283	20211900255	31787	2021-05-04	20I (Alpha, V1)	B.1.1.7	Hameln-Pyrmont	Niedersachsen	0
284	18200617	16928	2021-05-05	20I (Alpha, V1)	B.1.1.7	Landkreis Prignitz	Brandenburg	0
285	18200615	19322	2021-05-05	20I (Alpha, V1)	B.1.1.7	Landkreis Prignitz	Brandenburg	0
286	18330634	19357	2021-05-07	20I (Alpha, V1)	B.1.1.7	Landkreis Prignitz	Brandenburg	0
287	18330636	19357	2021-05-07	20I (Alpha, V1)	B.1.1.7	Landkreis Prignitz	Brandenburg	0
288	20212000300	17268	2021-05-11	20I (Alpha, V1)	B.1.1.7	Landkreis Uckermark	Brandenburg	0
289	18333323	16949	2021-05-12	20I (Alpha, V1)	B.1.1.7	Landkreis Prignitz	Brandenburg	0
290	20212200350	17291	2021-05-14	20I (Alpha, V1)	B.1.1.7	Landkreis Uckermark	Brandenburg	0
291	18339960	19322	2021-05-21	20I (Alpha, V1)	B.1.1.7	Landkreis Prignitz	Brandenburg	0
292	18341225	63814	2021-05-25	20I (Alpha, V1)	B.1.1.7	Landkreis Aschaffenburg	Bayern	0
293	18339959	19348	2021-05-25	20I (Alpha, V1)	B.1.1.7	Landkreis Prignitz	Brandenburg	0
294	20212200365	35094	2021-05-26	20I (Alpha, V1)	B.1.1.7	Marburg-Biedenkopf	Hessen	0
295	20212600413	16306	2021-06-14	20I (Alpha, V1)	B.1.1.7	Landkreis Uckermark	Brandenburg	0
296	20213100418	9126	2021-06-18	20I (Alpha, V1)	B.1.1.7	Chemnitz, Stadt	Sachsen	0
297	17926867	19300	2021-01-21	20I (Alpha, V1)	B.1.1.7	Ludwigslust-Parchim	Mecklenburg-Vorpommern	1
298	18006851	23970	2021-01-27	20I (Alpha, V1)	B.1.1.7	Nordwestmecklenburg	Mecklenburg-Vorpommern	1
299	20211800167	17489	2021-02-01	20I (Alpha, V1)	B.1.1.7	Vorpommern-Greifswald	Mecklenburg-Vorpommern	1
300	20210700007	17438	2021-02-02	20I (Alpha, V1)	B.1.1.7	Vorpommern-Greifswald	Mecklenburg-Vorpommern	1
301	20210700002	17509	2021-02-02	20I (Alpha, V1)	B.1.1.7	Vorpommern-Greifswald	Mecklenburg-Vorpommern	1
302	17937072	19073	2021-02-08	20I (Alpha, V1)	B.1.1.7	Ludwigslust-Parchim	Mecklenburg-Vorpommern	1
303	18050521	23999	2021-02-10	20I (Alpha, V1)	B.1.1.7	Nordwestmecklenburg	Mecklenburg-Vorpommern	1
304	18054076	23999	2021-02-10	20I (Alpha, V1)	B.1.1.7	Nordwestmecklenburg	Mecklenburg-Vorpommern	1
305	18054079	19294	2021-02-12	20I (Alpha, V1)	B.1.1.7	Ludwigslust-Parchim	Mecklenburg-Vorpommern	1
306	18054082	19306	2021-02-12	20I (Alpha, V1)	B.1.1.7	Ludwigslust-Parchim	Mecklenburg-Vorpommern	1
307	18054080	19370	2021-02-12	20I (Alpha, V1)	B.1.1.7	Ludwigslust-Parchim	Mecklenburg-Vorpommern	1
308	18054078	19230	2021-02-15	20I (Alpha, V1)	B.1.1.7	Ludwigslust-Parchim	Mecklenburg-Vorpommern	1
309	18052696	19306	2021-02-15	20I (Alpha, V1)	B.1.1.7	Ludwigslust-Parchim	Mecklenburg-Vorpommern	1
310	18083706	17039	2021-02-16	20I (Alpha, V1)	B.1.1.7	Mecklenburgische Seenplatte	Mecklenburg-Vorpommern	1
311	18053885	19059	2021-02-16	20I (Alpha, V1)	B.1.1.7	Schwerin	Mecklenburg-Vorpommern	1
312	20211200062	23946	2021-02-16	20I (Alpha, V1)	B.1.1.7	Nordwestmecklenburg	Mecklenburg-Vorpommern	1
313	20211200063	23968	2021-02-16	20I (Alpha, V1)	B.1.1.7	Nordwestmecklenburg	Mecklenburg-Vorpommern	1
314	18056195	19249	2021-02-17	20I (Alpha, V1)	B.1.1.7	Ludwigslust-Parchim	Mecklenburg-Vorpommern	1
315	18056196	19249	2021-02-17	20I (Alpha, V1)	B.1.1.7	Ludwigslust-Parchim	Mecklenburg-Vorpommern	1
316	18056199	23972	2021-02-17	20I (Alpha, V1)	B.1.1.7	Nordwestmecklenburg	Mecklenburg-Vorpommern	1
317	18056198	19063	2021-02-18	20I (Alpha, V1)	B.1.1.7	Schwerin	Mecklenburg-Vorpommern	1
318	18057781	19246	2021-02-23	20I (Alpha, V1)	B.1.1.7	Ludwigslust-Parchim	Mecklenburg-Vorpommern	1
319	18057778	23923	2021-02-23	20I (Alpha, V1)	B.1.1.7	Nordwestmecklenburg	Mecklenburg-Vorpommern	1
320	18057777	23948	2021-02-23	20I (Alpha, V1)	B.1.1.7	Nordwestmecklenburg	Mecklenburg-Vorpommern	1
321	18057776	23968	2021-02-23	20I (Alpha, V1)	B.1.1.7	Nordwestmecklenburg	Mecklenburg-Vorpommern	1
322	18057775	23970	2021-02-23	20I (Alpha, V1)	B.1.1.7	Nordwestmecklenburg	Mecklenburg-Vorpommern	1
323	18134313	19372	2021-02-26	20I (Alpha, V1)	B.1.1.7	Ludwigslust-Parchim	Mecklenburg-Vorpommern	1
324	18063547	19370	2021-03-01	20I (Alpha, V1)	B.1.1.7	Ludwigslust-Parchim	Mecklenburg-Vorpommern	1
325	18134307	19370	2021-03-01	20I (Alpha, V1)	B.1.1.7	Ludwigslust-Parchim	Mecklenburg-Vorpommern	1
326	18134320	19372	2021-03-01	20I (Alpha, V1)	B.1.1.7	Ludwigslust-Parchim	Mecklenburg-Vorpommern	1
327	18135132	17036	2021-03-02	20I (Alpha, V1)	B.1.1.7	Mecklenburgische Seenplatte	Mecklenburg-Vorpommern	1
328	20211200041	17438	2021-03-08	20I (Alpha, V1)	B.1.1.7	Vorpommern-Greifswald	Mecklenburg-Vorpommern	1
329	20211200042	17438	2021-03-08	20I (Alpha, V1)	B.1.1.7	Vorpommern-Greifswald	Mecklenburg-Vorpommern	1
330	20211200043	17509	2021-03-09	20I (Alpha, V1)	B.1.1.7	Vorpommern-Greifswald	Mecklenburg-Vorpommern	1
331	20211200044	17389	2021-03-10	20I (Alpha, V1)	B.1.1.7	Vorpommern-Greifswald	Mecklenburg-Vorpommern	1
332	20211200045	18445	2021-03-11	20I (Alpha, V1)	B.1.1.7	Vorpommern-Rügen	Mecklenburg-Vorpommern	1
333	20211200046	17392	2021-03-12	20I (Alpha, V1)	B.1.1.7	Vorpommern-Greifswald	Mecklenburg-Vorpommern	1
334	20211200047	17392	2021-03-12	20I (Alpha, V1)	B.1.1.7	Vorpommern-Greifswald	Mecklenburg-Vorpommern	1
335	20211200048	18546	2021-03-12	20I (Alpha, V1)	B.1.1.7	Vorpommern-Rügen	Mecklenburg-Vorpommern	1
336	18138897	17034	2021-03-14	20I (Alpha, V1)	B.1	Mecklenburgische Seenplatte	Mecklenburg-Vorpommern	1
337	20211200049	18311	2021-03-15	20I (Alpha, V1)	B.1.1.7	Vorpommern-Rügen	Mecklenburg-Vorpommern	1
338	20211200051	23966	2021-03-15	20I (Alpha, V1)	B.1.1.7	Nordwestmecklenburg	Mecklenburg-Vorpommern	1
339	20211200028	17438	2021-03-16	20I (Alpha, V1)	B.1.1.7	Vorpommern-Greifswald	Mecklenburg-Vorpommern	1
340	20211200032	17438	2021-03-16	20I (Alpha, V1)	B.1.1.7	Vorpommern-Greifswald	Mecklenburg-Vorpommern	1
341	20211200027	17489	2021-03-16	20I (Alpha, V1)	B.1.1.7	Vorpommern-Greifswald	Mecklenburg-Vorpommern	1
342	20211200053	18437	2021-03-16	20I (Alpha, V1)	B.1.1.7	Vorpommern-Rügen	Mecklenburg-Vorpommern	1
343	18147867	23966	2021-03-16	20I (Alpha, V1)	B.1.1.7	Nordwestmecklenburg	Mecklenburg-Vorpommern	1
344	18147868	23966	2021-03-16	20I (Alpha, V1)	B.1.1.7	Nordwestmecklenburg	Mecklenburg-Vorpommern	1
345	20211200064	17489	2021-03-17	20I (Alpha, V1)	B.1.1.7	Vorpommern-Greifswald	Mecklenburg-Vorpommern	1
346	18145034	19374	2021-03-17	20I (Alpha, V1)	B.1.1.7	Ludwigslust-Parchim	Mecklenburg-Vorpommern	1
347	20211200054	23968	2021-03-17	20I (Alpha, V1)	B.1.1.7	Nordwestmecklenburg	Mecklenburg-Vorpommern	1
348	18145040	19061	2021-03-17	20I (Alpha, V1)	Q.1	Schwerin	Mecklenburg-Vorpommern	1
349	20211200057	17438	2021-03-18	20I (Alpha, V1)	B.1.1.7	Vorpommern-Greifswald	Mecklenburg-Vorpommern	1
350	20211200026	17489	2021-03-18	20I (Alpha, V1)	B.1.1.7	Vorpommern-Greifswald	Mecklenburg-Vorpommern	1
351	20211200030	17489	2021-03-18	20I (Alpha, V1)	B.1.1.7	Vorpommern-Greifswald	Mecklenburg-Vorpommern	1
352	20211200059	17491	2021-03-19	20I (Alpha, V1)	B.1.1.7	Vorpommern-Greifswald	Mecklenburg-Vorpommern	1
353	20211200031	17489	2021-03-20	20I (Alpha, V1)	B.1.1.7	Vorpommern-Greifswald	Mecklenburg-Vorpommern	1
354	20211200060	17495	2021-03-22	20I (Alpha, V1)	B.1.1.7	Vorpommern-Greifswald	Mecklenburg-Vorpommern	1
355	20211500067	17389	2021-03-24	20I (Alpha, V1)	B.1.1.7	Vorpommern-Greifswald	Mecklenburg-Vorpommern	1
356	20211500066	17390	2021-03-24	20I (Alpha, V1)	B.1.1.7	Vorpommern-Greifswald	Mecklenburg-Vorpommern	1
357	20211500065	23970	2021-03-24	20I (Alpha, V1)	B.1.1.7	Nordwestmecklenburg	Mecklenburg-Vorpommern	1
358	18211286	17033	2021-03-25	20I (Alpha, V1)	B.1.1.7	Mecklenburgische Seenplatte	Mecklenburg-Vorpommern	1
359	20211500068	17389	2021-03-25	20I (Alpha, V1)	B.1.1.7	Vorpommern-Greifswald	Mecklenburg-Vorpommern	1
360	18214472	23999	2021-03-25	20I (Alpha, V1)	B.1.1.7	Nordwestmecklenburg	Mecklenburg-Vorpommern	1
361	18211283	17154	2021-03-26	20I (Alpha, V1)	B.1.1.7	Mecklenburgische Seenplatte	Mecklenburg-Vorpommern	1
362	18211285	17389	2021-03-26	20I (Alpha, V1)	B.1.1.7	Vorpommern-Greifswald	Mecklenburg-Vorpommern	1
363	20211500069	18442	2021-03-26	20I (Alpha, V1)	B.1.1.7	Vorpommern-Rügen	Mecklenburg-Vorpommern	1
364	18214473	19079	2021-03-26	20I (Alpha, V1)	B.1.1.7	Ludwigslust-Parchim	Mecklenburg-Vorpommern	1
365	18211284	17034	2021-03-27	20I (Alpha, V1)	B.1.1.7	Mecklenburgische Seenplatte	Mecklenburg-Vorpommern	1
366	18211287	17033	2021-03-28	20I (Alpha, V1)	B.1.1.7	Mecklenburgische Seenplatte	Mecklenburg-Vorpommern	1
367	20211500099	17489	2021-03-29	20I (Alpha, V1)	B.1.1.7	Vorpommern-Greifswald	Mecklenburg-Vorpommern	1
368	20211500071	18437	2021-03-29	20I (Alpha, V1)	B.1.1.7	Vorpommern-Rügen	Mecklenburg-Vorpommern	1
369	20211500070	23968	2021-03-29	20I (Alpha, V1)	B.1.1.7	Nordwestmecklenburg	Mecklenburg-Vorpommern	1
370	20211500083	17440	2021-03-30	20I (Alpha, V1)	B.1.1.7	Vorpommern-Greifswald	Mecklenburg-Vorpommern	1
371	20211500074	17389	2021-04-01	20I (Alpha, V1)	B.1.1.7	Vorpommern-Greifswald	Mecklenburg-Vorpommern	1
372	20211500073	17419	2021-04-01	20I (Alpha, V1)	B.1.1.7	Vorpommern-Greifswald	Mecklenburg-Vorpommern	1
373	20211500075	18055	2021-04-01	20I (Alpha, V1)	B.1.1.7	Kreisfreie Stadt Rostock	Mecklenburg-Vorpommern	1
374	20211700144	17440	2021-04-03	20I (Alpha, V1)	B.1.1.7	Vorpommern-Greifswald	Mecklenburg-Vorpommern	1
375	20211700145	17489	2021-04-06	20I (Alpha, V1)	B.1.1.7	Vorpommern-Greifswald	Mecklenburg-Vorpommern	1
376	18208599	18299	2021-04-07	20I (Alpha, V1)	B.1.1.7	Landkreis Rostock	Mecklenburg-Vorpommern	1
377	20211500076	18516	2021-04-07	20I (Alpha, V1)	B.1.1.7	Vorpommern-Rügen	Mecklenburg-Vorpommern	1
378	20211500077	23974	2021-04-07	20I (Alpha, V1)	B.1.1.7	Nordwestmecklenburg	Mecklenburg-Vorpommern	1
379	20211700147	17121	2021-04-08	20I (Alpha, V1)	B.1.1.7	Vorpommern-Greifswald	Mecklenburg-Vorpommern	1
380	20211700146	17509	2021-04-08	20I (Alpha, V1)	B.1.1.7	Vorpommern-Greifswald	Mecklenburg-Vorpommern	1
381	20211500078	18374	2021-04-08	20I (Alpha, V1)	B.1.1.7	Vorpommern-Rügen	Mecklenburg-Vorpommern	1
382	20211500079	18374	2021-04-08	20I (Alpha, V1)	B.1.1.7	Vorpommern-Rügen	Mecklenburg-Vorpommern	1
383	20211500080	18609	2021-04-08	20I (Alpha, V1)	B.1.1.7	Vorpommern-Rügen	Mecklenburg-Vorpommern	1
384	18208609	19061	2021-04-08	20I (Alpha, V1)	B.1.1.7	Schwerin	Mecklenburg-Vorpommern	1
385	20211500081	23968	2021-04-08	20I (Alpha, V1)	B.1.1.7	Nordwestmecklenburg	Mecklenburg-Vorpommern	1
386	20211700149	17491	2021-04-10	20I (Alpha, V1)	B.1.1.7	Vorpommern-Greifswald	Mecklenburg-Vorpommern	1
387	20211700148	17509	2021-04-10	20I (Alpha, V1)	B.1.1.7	Vorpommern-Greifswald	Mecklenburg-Vorpommern	1
388	20211700119	17252	2021-04-12	20I (Alpha, V1)	B.1.1.7	Mecklenburgische Seenplatte	Mecklenburg-Vorpommern	1
389	20211700120	18516	2021-04-12	20I (Alpha, V1)	B.1.1.7	Vorpommern-Rügen	Mecklenburg-Vorpommern	1
390	20211700121	18516	2021-04-12	20I (Alpha, V1)	B.1.1.7	Vorpommern-Rügen	Mecklenburg-Vorpommern	1
391	18209959	19258	2021-04-12	20I (Alpha, V1)	B.1.1.7	Ludwigslust-Parchim	Mecklenburg-Vorpommern	1
392	18205793	17219	2021-04-13	20I (Alpha, V1)	B.1.1.7	Mecklenburgische Seenplatte	Mecklenburg-Vorpommern	1
393	20211700123	17495	2021-04-13	20I (Alpha, V1)	B.1.1.7	Vorpommern-Greifswald	Mecklenburg-Vorpommern	1
394	20211700125	18437	2021-04-13	20I (Alpha, V1)	B.1.1.7	Vorpommern-Rügen	Mecklenburg-Vorpommern	1
395	20211700124	18516	2021-04-13	20I (Alpha, V1)	B.1.1.7	Vorpommern-Rügen	Mecklenburg-Vorpommern	1
396	20211500091	17098	2021-04-14	20I (Alpha, V1)	B.1.1.7	Mecklenburgische Seenplatte	Mecklenburg-Vorpommern	1
397	20211500090	17129	2021-04-14	20I (Alpha, V1)	B.1.1.7	Vorpommern-Greifswald	Mecklenburg-Vorpommern	1
398	20211500092	17438	2021-04-14	20I (Alpha, V1)	B.1.1.7	Vorpommern-Greifswald	Mecklenburg-Vorpommern	1
399	20211500095	17489	2021-04-14	20I (Alpha, V1)	B.1.1.7	Vorpommern-Greifswald	Mecklenburg-Vorpommern	1
400	20211500089	17493	2021-04-14	20I (Alpha, V1)	B.1.1.7	Vorpommern-Greifswald	Mecklenburg-Vorpommern	1
401	20211700128	18375	2021-04-14	20I (Alpha, V1)	B.1.1.7	Vorpommern-Rügen	Mecklenburg-Vorpommern	1
402	20211700126	18439	2021-04-14	20I (Alpha, V1)	B.1.1.7	Vorpommern-Rügen	Mecklenburg-Vorpommern	1
403	20211700127	18528	2021-04-14	20I (Alpha, V1)	B.1.1.7	Vorpommern-Rügen	Mecklenburg-Vorpommern	1
404	20211700150	17495	2021-04-15	20I (Alpha, V1)	B.1.1.7	Vorpommern-Greifswald	Mecklenburg-Vorpommern	1
405	20211700131	18437	2021-04-15	20I (Alpha, V1)	B.1.1.7	Vorpommern-Rügen	Mecklenburg-Vorpommern	1
406	20211700130	18510	2021-04-15	20I (Alpha, V1)	B.1.1.7	Vorpommern-Rügen	Mecklenburg-Vorpommern	1
407	20211700129	18513	2021-04-15	20I (Alpha, V1)	B.1.1.7	Vorpommern-Rügen	Mecklenburg-Vorpommern	1
408	18192004	19065	2021-04-15	20I (Alpha, V1)	B.1.1.7	Ludwigslust-Parchim	Mecklenburg-Vorpommern	1
409	20211700132	18147	2021-04-16	20I (Alpha, V1)	B.1.1.7	Kreisfreie Stadt Rostock	Mecklenburg-Vorpommern	1
410	18192208	17094	2021-04-17	20I (Alpha, V1)	B.1.1.7	Mecklenburgische Seenplatte	Mecklenburg-Vorpommern	1
411	20211700134	18437	2021-04-17	20I (Alpha, V1)	B.1.1.7	Vorpommern-Rügen	Mecklenburg-Vorpommern	1
412	18194025	17033	2021-04-19	20I (Alpha, V1)	B.1.1.7	Mecklenburgische Seenplatte	Mecklenburg-Vorpommern	1
413	20211700135	17391	2021-04-19	20I (Alpha, V1)	B.1.1.7	Vorpommern-Greifswald	Mecklenburg-Vorpommern	1
414	20211700152	17438	2021-04-19	20I (Alpha, V1)	B.1.1.7	Vorpommern-Greifswald	Mecklenburg-Vorpommern	1
415	18194026	18546	2021-04-19	20I (Alpha, V1)	B.1.1.7	Vorpommern-Rügen	Mecklenburg-Vorpommern	1
416	20211700138	18437	2021-04-20	20I (Alpha, V1)	B.1.1.7	Vorpommern-Rügen	Mecklenburg-Vorpommern	1
417	20211700137	18569	2021-04-20	20I (Alpha, V1)	B.1.1.7	Vorpommern-Rügen	Mecklenburg-Vorpommern	1
418	18195009	17391	2021-04-21	20I (Alpha, V1)	B.1.1.7	Vorpommern-Greifswald	Mecklenburg-Vorpommern	1
419	18195001	18246	2021-04-21	20I (Alpha, V1)	B.1.1.7	Landkreis Rostock	Mecklenburg-Vorpommern	1
420	18195002	18276	2021-04-21	20I (Alpha, V1)	B.1.1.7	Landkreis Rostock	Mecklenburg-Vorpommern	1
421	18195004	18299	2021-04-21	20I (Alpha, V1)	B.1.1.7	Landkreis Rostock	Mecklenburg-Vorpommern	1
422	20211700139	18374	2021-04-21	20I (Alpha, V1)	B.1.1.7	Vorpommern-Rügen	Mecklenburg-Vorpommern	1
423	20211700142	18375	2021-04-21	20I (Alpha, V1)	B.1.1.7	Vorpommern-Rügen	Mecklenburg-Vorpommern	1
424	20211700141	18510	2021-04-21	20I (Alpha, V1)	B.1.1.7	Vorpommern-Rügen	Mecklenburg-Vorpommern	1
425	18194995	19055	2021-04-21	20I (Alpha, V1)	B.1.1.7	Schwerin	Mecklenburg-Vorpommern	1
426	18194997	19059	2021-04-21	20I (Alpha, V1)	B.1.1.7	Schwerin	Mecklenburg-Vorpommern	1
427	18194996	19061	2021-04-21	20I (Alpha, V1)	B.1.1.7	Schwerin	Mecklenburg-Vorpommern	1
428	18194999	19061	2021-04-21	20I (Alpha, V1)	B.1.1.7	Schwerin	Mecklenburg-Vorpommern	1
429	18195010	19230	2021-04-21	20I (Alpha, V1)	B.1.1.7	Ludwigslust-Parchim	Mecklenburg-Vorpommern	1
430	18195003	19288	2021-04-21	20I (Alpha, V1)	B.1.1.7	Ludwigslust-Parchim	Mecklenburg-Vorpommern	1
431	18195008	19370	2021-04-21	20I (Alpha, V1)	B.1.1.7	Ludwigslust-Parchim	Mecklenburg-Vorpommern	1
432	18195005	23966	2021-04-21	20I (Alpha, V1)	B.1.1.7	Nordwestmecklenburg	Mecklenburg-Vorpommern	1
433	18194998	19073	2021-04-21	20I (Alpha, V1)	Q.1	Ludwigslust-Parchim	Mecklenburg-Vorpommern	1
434	20211700154	17498	2021-04-22	20I (Alpha, V1)	B.1.1.7	Vorpommern-Greifswald	Mecklenburg-Vorpommern	1
435	18194024	17039	2021-04-23	20I (Alpha, V1)	B.1.1.7	Mecklenburgische Seenplatte	Mecklenburg-Vorpommern	1
436	18194581	17166	2021-04-23	20I (Alpha, V1)	B.1.1.7	Landkreis Rostock	Mecklenburg-Vorpommern	1
437	18194580	18273	2021-04-23	20I (Alpha, V1)	B.1.1.7	Landkreis Rostock	Mecklenburg-Vorpommern	1
438	20211800179	18465	2021-04-23	20I (Alpha, V1)	B.1.1.7	Vorpommern-Rügen	Mecklenburg-Vorpommern	1
439	18194566	19059	2021-04-23	20I (Alpha, V1)	B.1.1.7	Schwerin	Mecklenburg-Vorpommern	1
440	18194569	19063	2021-04-23	20I (Alpha, V1)	B.1.1.7	Schwerin	Mecklenburg-Vorpommern	1
441	18194570	19063	2021-04-23	20I (Alpha, V1)	B.1.1.7	Schwerin	Mecklenburg-Vorpommern	1
442	18194579	19075	2021-04-23	20I (Alpha, V1)	B.1.1.7	Ludwigslust-Parchim	Mecklenburg-Vorpommern	1
443	18194565	19089	2021-04-23	20I (Alpha, V1)	B.1.1.7	Ludwigslust-Parchim	Mecklenburg-Vorpommern	1
444	18194560	19230	2021-04-23	20I (Alpha, V1)	B.1.1.7	Ludwigslust-Parchim	Mecklenburg-Vorpommern	1
445	18194575	19230	2021-04-23	20I (Alpha, V1)	B.1.1.7	Ludwigslust-Parchim	Mecklenburg-Vorpommern	1
446	18194572	19243	2021-04-23	20I (Alpha, V1)	B.1.1.7	Ludwigslust-Parchim	Mecklenburg-Vorpommern	1
447	18194573	19249	2021-04-23	20I (Alpha, V1)	B.1.1.7	Ludwigslust-Parchim	Mecklenburg-Vorpommern	1
448	18194576	19249	2021-04-23	20I (Alpha, V1)	B.1.1.7	Ludwigslust-Parchim	Mecklenburg-Vorpommern	1
449	18194561	19370	2021-04-23	20I (Alpha, V1)	B.1.1.7	Ludwigslust-Parchim	Mecklenburg-Vorpommern	1
450	18194563	19417	2021-04-23	20I (Alpha, V1)	B.1.1.7	Nordwestmecklenburg	Mecklenburg-Vorpommern	1
451	18194564	19417	2021-04-23	20I (Alpha, V1)	B.1.1.7	Nordwestmecklenburg	Mecklenburg-Vorpommern	1
452	18194578	23966	2021-04-23	20I (Alpha, V1)	B.1.1.7	Nordwestmecklenburg	Mecklenburg-Vorpommern	1
453	20211800212	17034	2021-04-26	20I (Alpha, V1)	B.1.1.7	Mecklenburgische Seenplatte	Mecklenburg-Vorpommern	1
454	20211800209	17094	2021-04-26	20I (Alpha, V1)	B.1.1.7	Mecklenburgische Seenplatte	Mecklenburg-Vorpommern	1
455	20211800216	17109	2021-04-26	20I (Alpha, V1)	B.1.1.7	Mecklenburgische Seenplatte	Mecklenburg-Vorpommern	1
456	20211800168	17111	2021-04-26	20I (Alpha, V1)	B.1.1.7	Mecklenburgische Seenplatte	Mecklenburg-Vorpommern	1
457	20212000287	17489	2021-04-26	20I (Alpha, V1)	B.1.1.7	Vorpommern-Greifswald	Mecklenburg-Vorpommern	1
458	20211800182	18055	2021-04-26	20I (Alpha, V1)	B.1.1.7	Kreisfreie Stadt Rostock	Mecklenburg-Vorpommern	1
459	20211800183	18055	2021-04-26	20I (Alpha, V1)	B.1.1.7	Kreisfreie Stadt Rostock	Mecklenburg-Vorpommern	1
460	20211800184	18055	2021-04-26	20I (Alpha, V1)	B.1.1.7	Kreisfreie Stadt Rostock	Mecklenburg-Vorpommern	1
461	20211800185	18055	2021-04-26	20I (Alpha, V1)	B.1.1.7	Kreisfreie Stadt Rostock	Mecklenburg-Vorpommern	1
462	20211800186	18055	2021-04-26	20I (Alpha, V1)	B.1.1.7	Kreisfreie Stadt Rostock	Mecklenburg-Vorpommern	1
463	20211800187	18055	2021-04-26	20I (Alpha, V1)	B.1.1.7	Kreisfreie Stadt Rostock	Mecklenburg-Vorpommern	1
464	20211800170	18569	2021-04-26	20I (Alpha, V1)	B.1.1.7	Vorpommern-Rügen	Mecklenburg-Vorpommern	1
465	20211800210	17033	2021-04-27	20I (Alpha, V1)	B.1.1.7	Mecklenburgische Seenplatte	Mecklenburg-Vorpommern	1
466	20211800211	17033	2021-04-27	20I (Alpha, V1)	B.1.1.7	Mecklenburgische Seenplatte	Mecklenburg-Vorpommern	1
467	20211800217	17033	2021-04-27	20I (Alpha, V1)	B.1.1.7	Mecklenburgische Seenplatte	Mecklenburg-Vorpommern	1
468	20211800219	17033	2021-04-27	20I (Alpha, V1)	B.1.1.7	Mecklenburgische Seenplatte	Mecklenburg-Vorpommern	1
469	20211800220	17237	2021-04-27	20I (Alpha, V1)	B.1.1.7	Mecklenburgische Seenplatte	Mecklenburg-Vorpommern	1
470	20212200311	17449	2021-04-27	20I (Alpha, V1)	B.1.1.7	Vorpommern-Greifswald	Mecklenburg-Vorpommern	1
471	20211800221	17036	2021-04-28	20I (Alpha, V1)	B.1.1.7	Mecklenburgische Seenplatte	Mecklenburg-Vorpommern	1
472	20211800204	17087	2021-04-28	20I (Alpha, V1)	B.1.1.7	Mecklenburgische Seenplatte	Mecklenburg-Vorpommern	1
473	20211800171	17509	2021-04-28	20I (Alpha, V1)	B.1.1.7	Vorpommern-Greifswald	Mecklenburg-Vorpommern	1
474	20211800189	18437	2021-04-28	20I (Alpha, V1)	B.1.1.7	Vorpommern-Rügen	Mecklenburg-Vorpommern	1
475	20211800165	17033	2021-04-29	20I (Alpha, V1)	B.1.1.7	Mecklenburgische Seenplatte	Mecklenburg-Vorpommern	1
476	20211800205	17033	2021-04-29	20I (Alpha, V1)	B.1.1.7	Mecklenburgische Seenplatte	Mecklenburg-Vorpommern	1
477	20211800163	17034	2021-04-29	20I (Alpha, V1)	B.1.1.7	Mecklenburgische Seenplatte	Mecklenburg-Vorpommern	1
478	20211800156	17036	2021-04-29	20I (Alpha, V1)	B.1.1.7	Mecklenburgische Seenplatte	Mecklenburg-Vorpommern	1
479	20211800222	17036	2021-04-29	20I (Alpha, V1)	B.1.1.7	Mecklenburgische Seenplatte	Mecklenburg-Vorpommern	1
480	20211800215	17099	2021-04-29	20I (Alpha, V1)	B.1.1.7	Mecklenburgische Seenplatte	Mecklenburg-Vorpommern	1
481	20211800206	17153	2021-04-29	20I (Alpha, V1)	B.1.1.7	Mecklenburgische Seenplatte	Mecklenburg-Vorpommern	1
482	20211800161	17159	2021-04-29	20I (Alpha, V1)	B.1.1.7	Mecklenburgische Seenplatte	Mecklenburg-Vorpommern	1
483	20211800224	17159	2021-04-29	20I (Alpha, V1)	B.1.1.7	Mecklenburgische Seenplatte	Mecklenburg-Vorpommern	1
484	20211800162	17235	2021-04-29	20I (Alpha, V1)	B.1.1.7	Mecklenburgische Seenplatte	Mecklenburg-Vorpommern	1
485	20211800164	17235	2021-04-29	20I (Alpha, V1)	B.1.1.7	Mecklenburgische Seenplatte	Mecklenburg-Vorpommern	1
486	20211800155	17373	2021-04-29	20I (Alpha, V1)	B.1.1.7	Vorpommern-Greifswald	Mecklenburg-Vorpommern	1
487	20211800166	18528	2021-04-29	20I (Alpha, V1)	B.1.1.7	Vorpommern-Rügen	Mecklenburg-Vorpommern	1
488	20211800158	18569	2021-04-29	20I (Alpha, V1)	B.1.1.7	Vorpommern-Rügen	Mecklenburg-Vorpommern	1
489	20211800159	18569	2021-04-29	20I (Alpha, V1)	B.1.1.7	Vorpommern-Rügen	Mecklenburg-Vorpommern	1
490	20211800160	18569	2021-04-29	20I (Alpha, V1)	B.1.1.7	Vorpommern-Rügen	Mecklenburg-Vorpommern	1
491	20211800190	18569	2021-04-29	20I (Alpha, V1)	B.1.1.7	Vorpommern-Rügen	Mecklenburg-Vorpommern	1
492	20211800213	17033	2021-04-30	20I (Alpha, V1)	B.1.1.7	Mecklenburgische Seenplatte	Mecklenburg-Vorpommern	1
493	20211800203	17039	2021-04-30	20I (Alpha, V1)	B.1.1.7	Mecklenburgische Seenplatte	Mecklenburg-Vorpommern	1
494	20211900239	17111	2021-04-30	20I (Alpha, V1)	B.1.1.7	Mecklenburgische Seenplatte	Mecklenburg-Vorpommern	1
495	20211800178	17390	2021-04-30	20I (Alpha, V1)	B.1.1.7	Vorpommern-Greifswald	Mecklenburg-Vorpommern	1
496	20211800174	17459	2021-04-30	20I (Alpha, V1)	B.1.1.7	Vorpommern-Greifswald	Mecklenburg-Vorpommern	1
497	20211800175	17489	2021-04-30	20I (Alpha, V1)	B.1.1.7	Vorpommern-Greifswald	Mecklenburg-Vorpommern	1
498	20211800176	17489	2021-04-30	20I (Alpha, V1)	B.1.1.7	Vorpommern-Greifswald	Mecklenburg-Vorpommern	1
499	20211800177	17493	2021-04-30	20I (Alpha, V1)	B.1.1.7	Vorpommern-Greifswald	Mecklenburg-Vorpommern	1
500	20211900252	18437	2021-04-30	20I (Alpha, V1)	B.1.1.7	Vorpommern-Rügen	Mecklenburg-Vorpommern	1
501	20211900253	18437	2021-04-30	20I (Alpha, V1)	B.1.1.7	Vorpommern-Rügen	Mecklenburg-Vorpommern	1
502	20211900254	18439	2021-04-30	20I (Alpha, V1)	B.1.1.7	Vorpommern-Rügen	Mecklenburg-Vorpommern	1
503	18199782	19061	2021-04-30	20I (Alpha, V1)	B.1.1.7	Schwerin	Mecklenburg-Vorpommern	1
504	20211900251	19061	2021-04-30	20I (Alpha, V1)	B.1.1.7	Schwerin	Mecklenburg-Vorpommern	1
505	18199772	19069	2021-04-30	20I (Alpha, V1)	B.1.1.7	Nordwestmecklenburg	Mecklenburg-Vorpommern	1
506	20211800218	17033	2021-05-01	20I (Alpha, V1)	B.1.1.7	Mecklenburgische Seenplatte	Mecklenburg-Vorpommern	1
507	20211800226	17039	2021-05-01	20I (Alpha, V1)	B.1.1.7	Mecklenburgische Seenplatte	Mecklenburg-Vorpommern	1
508	20211900240	17489	2021-05-01	20I (Alpha, V1)	B.1.1.7	Vorpommern-Greifswald	Mecklenburg-Vorpommern	1
509	20211900241	17489	2021-05-01	20I (Alpha, V1)	B.1.1.7	Vorpommern-Greifswald	Mecklenburg-Vorpommern	1
510	20211800207	17036	2021-05-02	20I (Alpha, V1)	B.1.1.7	Mecklenburgische Seenplatte	Mecklenburg-Vorpommern	1
511	20211800214	17036	2021-05-02	20I (Alpha, V1)	B.1.1.7	Mecklenburgische Seenplatte	Mecklenburg-Vorpommern	1
512	20211800223	17098	2021-05-02	20I (Alpha, V1)	B.1.1.7	Mecklenburgische Seenplatte	Mecklenburg-Vorpommern	1
513	20211800208	17111	2021-05-02	20I (Alpha, V1)	B.1.1.7	Mecklenburgische Seenplatte	Mecklenburg-Vorpommern	1
514	20211800225	17139	2021-05-02	20I (Alpha, V1)	B.1.1.7	Mecklenburgische Seenplatte	Mecklenburg-Vorpommern	1
515	20211900243	17449	2021-05-02	20I (Alpha, V1)	B.1.1.7	Vorpommern-Greifswald	Mecklenburg-Vorpommern	1
516	20211900242	17509	2021-05-02	20I (Alpha, V1)	B.1.1.7	Vorpommern-Greifswald	Mecklenburg-Vorpommern	1
517	18199785	19061	2021-05-02	20I (Alpha, V1)	B.1.1.7	Schwerin	Mecklenburg-Vorpommern	1
518	20211900247	17033	2021-05-03	20I (Alpha, V1)	B.1.1.7	Mecklenburgische Seenplatte	Mecklenburg-Vorpommern	1
519	20212000275	17033	2021-05-03	20I (Alpha, V1)	B.1.1.7	Mecklenburgische Seenplatte	Mecklenburg-Vorpommern	1
520	20211800191	17034	2021-05-03	20I (Alpha, V1)	B.1.1.7	Mecklenburgische Seenplatte	Mecklenburg-Vorpommern	1
521	20211800192	17034	2021-05-03	20I (Alpha, V1)	B.1.1.7	Mecklenburgische Seenplatte	Mecklenburg-Vorpommern	1
522	20212000279	17034	2021-05-03	20I (Alpha, V1)	B.1.1.7	Mecklenburgische Seenplatte	Mecklenburg-Vorpommern	1
523	20212000277	17159	2021-05-03	20I (Alpha, V1)	B.1.1.7	Mecklenburgische Seenplatte	Mecklenburg-Vorpommern	1
524	20212000278	17235	2021-05-03	20I (Alpha, V1)	B.1.1.7	Mecklenburgische Seenplatte	Mecklenburg-Vorpommern	1
525	20211900248	17389	2021-05-03	20I (Alpha, V1)	B.1.1.7	Vorpommern-Greifswald	Mecklenburg-Vorpommern	1
526	20211900244	17449	2021-05-03	20I (Alpha, V1)	B.1.1.7	Vorpommern-Greifswald	Mecklenburg-Vorpommern	1
527	20211900245	17509	2021-05-03	20I (Alpha, V1)	B.1.1.7	Vorpommern-Greifswald	Mecklenburg-Vorpommern	1
528	18199778	18258	2021-05-03	20I (Alpha, V1)	B.1.1.7	Landkreis Rostock	Mecklenburg-Vorpommern	1
529	18199789	18258	2021-05-03	20I (Alpha, V1)	B.1.1.7	Landkreis Rostock	Mecklenburg-Vorpommern	1
530	20211800198	18311	2021-05-03	20I (Alpha, V1)	B.1.1.7	Vorpommern-Rügen	Mecklenburg-Vorpommern	1
531	20211800199	18311	2021-05-03	20I (Alpha, V1)	B.1.1.7	Vorpommern-Rügen	Mecklenburg-Vorpommern	1
532	20211800193	18374	2021-05-03	20I (Alpha, V1)	B.1.1.7	Vorpommern-Rügen	Mecklenburg-Vorpommern	1
533	20211800197	18374	2021-05-03	20I (Alpha, V1)	B.1.1.7	Vorpommern-Rügen	Mecklenburg-Vorpommern	1
534	20211800201	18437	2021-05-03	20I (Alpha, V1)	B.1.1.7	Vorpommern-Rügen	Mecklenburg-Vorpommern	1
535	20211800202	18437	2021-05-03	20I (Alpha, V1)	B.1.1.7	Vorpommern-Rügen	Mecklenburg-Vorpommern	1
536	20211800194	18507	2021-05-03	20I (Alpha, V1)	B.1.1.7	Vorpommern-Rügen	Mecklenburg-Vorpommern	1
537	20211900246	18516	2021-05-03	20I (Alpha, V1)	B.1.1.7	Vorpommern-Rügen	Mecklenburg-Vorpommern	1
538	20211800195	18528	2021-05-03	20I (Alpha, V1)	B.1.1.7	Vorpommern-Rügen	Mecklenburg-Vorpommern	1
539	20211800200	18569	2021-05-03	20I (Alpha, V1)	B.1.1.7	Vorpommern-Rügen	Mecklenburg-Vorpommern	1
540	18199790	19055	2021-05-03	20I (Alpha, V1)	B.1.1.7	Schwerin	Mecklenburg-Vorpommern	1
541	18199783	19061	2021-05-03	20I (Alpha, V1)	B.1.1.7	Schwerin	Mecklenburg-Vorpommern	1
542	18330633	19063	2021-05-03	20I (Alpha, V1)	B.1.1.7	Schwerin	Mecklenburg-Vorpommern	1
543	18199774	19230	2021-05-03	20I (Alpha, V1)	B.1.1.7	Ludwigslust-Parchim	Mecklenburg-Vorpommern	1
544	18199776	19230	2021-05-03	20I (Alpha, V1)	B.1.1.7	Ludwigslust-Parchim	Mecklenburg-Vorpommern	1
545	18199786	19249	2021-05-03	20I (Alpha, V1)	B.1.1.7	Ludwigslust-Parchim	Mecklenburg-Vorpommern	1
546	18199787	19249	2021-05-03	20I (Alpha, V1)	B.1.1.7	Ludwigslust-Parchim	Mecklenburg-Vorpommern	1
547	18199773	19370	2021-05-03	20I (Alpha, V1)	B.1.1.7	Ludwigslust-Parchim	Mecklenburg-Vorpommern	1
548	18199775	23936	2021-05-03	20I (Alpha, V1)	B.1.1.7	Nordwestmecklenburg	Mecklenburg-Vorpommern	1
549	18199788	23974	2021-05-03	20I (Alpha, V1)	B.1.1.7	Nordwestmecklenburg	Mecklenburg-Vorpommern	1
550	18199777	18246	2021-05-03	20I (Alpha, V1)	Q.1	Landkreis Rostock	Mecklenburg-Vorpommern	1
551	18199784	19059	2021-05-03	20I (Alpha, V1)	Q.1	Schwerin	Mecklenburg-Vorpommern	1
552	20212000288	17126	2021-05-04	20I (Alpha, V1)	B.1.1.7	Vorpommern-Greifswald	Mecklenburg-Vorpommern	1
553	20211900249	17509	2021-05-04	20I (Alpha, V1)	B.1.1.7	Vorpommern-Greifswald	Mecklenburg-Vorpommern	1
554	20211900256	18437	2021-05-04	20I (Alpha, V1)	B.1.1.7	Vorpommern-Rügen	Mecklenburg-Vorpommern	1
555	20211900257	18439	2021-05-04	20I (Alpha, V1)	B.1.1.7	Vorpommern-Rügen	Mecklenburg-Vorpommern	1
556	18203547	19079	2021-05-04	20I (Alpha, V1)	B.1.1.7	Ludwigslust-Parchim	Mecklenburg-Vorpommern	1
557	18330644	19246	2021-05-04	20I (Alpha, V1)	B.1.1.7	Ludwigslust-Parchim	Mecklenburg-Vorpommern	1
558	20212000281	17033	2021-05-05	20I (Alpha, V1)	B.1.1.7	Mecklenburgische Seenplatte	Mecklenburg-Vorpommern	1
559	20211900258	17192	2021-05-05	20I (Alpha, V1)	B.1.1.7	Mecklenburgische Seenplatte	Mecklenburg-Vorpommern	1
560	20211900259	17192	2021-05-05	20I (Alpha, V1)	B.1.1.7	Mecklenburgische Seenplatte	Mecklenburg-Vorpommern	1
561	20211900260	17192	2021-05-05	20I (Alpha, V1)	B.1.1.7	Mecklenburgische Seenplatte	Mecklenburg-Vorpommern	1
562	20212000283	17207	2021-05-05	20I (Alpha, V1)	B.1.1.7	Mecklenburgische Seenplatte	Mecklenburg-Vorpommern	1
563	20211900261	17213	2021-05-05	20I (Alpha, V1)	B.1.1.7	Mecklenburgische Seenplatte	Mecklenburg-Vorpommern	1
564	20211900250	17506	2021-05-05	20I (Alpha, V1)	B.1.1.7	Vorpommern-Greifswald	Mecklenburg-Vorpommern	1
565	20211900262	18437	2021-05-05	20I (Alpha, V1)	B.1.1.7	Vorpommern-Rügen	Mecklenburg-Vorpommern	1
566	18200620	19053	2021-05-05	20I (Alpha, V1)	B.1.1.7	Schwerin	Mecklenburg-Vorpommern	1
567	18200616	19055	2021-05-05	20I (Alpha, V1)	B.1.1.7	Schwerin	Mecklenburg-Vorpommern	1
568	18200621	19073	2021-05-05	20I (Alpha, V1)	B.1.1.7	Ludwigslust-Parchim	Mecklenburg-Vorpommern	1
569	18200622	23923	2021-05-05	20I (Alpha, V1)	B.1.1.7	Nordwestmecklenburg	Mecklenburg-Vorpommern	1
570	18200619	23966	2021-05-05	20I (Alpha, V1)	B.1.1.7	Nordwestmecklenburg	Mecklenburg-Vorpommern	1
571	20211900263	18437	2021-05-05	20I (Alpha, V1)	Q.1	Vorpommern-Rügen	Mecklenburg-Vorpommern	1
572	20211900264	18439	2021-05-05	20I (Alpha, V1)	Q.1	Vorpommern-Rügen	Mecklenburg-Vorpommern	1
573	20211900232	17033	2021-05-06	20I (Alpha, V1)	B.1.1.7	Mecklenburgische Seenplatte	Mecklenburg-Vorpommern	1
574	20211900233	17033	2021-05-06	20I (Alpha, V1)	B.1.1.7	Mecklenburgische Seenplatte	Mecklenburg-Vorpommern	1
575	20211900231	17034	2021-05-06	20I (Alpha, V1)	B.1.1.7	Mecklenburgische Seenplatte	Mecklenburg-Vorpommern	1
576	20211900235	17036	2021-05-06	20I (Alpha, V1)	B.1.1.7	Mecklenburgische Seenplatte	Mecklenburg-Vorpommern	1
577	20211900236	17039	2021-05-06	20I (Alpha, V1)	B.1.1.7	Mecklenburgische Seenplatte	Mecklenburg-Vorpommern	1
578	20211900238	17098	2021-05-06	20I (Alpha, V1)	B.1.1.7	Mecklenburgische Seenplatte	Mecklenburg-Vorpommern	1
579	20212000276	17154	2021-05-06	20I (Alpha, V1)	B.1.1.7	Mecklenburgische Seenplatte	Mecklenburg-Vorpommern	1
580	20211900230	17235	2021-05-06	20I (Alpha, V1)	B.1.1.7	Mecklenburgische Seenplatte	Mecklenburg-Vorpommern	1
581	20211900237	17237	2021-05-06	20I (Alpha, V1)	B.1.1.7	Mecklenburgische Seenplatte	Mecklenburg-Vorpommern	1
582	20211900228	17358	2021-05-06	20I (Alpha, V1)	B.1.1.7	Vorpommern-Greifswald	Mecklenburg-Vorpommern	1
583	20211900227	17509	2021-05-06	20I (Alpha, V1)	B.1.1.7	Vorpommern-Greifswald	Mecklenburg-Vorpommern	1
584	20211900266	18439	2021-05-06	20I (Alpha, V1)	B.1.1.7	Vorpommern-Rügen	Mecklenburg-Vorpommern	1
585	20211900267	18507	2021-05-06	20I (Alpha, V1)	B.1.1.7	Vorpommern-Rügen	Mecklenburg-Vorpommern	1
586	20211900229	18528	2021-05-06	20I (Alpha, V1)	B.1.1.7	Vorpommern-Rügen	Mecklenburg-Vorpommern	1
587	20211900265	18574	2021-05-06	20I (Alpha, V1)	B.1.1.7	Vorpommern-Rügen	Mecklenburg-Vorpommern	1
588	18330618	17039	2021-05-07	20I (Alpha, V1)	B.1.1.7	Mecklenburgische Seenplatte	Mecklenburg-Vorpommern	1
589	18330626	18258	2021-05-07	20I (Alpha, V1)	B.1.1.7	Landkreis Rostock	Mecklenburg-Vorpommern	1
590	18330641	18273	2021-05-07	20I (Alpha, V1)	B.1.1.7	Landkreis Rostock	Mecklenburg-Vorpommern	1
591	18330628	18299	2021-05-07	20I (Alpha, V1)	B.1.1.7	Landkreis Rostock	Mecklenburg-Vorpommern	1
592	20211900271	18375	2021-05-07	20I (Alpha, V1)	B.1.1.7	Vorpommern-Rügen	Mecklenburg-Vorpommern	1
593	20211900268	18439	2021-05-07	20I (Alpha, V1)	B.1.1.7	Vorpommern-Rügen	Mecklenburg-Vorpommern	1
594	20211900269	18439	2021-05-07	20I (Alpha, V1)	B.1.1.7	Vorpommern-Rügen	Mecklenburg-Vorpommern	1
595	20211900272	18609	2021-05-07	20I (Alpha, V1)	B.1.1.7	Vorpommern-Rügen	Mecklenburg-Vorpommern	1
596	18330617	19053	2021-05-07	20I (Alpha, V1)	B.1.1.7	Schwerin	Mecklenburg-Vorpommern	1
597	18330621	19053	2021-05-07	20I (Alpha, V1)	B.1.1.7	Schwerin	Mecklenburg-Vorpommern	1
598	18330613	19055	2021-05-07	20I (Alpha, V1)	B.1.1.7	Schwerin	Mecklenburg-Vorpommern	1
599	18330635	19055	2021-05-07	20I (Alpha, V1)	B.1.1.7	Schwerin	Mecklenburg-Vorpommern	1
600	18330643	19055	2021-05-07	20I (Alpha, V1)	B.1.1.7	Schwerin	Mecklenburg-Vorpommern	1
601	18330625	19230	2021-05-07	20I (Alpha, V1)	B.1.1.7	Ludwigslust-Parchim	Mecklenburg-Vorpommern	1
602	18330619	19249	2021-05-07	20I (Alpha, V1)	B.1.1.7	Ludwigslust-Parchim	Mecklenburg-Vorpommern	1
603	18330627	19249	2021-05-07	20I (Alpha, V1)	B.1.1.7	Ludwigslust-Parchim	Mecklenburg-Vorpommern	1
604	18330611	19258	2021-05-07	20I (Alpha, V1)	B.1.1.7	Ludwigslust-Parchim	Mecklenburg-Vorpommern	1
605	18330612	19258	2021-05-07	20I (Alpha, V1)	B.1.1.7	Ludwigslust-Parchim	Mecklenburg-Vorpommern	1
606	18330642	19258	2021-05-07	20I (Alpha, V1)	B.1.1.7	Ludwigslust-Parchim	Mecklenburg-Vorpommern	1
607	18330620	19273	2021-05-07	20I (Alpha, V1)	B.1.1.7	Ludwigslust-Parchim	Mecklenburg-Vorpommern	1
608	18330610	19370	2021-05-07	20I (Alpha, V1)	B.1.1.7	Ludwigslust-Parchim	Mecklenburg-Vorpommern	1
609	20212000284	17139	2021-05-08	20I (Alpha, V1)	B.1.1.7	Mecklenburgische Seenplatte	Mecklenburg-Vorpommern	1
610	20212000285	17153	2021-05-08	20I (Alpha, V1)	B.1.1.7	Mecklenburgische Seenplatte	Mecklenburg-Vorpommern	1
611	20212000286	17235	2021-05-08	20I (Alpha, V1)	B.1.1.7	Mecklenburgische Seenplatte	Mecklenburg-Vorpommern	1
612	20212000299	17039	2021-05-10	20I (Alpha, V1)	B.1.1.7	Mecklenburgische Seenplatte	Mecklenburg-Vorpommern	1
613	20212000289	17438	2021-05-10	20I (Alpha, V1)	B.1.1.7	Vorpommern-Greifswald	Mecklenburg-Vorpommern	1
614	20212000295	17438	2021-05-10	20I (Alpha, V1)	B.1.1.7	Vorpommern-Greifswald	Mecklenburg-Vorpommern	1
615	20212000291	17449	2021-05-10	20I (Alpha, V1)	B.1.1.7	Vorpommern-Greifswald	Mecklenburg-Vorpommern	1
616	20212000293	17489	2021-05-10	20I (Alpha, V1)	B.1.1.7	Vorpommern-Greifswald	Mecklenburg-Vorpommern	1
617	20212000290	17491	2021-05-10	20I (Alpha, V1)	B.1.1.7	Vorpommern-Greifswald	Mecklenburg-Vorpommern	1
618	20212000294	17493	2021-05-10	20I (Alpha, V1)	B.1.1.7	Vorpommern-Greifswald	Mecklenburg-Vorpommern	1
619	20212000292	18107	2021-05-10	20I (Alpha, V1)	B.1.1.7	Landkreis Rostock	Mecklenburg-Vorpommern	1
620	20212000302	17087	2021-05-11	20I (Alpha, V1)	B.1.1.7	Mecklenburgische Seenplatte	Mecklenburg-Vorpommern	1
621	20212000301	17109	2021-05-11	20I (Alpha, V1)	B.1.1.7	Mecklenburgische Seenplatte	Mecklenburg-Vorpommern	1
622	20212200312	17509	2021-05-11	20I (Alpha, V1)	B.1.1.7	Vorpommern-Greifswald	Mecklenburg-Vorpommern	1
623	20212200322	18439	2021-05-11	20I (Alpha, V1)	B.1.1.7	Vorpommern-Rügen	Mecklenburg-Vorpommern	1
624	20212200323	18569	2021-05-11	20I (Alpha, V1)	B.1.1.7	Vorpommern-Rügen	Mecklenburg-Vorpommern	1
625	20212200324	18569	2021-05-11	20I (Alpha, V1)	B.1.1.7	Vorpommern-Rügen	Mecklenburg-Vorpommern	1
626	20212200325	18569	2021-05-11	20I (Alpha, V1)	B.1.1.7	Vorpommern-Rügen	Mecklenburg-Vorpommern	1
627	20212000303	17036	2021-05-12	20I (Alpha, V1)	B.1.1.7	Mecklenburgische Seenplatte	Mecklenburg-Vorpommern	1
628	20212000305	17036	2021-05-12	20I (Alpha, V1)	B.1.1.7	Mecklenburgische Seenplatte	Mecklenburg-Vorpommern	1
629	20212000304	17235	2021-05-12	20I (Alpha, V1)	B.1.1.7	Mecklenburgische Seenplatte	Mecklenburg-Vorpommern	1
630	20212000296	17489	2021-05-12	20I (Alpha, V1)	B.1.1.7	Vorpommern-Greifswald	Mecklenburg-Vorpommern	1
631	18333313	18236	2021-05-12	20I (Alpha, V1)	B.1.1.7	Landkreis Rostock	Mecklenburg-Vorpommern	1
632	18333321	18246	2021-05-12	20I (Alpha, V1)	B.1.1.7	Landkreis Rostock	Mecklenburg-Vorpommern	1
633	18333333	18249	2021-05-12	20I (Alpha, V1)	B.1.1.7	Landkreis Rostock	Mecklenburg-Vorpommern	1
634	18333329	18258	2021-05-12	20I (Alpha, V1)	B.1.1.7	Landkreis Rostock	Mecklenburg-Vorpommern	1
635	18333330	18299	2021-05-12	20I (Alpha, V1)	B.1.1.7	Landkreis Rostock	Mecklenburg-Vorpommern	1
636	18333322	19089	2021-05-12	20I (Alpha, V1)	B.1.1.7	Ludwigslust-Parchim	Mecklenburg-Vorpommern	1
637	18333315	19246	2021-05-12	20I (Alpha, V1)	B.1.1.7	Ludwigslust-Parchim	Mecklenburg-Vorpommern	1
638	18333331	19246	2021-05-12	20I (Alpha, V1)	B.1.1.7	Ludwigslust-Parchim	Mecklenburg-Vorpommern	1
639	18333316	19294	2021-05-12	20I (Alpha, V1)	B.1.1.7	Ludwigslust-Parchim	Mecklenburg-Vorpommern	1
640	18333314	19370	2021-05-12	20I (Alpha, V1)	B.1.1.7	Ludwigslust-Parchim	Mecklenburg-Vorpommern	1
641	18333324	23923	2021-05-12	20I (Alpha, V1)	B.1.1.7	Nordwestmecklenburg	Mecklenburg-Vorpommern	1
642	18333332	23966	2021-05-12	20I (Alpha, V1)	B.1.1.7	Nordwestmecklenburg	Mecklenburg-Vorpommern	1
643	20212200328	17391	2021-05-13	20I (Alpha, V1)	B.1.1.7	Vorpommern-Greifswald	Mecklenburg-Vorpommern	1
644	20212200329	18246	2021-05-13	20I (Alpha, V1)	B.1.1.7	Landkreis Rostock	Mecklenburg-Vorpommern	1
645	20212200327	18442	2021-05-13	20I (Alpha, V1)	B.1.1.7	Vorpommern-Rügen	Mecklenburg-Vorpommern	1
646	20212200326	18510	2021-05-13	20I (Alpha, V1)	B.1.1.7	Vorpommern-Rügen	Mecklenburg-Vorpommern	1
647	20212000306	17111	2021-05-14	20I (Alpha, V1)	B.1.1.7	Mecklenburgische Seenplatte	Mecklenburg-Vorpommern	1
648	20212200339	17358	2021-05-14	20I (Alpha, V1)	B.1.1.7	Vorpommern-Greifswald	Mecklenburg-Vorpommern	1
649	20212200344	17373	2021-05-14	20I (Alpha, V1)	B.1.1.7	Vorpommern-Greifswald	Mecklenburg-Vorpommern	1
650	20212000308	17036	2021-05-15	20I (Alpha, V1)	B.1.1.7	Mecklenburgische Seenplatte	Mecklenburg-Vorpommern	1
651	20212000310	17194	2021-05-15	20I (Alpha, V1)	B.1.1.7	Mecklenburgische Seenplatte	Mecklenburg-Vorpommern	1
652	20212000309	17258	2021-05-15	20I (Alpha, V1)	B.1.1.7	Mecklenburgische Seenplatte	Mecklenburg-Vorpommern	1
653	20212200313	17489	2021-05-15	20I (Alpha, V1)	B.1.1.7	Vorpommern-Greifswald	Mecklenburg-Vorpommern	1
654	20212200314	17491	2021-05-15	20I (Alpha, V1)	B.1.1.7	Vorpommern-Greifswald	Mecklenburg-Vorpommern	1
655	20212200352	17159	2021-05-16	20I (Alpha, V1)	B.1.1.7	Mecklenburgische Seenplatte	Mecklenburg-Vorpommern	1
656	20212200316	17440	2021-05-16	20I (Alpha, V1)	B.1.1.7	Vorpommern-Greifswald	Mecklenburg-Vorpommern	1
657	20212200315	18314	2021-05-16	20I (Alpha, V1)	B.1.1.7	Vorpommern-Rügen	Mecklenburg-Vorpommern	1
658	20212200353	17034	2021-05-17	20I (Alpha, V1)	B.1.1.7	Mecklenburgische Seenplatte	Mecklenburg-Vorpommern	1
659	20212200359	17034	2021-05-17	20I (Alpha, V1)	B.1.1.7	Mecklenburgische Seenplatte	Mecklenburg-Vorpommern	1
660	20212200360	17109	2021-05-17	20I (Alpha, V1)	B.1.1.7	Mecklenburgische Seenplatte	Mecklenburg-Vorpommern	1
661	20212200356	17349	2021-05-17	20I (Alpha, V1)	B.1.1.7	Mecklenburgische Seenplatte	Mecklenburg-Vorpommern	1
662	20212200347	17309	2021-05-18	20I (Alpha, V1)	B.1.1.7	Vorpommern-Greifswald	Mecklenburg-Vorpommern	1
663	20212200348	17358	2021-05-18	20I (Alpha, V1)	B.1.1.7	Vorpommern-Greifswald	Mecklenburg-Vorpommern	1
664	20212000297	17449	2021-05-18	20I (Alpha, V1)	B.1.1.7	Vorpommern-Greifswald	Mecklenburg-Vorpommern	1
665	20212000298	17489	2021-05-18	20I (Alpha, V1)	B.1.1.7	Vorpommern-Greifswald	Mecklenburg-Vorpommern	1
666	20212200341	17491	2021-05-18	20I (Alpha, V1)	B.1.1.7	Vorpommern-Greifswald	Mecklenburg-Vorpommern	1
667	20212200320	17495	2021-05-18	20I (Alpha, V1)	B.1.1.7	Vorpommern-Greifswald	Mecklenburg-Vorpommern	1
668	20212200332	18246	2021-05-18	20I (Alpha, V1)	B.1.1.7	Landkreis Rostock	Mecklenburg-Vorpommern	1
669	20212200335	18516	2021-05-18	20I (Alpha, V1)	B.1.1.7	Vorpommern-Rügen	Mecklenburg-Vorpommern	1
670	20212200334	18519	2021-05-18	20I (Alpha, V1)	B.1.1.7	Vorpommern-Rügen	Mecklenburg-Vorpommern	1
671	20212200330	19061	2021-05-18	20I (Alpha, V1)	B.1.1.7	Schwerin	Mecklenburg-Vorpommern	1
672	20212200331	19061	2021-05-18	20I (Alpha, V1)	B.1.1.7	Schwerin	Mecklenburg-Vorpommern	1
673	18398166	19417	2021-05-18	20I (Alpha, V1)	B.1.1.7	Nordwestmecklenburg	Mecklenburg-Vorpommern	1
674	20212200333	18069	2021-05-18	20I (Alpha, V1)	Q.1	Kreisfreie Stadt Rostock	Mecklenburg-Vorpommern	1
675	20212200354	17036	2021-05-19	20I (Alpha, V1)	B.1.1.7	Mecklenburgische Seenplatte	Mecklenburg-Vorpommern	1
676	20212200362	17235	2021-05-19	20I (Alpha, V1)	B.1.1.7	Mecklenburgische Seenplatte	Mecklenburg-Vorpommern	1
677	20212600417	17235	2021-05-19	20I (Alpha, V1)	B.1.1.7	Mecklenburgische Seenplatte	Mecklenburg-Vorpommern	1
678	20212200345	17449	2021-05-19	20I (Alpha, V1)	B.1.1.7	Vorpommern-Greifswald	Mecklenburg-Vorpommern	1
679	20212200340	17509	2021-05-19	20I (Alpha, V1)	B.1.1.7	Vorpommern-Greifswald	Mecklenburg-Vorpommern	1
680	20212200349	18225	2021-05-19	20I (Alpha, V1)	B.1.1.7	Landkreis Rostock	Mecklenburg-Vorpommern	1
681	20212200321	18507	2021-05-19	20I (Alpha, V1)	B.1.1.7	Vorpommern-Rügen	Mecklenburg-Vorpommern	1
682	20212200351	17091	2021-05-20	20I (Alpha, V1)	B.1.1.7	Mecklenburgische Seenplatte	Mecklenburg-Vorpommern	1
683	18341201	18273	2021-05-20	20I (Alpha, V1)	B.1.1.7	Landkreis Rostock	Mecklenburg-Vorpommern	1
684	20212200357	17034	2021-05-21	20I (Alpha, V1)	B.1.1.7	Mecklenburgische Seenplatte	Mecklenburg-Vorpommern	1
685	20212200358	17179	2021-05-21	20I (Alpha, V1)	B.1.1.7	Landkreis Rostock	Mecklenburg-Vorpommern	1
686	18340078	18273	2021-05-21	20I (Alpha, V1)	B.1.1.7	Landkreis Rostock	Mecklenburg-Vorpommern	1
687	20212200337	18439	2021-05-21	20I (Alpha, V1)	B.1.1.7	Vorpommern-Rügen	Mecklenburg-Vorpommern	1
688	20212200336	18528	2021-05-21	20I (Alpha, V1)	B.1.1.7	Vorpommern-Rügen	Mecklenburg-Vorpommern	1
689	18340077	19300	2021-05-21	20I (Alpha, V1)	B.1.1.7	Ludwigslust-Parchim	Mecklenburg-Vorpommern	1
690	18341233	19243	2021-05-23	20I (Alpha, V1)	B.1.1.7	Ludwigslust-Parchim	Mecklenburg-Vorpommern	1
691	20212200361	17036	2021-05-24	20I (Alpha, V1)	B.1.1.7	Mecklenburgische Seenplatte	Mecklenburg-Vorpommern	1
692	20212200369	17033	2021-05-25	20I (Alpha, V1)	B.1.1.7	Mecklenburgische Seenplatte	Mecklenburg-Vorpommern	1
693	20212200355	17036	2021-05-25	20I (Alpha, V1)	B.1.1.7	Mecklenburgische Seenplatte	Mecklenburg-Vorpommern	1
694	20212200370	17194	2021-05-25	20I (Alpha, V1)	B.1.1.7	Mecklenburgische Seenplatte	Mecklenburg-Vorpommern	1
695	20212200363	17237	2021-05-25	20I (Alpha, V1)	B.1.1.7	Mecklenburgische Seenplatte	Mecklenburg-Vorpommern	1
696	20212200371	17309	2021-05-25	20I (Alpha, V1)	B.1.1.7	Vorpommern-Greifswald	Mecklenburg-Vorpommern	1
697	405009109599	17309	2021-05-25	20I (Alpha, V1)	B.1.1.7	Vorpommern-Greifswald	Mecklenburg-Vorpommern	1
698	442704626499	17309	2021-05-25	20I (Alpha, V1)	B.1.1.7	Vorpommern-Greifswald	Mecklenburg-Vorpommern	1
699	405009175499	17367	2021-05-25	20I (Alpha, V1)	B.1.1.7	Vorpommern-Greifswald	Mecklenburg-Vorpommern	1
700	401133592401	17389	2021-05-25	20I (Alpha, V1)	B.1.1.7	Vorpommern-Greifswald	Mecklenburg-Vorpommern	1
701	18340075	18273	2021-05-25	20I (Alpha, V1)	B.1.1.7	Landkreis Rostock	Mecklenburg-Vorpommern	1
702	18340076	19294	2021-05-25	20I (Alpha, V1)	B.1.1.7	Ludwigslust-Parchim	Mecklenburg-Vorpommern	1
703	18340074	19372	2021-05-25	20I (Alpha, V1)	B.1.1.7	Ludwigslust-Parchim	Mecklenburg-Vorpommern	1
704	18339958	19412	2021-05-25	20I (Alpha, V1)	B.1.1.7	Ludwigslust-Parchim	Mecklenburg-Vorpommern	1
705	18341209	23974	2021-05-25	20I (Alpha, V1)	B.1.1.7	Nordwestmecklenburg	Mecklenburg-Vorpommern	1
706	18341217	23974	2021-05-25	20I (Alpha, V1)	B.1.1.7	Nordwestmecklenburg	Mecklenburg-Vorpommern	1
707	20212200364	17034	2021-05-26	20I (Alpha, V1)	B.1.1.7	Mecklenburgische Seenplatte	Mecklenburg-Vorpommern	1
708	20212200373	17036	2021-05-26	20I (Alpha, V1)	B.1.1.7	Mecklenburgische Seenplatte	Mecklenburg-Vorpommern	1
709	20212200366	17194	2021-05-26	20I (Alpha, V1)	B.1.1.7	Mecklenburgische Seenplatte	Mecklenburg-Vorpommern	1
710	20212200372	17217	2021-05-26	20I (Alpha, V1)	B.1.1.7	Mecklenburgische Seenplatte	Mecklenburg-Vorpommern	1
711	400975830399	17358	2021-05-26	20I (Alpha, V1)	B.1.1.7	Vorpommern-Greifswald	Mecklenburg-Vorpommern	1
712	20212200368	17389	2021-05-26	20I (Alpha, V1)	B.1.1.7	Vorpommern-Greifswald	Mecklenburg-Vorpommern	1
713	402702147001	17389	2021-05-26	20I (Alpha, V1)	B.1.1.7	Vorpommern-Greifswald	Mecklenburg-Vorpommern	1
714	20212500396	17034	2021-05-28	20I (Alpha, V1)	B.1.1.7	Mecklenburgische Seenplatte	Mecklenburg-Vorpommern	1
715	20212500397	17192	2021-05-28	20I (Alpha, V1)	B.1.1.7	Mecklenburgische Seenplatte	Mecklenburg-Vorpommern	1
716	20212500399	17192	2021-05-28	20I (Alpha, V1)	B.1.1.7	Mecklenburgische Seenplatte	Mecklenburg-Vorpommern	1
717	20212500400	17192	2021-05-28	20I (Alpha, V1)	B.1.1.7	Mecklenburgische Seenplatte	Mecklenburg-Vorpommern	1
718	20212500401	17192	2021-05-28	20I (Alpha, V1)	B.1.1.7	Mecklenburgische Seenplatte	Mecklenburg-Vorpommern	1
719	20212500398	18528	2021-05-28	20I (Alpha, V1)	B.1.1.7	Vorpommern-Rügen	Mecklenburg-Vorpommern	1
720	20212600414	17349	2021-05-29	20I (Alpha, V1)	B.1.1.7	Mecklenburgische Seenplatte	Mecklenburg-Vorpommern	1
721	405009380999	17367	2021-05-30	20I (Alpha, V1)	B.1.1.7	Vorpommern-Greifswald	Mecklenburg-Vorpommern	1
722	405009401599	17392	2021-05-30	20I (Alpha, V1)	B.1.1.7	Vorpommern-Greifswald	Mecklenburg-Vorpommern	1
723	403683024401	17335	2021-05-31	20I (Alpha, V1)	B.1.1.7	Vorpommern-Greifswald	Mecklenburg-Vorpommern	1
724	402617407799	17491	2021-05-31	20I (Alpha, V1)	B.1.1.7	Vorpommern-Greifswald	Mecklenburg-Vorpommern	1
725	405009464999	17424	2021-06-01	20I (Alpha, V1)	B.1.1.7	Vorpommern-Greifswald	Mecklenburg-Vorpommern	1
726	20212500402	17109	2021-06-04	20I (Alpha, V1)	B.1.1.7	Mecklenburgische Seenplatte	Mecklenburg-Vorpommern	1
727	405009635899	17358	2021-06-04	20I (Alpha, V1)	B.1.1.7	Vorpommern-Greifswald	Mecklenburg-Vorpommern	1
728	20212500404	18528	2021-06-04	20I (Alpha, V1)	B.1.1.7	Vorpommern-Rügen	Mecklenburg-Vorpommern	1
729	20212500403	23992	2021-06-04	20I (Alpha, V1)	B.1.1.7	Nordwestmecklenburg	Mecklenburg-Vorpommern	1
730	20212400389	17034	2021-06-07	20I (Alpha, V1)	B.1.1.7	Mecklenburgische Seenplatte	Mecklenburg-Vorpommern	1
731	20212600415	17034	2021-06-07	20I (Alpha, V1)	B.1.1.7	Mecklenburgische Seenplatte	Mecklenburg-Vorpommern	1
732	20212400386	17358	2021-06-07	20I (Alpha, V1)	B.1.1.7	Vorpommern-Greifswald	Mecklenburg-Vorpommern	1
733	20212500405	23966	2021-06-07	20I (Alpha, V1)	B.1.1.7	Nordwestmecklenburg	Mecklenburg-Vorpommern	1
734	20212500406	23966	2021-06-07	20I (Alpha, V1)	B.1.1.7	Nordwestmecklenburg	Mecklenburg-Vorpommern	1
735	20212400387	17209	2021-06-08	20I (Alpha, V1)	B.1.1.7	Mecklenburgische Seenplatte	Mecklenburg-Vorpommern	1
736	20212400388	17248	2021-06-08	20I (Alpha, V1)	B.1.1.7	Mecklenburgische Seenplatte	Mecklenburg-Vorpommern	1
737	20212400390	17207	2021-06-09	20I (Alpha, V1)	B.1.1.7	Mecklenburgische Seenplatte	Mecklenburg-Vorpommern	1
738	20212400391	17237	2021-06-09	20I (Alpha, V1)	B.1.1.7	Mecklenburgische Seenplatte	Mecklenburg-Vorpommern	1
739	20212400394	17390	2021-06-11	20I (Alpha, V1)	B.1.1.7	Vorpommern-Greifswald	Mecklenburg-Vorpommern	1
740	20212400395	17429	2021-06-11	20I (Alpha, V1)	B.1.1.7	Vorpommern-Greifswald	Mecklenburg-Vorpommern	1
741	20212600412	17036	2021-06-21	20I (Alpha, V1)	B.1.1.7	Mecklenburgische Seenplatte	Mecklenburg-Vorpommern	1
742	20212600407	17489	2021-06-21	20I (Alpha, V1)	B.1.1.7	Vorpommern-Greifswald	Mecklenburg-Vorpommern	1
743	18019013	17213	2021-07-28	20I (Alpha, V1)	B.1.1.7	Mecklenburgische Seenplatte	Mecklenburg-Vorpommern	1
744	20211700122	18513	2021-04-12	20J (Gamma, V3)	P.1	Vorpommern-Rügen	Mecklenburg-Vorpommern	1
745	20211700136	23968	2021-04-19	20J (Gamma, V3)	P.1	Nordwestmecklenburg	Mecklenburg-Vorpommern	1
746	18193587	18233	2021-04-20	20J (Gamma, V3)	P.1	Landkreis Rostock	Mecklenburg-Vorpommern	1
747	18193588	18233	2021-04-20	20J (Gamma, V3)	P.1	Landkreis Rostock	Mecklenburg-Vorpommern	1
748	18193589	19246	2021-04-20	20J (Gamma, V3)	P.1	Ludwigslust-Parchim	Mecklenburg-Vorpommern	1
749	18193592	19417	2021-04-20	20J (Gamma, V3)	P.1	Nordwestmecklenburg	Mecklenburg-Vorpommern	1
750	18193590	23936	2021-04-20	20J (Gamma, V3)	P.1	Nordwestmecklenburg	Mecklenburg-Vorpommern	1
751	18193591	23936	2021-04-20	20J (Gamma, V3)	P.1	Nordwestmecklenburg	Mecklenburg-Vorpommern	1
752	18195011	19057	2021-04-22	20J (Gamma, V3)	P.1	Schwerin	Mecklenburg-Vorpommern	1
753	18195012	19079	2021-04-22	20J (Gamma, V3)	P.1	Ludwigslust-Parchim	Mecklenburg-Vorpommern	1
754	18195015	19079	2021-04-22	20J (Gamma, V3)	P.1	Ludwigslust-Parchim	Mecklenburg-Vorpommern	1
755	18195901	19288	2021-04-22	20J (Gamma, V3)	P.1	Ludwigslust-Parchim	Mecklenburg-Vorpommern	1
756	18195016	23948	2021-04-22	20J (Gamma, V3)	P.1	Nordwestmecklenburg	Mecklenburg-Vorpommern	1
757	18195013	23968	2021-04-22	20J (Gamma, V3)	P.1	Nordwestmecklenburg	Mecklenburg-Vorpommern	1
758	18196547	18276	2021-04-23	20J (Gamma, V3)	P.1	Landkreis Rostock	Mecklenburg-Vorpommern	1
759	18196548	19217	2021-04-23	20J (Gamma, V3)	P.1	Nordwestmecklenburg	Mecklenburg-Vorpommern	1
760	18196545	23936	2021-04-23	20J (Gamma, V3)	P.1	Nordwestmecklenburg	Mecklenburg-Vorpommern	1
761	20211800180	23936	2021-04-23	20J (Gamma, V3)	P.1	Nordwestmecklenburg	Mecklenburg-Vorpommern	1
762	20211800181	23966	2021-04-23	20J (Gamma, V3)	P.1	Nordwestmecklenburg	Mecklenburg-Vorpommern	1
763	18196544	23968	2021-04-23	20J (Gamma, V3)	P.1	Nordwestmecklenburg	Mecklenburg-Vorpommern	1
764	18194549	18057	2021-04-26	20J (Gamma, V3)	P.1	Kreisfreie Stadt Rostock	Mecklenburg-Vorpommern	1
765	18194558	18246	2021-04-26	20J (Gamma, V3)	P.1	Landkreis Rostock	Mecklenburg-Vorpommern	1
766	18194550	19053	2021-04-26	20J (Gamma, V3)	P.1	Schwerin	Mecklenburg-Vorpommern	1
767	18194554	19053	2021-04-26	20J (Gamma, V3)	P.1	Schwerin	Mecklenburg-Vorpommern	1
768	18197548	19079	2021-04-26	20J (Gamma, V3)	P.1	Ludwigslust-Parchim	Mecklenburg-Vorpommern	1
769	18197549	19079	2021-04-26	20J (Gamma, V3)	P.1	Ludwigslust-Parchim	Mecklenburg-Vorpommern	1
770	18197542	23936	2021-04-26	20J (Gamma, V3)	P.1	Nordwestmecklenburg	Mecklenburg-Vorpommern	1
771	18194556	23966	2021-04-26	20J (Gamma, V3)	P.1	Nordwestmecklenburg	Mecklenburg-Vorpommern	1
772	18194552	23968	2021-04-26	20J (Gamma, V3)	P.1	Nordwestmecklenburg	Mecklenburg-Vorpommern	1
773	18194553	23970	2021-04-26	20J (Gamma, V3)	P.1	Nordwestmecklenburg	Mecklenburg-Vorpommern	1
774	18194557	23970	2021-04-26	20J (Gamma, V3)	P.1	Nordwestmecklenburg	Mecklenburg-Vorpommern	1
775	18197544	23970	2021-04-26	20J (Gamma, V3)	P.1	Nordwestmecklenburg	Mecklenburg-Vorpommern	1
776	18197543	23936	2021-04-27	20J (Gamma, V3)	P.1	Nordwestmecklenburg	Mecklenburg-Vorpommern	1
777	18197545	23966	2021-04-27	20J (Gamma, V3)	P.1	Nordwestmecklenburg	Mecklenburg-Vorpommern	1
778	18197762	19079	2021-04-28	20J (Gamma, V3)	P.1	Ludwigslust-Parchim	Mecklenburg-Vorpommern	1
779	18197763	19079	2021-04-28	20J (Gamma, V3)	P.1	Ludwigslust-Parchim	Mecklenburg-Vorpommern	1
780	18197764	19079	2021-04-28	20J (Gamma, V3)	P.1	Ludwigslust-Parchim	Mecklenburg-Vorpommern	1
781	18197765	19079	2021-04-28	20J (Gamma, V3)	P.1	Ludwigslust-Parchim	Mecklenburg-Vorpommern	1
782	18197766	19079	2021-04-28	20J (Gamma, V3)	P.1	Ludwigslust-Parchim	Mecklenburg-Vorpommern	1
783	18202345	19412	2021-04-28	20J (Gamma, V3)	P.1	Ludwigslust-Parchim	Mecklenburg-Vorpommern	1
784	18197758	23968	2021-04-28	20J (Gamma, V3)	P.1	Nordwestmecklenburg	Mecklenburg-Vorpommern	1
785	18197759	23970	2021-04-28	20J (Gamma, V3)	P.1	Nordwestmecklenburg	Mecklenburg-Vorpommern	1
786	18197760	23970	2021-04-28	20J (Gamma, V3)	P.1	Nordwestmecklenburg	Mecklenburg-Vorpommern	1
787	18197761	23970	2021-04-28	20J (Gamma, V3)	P.1	Nordwestmecklenburg	Mecklenburg-Vorpommern	1
788	18202347	19063	2021-04-29	20J (Gamma, V3)	P.1	Schwerin	Mecklenburg-Vorpommern	1
789	18202344	19412	2021-04-29	20J (Gamma, V3)	P.1	Ludwigslust-Parchim	Mecklenburg-Vorpommern	1
790	18202340	19417	2021-04-29	20J (Gamma, V3)	P.1	Nordwestmecklenburg	Mecklenburg-Vorpommern	1
791	18202341	19417	2021-04-29	20J (Gamma, V3)	P.1	Nordwestmecklenburg	Mecklenburg-Vorpommern	1
792	18202089	23966	2021-04-29	20J (Gamma, V3)	P.1	Nordwestmecklenburg	Mecklenburg-Vorpommern	1
793	18202336	23966	2021-04-29	20J (Gamma, V3)	P.1	Nordwestmecklenburg	Mecklenburg-Vorpommern	1
794	18202348	23966	2021-04-29	20J (Gamma, V3)	P.1	Nordwestmecklenburg	Mecklenburg-Vorpommern	1
795	18202351	23966	2021-04-29	20J (Gamma, V3)	P.1	Nordwestmecklenburg	Mecklenburg-Vorpommern	1
796	18202338	23968	2021-04-29	20J (Gamma, V3)	P.1	Nordwestmecklenburg	Mecklenburg-Vorpommern	1
797	18202350	23968	2021-04-29	20J (Gamma, V3)	P.1	Nordwestmecklenburg	Mecklenburg-Vorpommern	1
798	18202335	23970	2021-04-29	20J (Gamma, V3)	P.1	Nordwestmecklenburg	Mecklenburg-Vorpommern	1
799	18202337	23970	2021-04-29	20J (Gamma, V3)	P.1	Nordwestmecklenburg	Mecklenburg-Vorpommern	1
800	18202352	23970	2021-04-29	20J (Gamma, V3)	P.1	Nordwestmecklenburg	Mecklenburg-Vorpommern	1
801	18202339	23974	2021-04-29	20J (Gamma, V3)	P.1	Nordwestmecklenburg	Mecklenburg-Vorpommern	1
802	18202346	23996	2021-04-29	20J (Gamma, V3)	P.1	Nordwestmecklenburg	Mecklenburg-Vorpommern	1
803	18202119	23936	2021-04-30	20J (Gamma, V3)	P.1	Nordwestmecklenburg	Mecklenburg-Vorpommern	1
804	18202118	23942	2021-04-30	20J (Gamma, V3)	P.1	Nordwestmecklenburg	Mecklenburg-Vorpommern	1
805	18202120	23974	2021-04-30	20J (Gamma, V3)	P.1	Nordwestmecklenburg	Mecklenburg-Vorpommern	1
806	18201076	19288	2021-05-03	20J (Gamma, V3)	P.1	Ludwigslust-Parchim	Mecklenburg-Vorpommern	1
807	18201077	19288	2021-05-03	20J (Gamma, V3)	P.1	Ludwigslust-Parchim	Mecklenburg-Vorpommern	1
808	18201080	23936	2021-05-03	20J (Gamma, V3)	P.1	Nordwestmecklenburg	Mecklenburg-Vorpommern	1
809	18199800	23966	2021-05-03	20J (Gamma, V3)	P.1	Nordwestmecklenburg	Mecklenburg-Vorpommern	1
810	18201071	23966	2021-05-03	20J (Gamma, V3)	P.1	Nordwestmecklenburg	Mecklenburg-Vorpommern	1
811	18201072	23966	2021-05-03	20J (Gamma, V3)	P.1	Nordwestmecklenburg	Mecklenburg-Vorpommern	1
812	18201079	23966	2021-05-03	20J (Gamma, V3)	P.1	Nordwestmecklenburg	Mecklenburg-Vorpommern	1
813	18201070	23968	2021-05-03	20J (Gamma, V3)	P.1	Nordwestmecklenburg	Mecklenburg-Vorpommern	1
814	18201081	23970	2021-05-03	20J (Gamma, V3)	P.1	Nordwestmecklenburg	Mecklenburg-Vorpommern	1
815	18201082	23970	2021-05-03	20J (Gamma, V3)	P.1	Nordwestmecklenburg	Mecklenburg-Vorpommern	1
816	18201075	23974	2021-05-03	20J (Gamma, V3)	P.1	Nordwestmecklenburg	Mecklenburg-Vorpommern	1
817	18199796	23936	2021-05-04	20J (Gamma, V3)	P.1	Nordwestmecklenburg	Mecklenburg-Vorpommern	1
818	18199797	23936	2021-05-04	20J (Gamma, V3)	P.1	Nordwestmecklenburg	Mecklenburg-Vorpommern	1
819	18199801	23948	2021-05-04	20J (Gamma, V3)	P.1	Nordwestmecklenburg	Mecklenburg-Vorpommern	1
820	18199798	23970	2021-05-04	20J (Gamma, V3)	P.1	Nordwestmecklenburg	Mecklenburg-Vorpommern	1
821	18199799	23970	2021-05-04	20J (Gamma, V3)	P.1	Nordwestmecklenburg	Mecklenburg-Vorpommern	1
822	18200610	23968	2021-05-05	20J (Gamma, V3)	P.1	Nordwestmecklenburg	Mecklenburg-Vorpommern	1
823	18200612	23968	2021-05-05	20J (Gamma, V3)	P.1	Nordwestmecklenburg	Mecklenburg-Vorpommern	1
824	18200613	19065	2021-05-06	20J (Gamma, V3)	P.1	Ludwigslust-Parchim	Mecklenburg-Vorpommern	1
825	18200609	23966	2021-05-06	20J (Gamma, V3)	P.1	Nordwestmecklenburg	Mecklenburg-Vorpommern	1
826	18330863	23966	2021-05-06	20J (Gamma, V3)	P.1	Nordwestmecklenburg	Mecklenburg-Vorpommern	1
827	18330871	23966	2021-05-06	20J (Gamma, V3)	P.1	Nordwestmecklenburg	Mecklenburg-Vorpommern	1
828	18330878	18233	2021-05-07	20J (Gamma, V3)	P.1	Landkreis Rostock	Mecklenburg-Vorpommern	1
829	18330887	19230	2021-05-07	20J (Gamma, V3)	P.1	Ludwigslust-Parchim	Mecklenburg-Vorpommern	1
830	18330870	23966	2021-05-07	20J (Gamma, V3)	P.1	Nordwestmecklenburg	Mecklenburg-Vorpommern	1
831	18330886	23968	2021-05-07	20J (Gamma, V3)	P.1	Nordwestmecklenburg	Mecklenburg-Vorpommern	1
832	20211900270	23970	2021-05-07	20J (Gamma, V3)	P.1	Nordwestmecklenburg	Mecklenburg-Vorpommern	1
833	18330608	19077	2021-05-10	20J (Gamma, V3)	P.1	Ludwigslust-Parchim	Mecklenburg-Vorpommern	1
834	18330591	19079	2021-05-10	20J (Gamma, V3)	P.1	Ludwigslust-Parchim	Mecklenburg-Vorpommern	1
835	18330583	23936	2021-05-10	20J (Gamma, V3)	P.1	Nordwestmecklenburg	Mecklenburg-Vorpommern	1
836	18330606	23942	2021-05-10	20J (Gamma, V3)	P.1	Nordwestmecklenburg	Mecklenburg-Vorpommern	1
837	18330575	23948	2021-05-10	20J (Gamma, V3)	P.1	Nordwestmecklenburg	Mecklenburg-Vorpommern	1
838	18330576	23968	2021-05-10	20J (Gamma, V3)	P.1	Nordwestmecklenburg	Mecklenburg-Vorpommern	1
839	18330584	23968	2021-05-10	20J (Gamma, V3)	P.1	Nordwestmecklenburg	Mecklenburg-Vorpommern	1
840	18330592	23968	2021-05-10	20J (Gamma, V3)	P.1	Nordwestmecklenburg	Mecklenburg-Vorpommern	1
841	18330599	23968	2021-05-10	20J (Gamma, V3)	P.1	Nordwestmecklenburg	Mecklenburg-Vorpommern	1
842	18330609	23970	2021-05-10	20J (Gamma, V3)	P.1	Nordwestmecklenburg	Mecklenburg-Vorpommern	1
843	18330598	23974	2021-05-10	20J (Gamma, V3)	P.1	Nordwestmecklenburg	Mecklenburg-Vorpommern	1
844	18338321	19073	2021-05-11	20J (Gamma, V3)	P.1	Ludwigslust-Parchim	Mecklenburg-Vorpommern	1
845	18338322	23968	2021-05-11	20J (Gamma, V3)	P.1	Nordwestmecklenburg	Mecklenburg-Vorpommern	1
846	18338324	23968	2021-05-11	20J (Gamma, V3)	P.1	Nordwestmecklenburg	Mecklenburg-Vorpommern	1
847	18332848	19288	2021-05-12	20J (Gamma, V3)	P.1	Ludwigslust-Parchim	Mecklenburg-Vorpommern	1
848	18332847	23968	2021-05-12	20J (Gamma, V3)	P.1	Nordwestmecklenburg	Mecklenburg-Vorpommern	1
849	18332845	23966	2021-05-14	20J (Gamma, V3)	P.1	Nordwestmecklenburg	Mecklenburg-Vorpommern	1
850	18332846	23966	2021-05-14	20J (Gamma, V3)	P.1	Nordwestmecklenburg	Mecklenburg-Vorpommern	1
851	18333318	23966	2021-05-17	20J (Gamma, V3)	P.1	Nordwestmecklenburg	Mecklenburg-Vorpommern	1
852	18333320	23966	2021-05-17	20J (Gamma, V3)	P.1	Nordwestmecklenburg	Mecklenburg-Vorpommern	1
853	18333325	23966	2021-05-17	20J (Gamma, V3)	P.1	Nordwestmecklenburg	Mecklenburg-Vorpommern	1
854	18333317	23968	2021-05-17	20J (Gamma, V3)	P.1	Nordwestmecklenburg	Mecklenburg-Vorpommern	1
855	18333319	23968	2021-05-17	20J (Gamma, V3)	P.1	Nordwestmecklenburg	Mecklenburg-Vorpommern	1
856	18333327	23968	2021-05-17	20J (Gamma, V3)	P.1	Nordwestmecklenburg	Mecklenburg-Vorpommern	1
857	18333328	23968	2021-05-17	20J (Gamma, V3)	P.1	Nordwestmecklenburg	Mecklenburg-Vorpommern	1
858	18333335	23968	2021-05-17	20J (Gamma, V3)	P.1	Nordwestmecklenburg	Mecklenburg-Vorpommern	1
859	18333336	23970	2021-05-17	20J (Gamma, V3)	P.1	Nordwestmecklenburg	Mecklenburg-Vorpommern	1
860	18333334	23974	2021-05-17	20J (Gamma, V3)	P.1	Nordwestmecklenburg	Mecklenburg-Vorpommern	1
861	18342707	23966	2021-05-20	20J (Gamma, V3)	P.1	Nordwestmecklenburg	Mecklenburg-Vorpommern	1
862	18342708	23966	2021-05-20	20J (Gamma, V3)	P.1	Nordwestmecklenburg	Mecklenburg-Vorpommern	1
863	18342709	23968	2021-05-20	20J (Gamma, V3)	P.1	Nordwestmecklenburg	Mecklenburg-Vorpommern	1
864	18342710	23968	2021-05-20	20J (Gamma, V3)	P.1	Nordwestmecklenburg	Mecklenburg-Vorpommern	1
865	18343047	23968	2021-05-25	20J (Gamma, V3)	P.1	Nordwestmecklenburg	Mecklenburg-Vorpommern	1
866	18343048	23968	2021-05-25	20J (Gamma, V3)	P.1	Nordwestmecklenburg	Mecklenburg-Vorpommern	1
867	18200611	23966	2021-05-05	20J (Gamma, V3)	P.1.15	Nordwestmecklenburg	Mecklenburg-Vorpommern	1
868	20213600541	10629	2021-07-21	21A (Delta)	AY.28	Berlin, Stadt	Berlin	0
869	20213200442	14547	2021-08-28	21A (Delta)	B.1.617.2	Landkreis Potsdam-Mittelmark	Brandenburg	0
870	20211700153	17389	2021-04-21	21A (Delta)	B.1.617.2	Vorpommern-Greifswald	Mecklenburg-Vorpommern	1
871	20211800169	17389	2021-04-26	21A (Delta)	B.1.617.2	Vorpommern-Greifswald	Mecklenburg-Vorpommern	1
872	20213200446	17309	2021-07-16	21A (Delta)	AY.129	Vorpommern-Greifswald	Mecklenburg-Vorpommern	1
873	20213100422	17498	2021-07-20	21A (Delta)	B.1.617.2	Vorpommern-Greifswald	Mecklenburg-Vorpommern	1
874	20213100423	17498	2021-07-21	21A (Delta)	B.1.617.2	Vorpommern-Greifswald	Mecklenburg-Vorpommern	1
875	20213200443	17489	2021-07-22	21A (Delta)	AY.28	Vorpommern-Greifswald	Mecklenburg-Vorpommern	1
876	20213400513	18551	2021-08-12	21A (Delta)	B.1.617.2	Vorpommern-Rügen	Mecklenburg-Vorpommern	1
877	18605563	19057	2021-08-16	21A (Delta)	B.1.617.2	Schwerin	Mecklenburg-Vorpommern	1
878	18605501	19057	2021-08-17	21A (Delta)	B.1.617.2	Schwerin	Mecklenburg-Vorpommern	1
879	20212000280	17034	2021-05-03	21G (Lambda)	C.37.1	Mecklenburgische Seenplatte	Mecklenburg-Vorpommern	1
880	20211900234	17034	2021-05-06	21G (Lambda)	C.37	Mecklenburgische Seenplatte	Mecklenburg-Vorpommern	1
881	20212000307	17098	2021-05-14	21G (Lambda)	C.37.1	Mecklenburgische Seenplatte	Mecklenburg-Vorpommern	1
882	20213200458	80798	2021-07-21	21I (Delta)	AY.9.2	München	Bayern	0
883	20213100425	37073	2021-07-22	21I (Delta)	AY.9.2	Landkreis Göttingen	Niedersachsen	0
884	18280179	22359	2021-07-28	21I (Delta)	AY.60	Hamburg, Freie und Hansestadt	Hamburg	0
885	18280180	22359	2021-07-28	21I (Delta)	AY.60	Hamburg, Freie und Hansestadt	Hamburg	0
886	18280181	22359	2021-07-28	21I (Delta)	AY.60	Hamburg, Freie und Hansestadt	Hamburg	0
887	18280781	21107	2021-08-02	21I (Delta)	AY.9.2	Hamburg, Freie und Hansestadt	Hamburg	0
888	17878588	20097	2021-08-06	21I (Delta)	AY.9.2	Hamburg, Freie und Hansestadt	Hamburg	0
889	17878788	30989	2021-08-09	21I (Delta)	AY.103	Region Hannover	Niedersachsen	0
890	18605907	19357	2021-08-13	21I (Delta)	AY.103	Landkreis Prignitz	Brandenburg	0
891	20220101687	16307	2022-01-04	21I (Delta)	AY.68	Landkreis Uckermark	Brandenburg	0
892	20213100419	17489	2021-07-21	21I (Delta)	AY.9.2	Vorpommern-Greifswald	Mecklenburg-Vorpommern	1
893	20213300486	17438	2021-07-22	21I (Delta)	AY.9.2	Vorpommern-Greifswald	Mecklenburg-Vorpommern	1
894	20213600542	17036	2021-07-23	21I (Delta)	AY.70	Mecklenburgische Seenplatte	Mecklenburg-Vorpommern	1
895	20213200461	18586	2021-07-24	21I (Delta)	AY.9.2	Vorpommern-Rügen	Mecklenburg-Vorpommern	1
896	20213600544	18586	2021-07-24	21I (Delta)	AY.9.2	Vorpommern-Rügen	Mecklenburg-Vorpommern	1
897	20213200462	17036	2021-07-26	21I (Delta)	AY.61	Mecklenburgische Seenplatte	Mecklenburg-Vorpommern	1
898	20213600545	17036	2021-07-26	21I (Delta)	AY.70	Mecklenburgische Seenplatte	Mecklenburg-Vorpommern	1
899	18280170	19086	2021-07-26	21I (Delta)	AY.9.2	Ludwigslust-Parchim	Mecklenburg-Vorpommern	1
900	18280177	19086	2021-07-26	21I (Delta)	AY.9.2	Ludwigslust-Parchim	Mecklenburg-Vorpommern	1
901	18019017	19089	2021-07-26	21I (Delta)	AY.9.2	Ludwigslust-Parchim	Mecklenburg-Vorpommern	1
902	18280182	19089	2021-07-26	21I (Delta)	AY.9.2	Ludwigslust-Parchim	Mecklenburg-Vorpommern	1
903	18280184	19089	2021-07-26	21I (Delta)	AY.9.2	Ludwigslust-Parchim	Mecklenburg-Vorpommern	1
904	18280162	23966	2021-07-26	21I (Delta)	AY.9.2	Nordwestmecklenburg	Mecklenburg-Vorpommern	1
905	18280164	23968	2021-07-26	21I (Delta)	AY.9.2	Nordwestmecklenburg	Mecklenburg-Vorpommern	1
906	18280168	23970	2021-07-26	21I (Delta)	AY.9.2	Nordwestmecklenburg	Mecklenburg-Vorpommern	1
907	18280174	23970	2021-07-26	21I (Delta)	AY.9.2	Nordwestmecklenburg	Mecklenburg-Vorpommern	1
908	18019011	19067	2021-07-27	21I (Delta)	AY.9.2	Ludwigslust-Parchim	Mecklenburg-Vorpommern	1
909	18019016	19089	2021-07-27	21I (Delta)	AY.9.2	Ludwigslust-Parchim	Mecklenburg-Vorpommern	1
910	18280189	19089	2021-07-27	21I (Delta)	AY.9.2	Ludwigslust-Parchim	Mecklenburg-Vorpommern	1
911	18019012	23966	2021-07-28	21I (Delta)	AY.9.2	Nordwestmecklenburg	Mecklenburg-Vorpommern	1
912	18019015	23966	2021-07-28	21I (Delta)	AY.9.2	Nordwestmecklenburg	Mecklenburg-Vorpommern	1
913	18019018	23966	2021-07-28	21I (Delta)	AY.9.2	Nordwestmecklenburg	Mecklenburg-Vorpommern	1
914	18280161	23966	2021-07-28	21I (Delta)	AY.9.2	Nordwestmecklenburg	Mecklenburg-Vorpommern	1
915	18280175	23966	2021-07-28	21I (Delta)	AY.9.2	Nordwestmecklenburg	Mecklenburg-Vorpommern	1
916	18280192	23966	2021-07-28	21I (Delta)	AY.9.2	Nordwestmecklenburg	Mecklenburg-Vorpommern	1
917	18280169	23968	2021-07-28	21I (Delta)	AY.9.2	Nordwestmecklenburg	Mecklenburg-Vorpommern	1
918	18280178	23970	2021-07-28	21I (Delta)	AY.9.2	Nordwestmecklenburg	Mecklenburg-Vorpommern	1
919	18280183	23972	2021-07-28	21I (Delta)	AY.9.2	Nordwestmecklenburg	Mecklenburg-Vorpommern	1
920	20213200444	17309	2021-07-29	21I (Delta)	AY.9.2	Vorpommern-Greifswald	Mecklenburg-Vorpommern	1
921	20213200445	17309	2021-07-29	21I (Delta)	AY.9.2	Vorpommern-Greifswald	Mecklenburg-Vorpommern	1
922	18019457	19089	2021-07-29	21I (Delta)	AY.9.2	Ludwigslust-Parchim	Mecklenburg-Vorpommern	1
923	18019459	18209	2021-07-30	21I (Delta)	AY.68	Landkreis Rostock	Mecklenburg-Vorpommern	1
924	17755825	19075	2021-07-30	21I (Delta)	AY.9.2	Ludwigslust-Parchim	Mecklenburg-Vorpommern	1
925	20213300480	17039	2021-07-31	21I (Delta)	AY.61	Mecklenburgische Seenplatte	Mecklenburg-Vorpommern	1
926	20213300482	17039	2021-08-02	21I (Delta)	AY.61	Mecklenburgische Seenplatte	Mecklenburg-Vorpommern	1
927	20213200448	17389	2021-08-02	21I (Delta)	AY.9.2	Vorpommern-Greifswald	Mecklenburg-Vorpommern	1
928	18280797	19063	2021-08-02	21I (Delta)	AY.9.2	Schwerin	Mecklenburg-Vorpommern	1
929	18280780	19075	2021-08-02	21I (Delta)	AY.9.2	Ludwigslust-Parchim	Mecklenburg-Vorpommern	1
930	18018599	19089	2021-08-02	21I (Delta)	AY.9.2	Ludwigslust-Parchim	Mecklenburg-Vorpommern	1
931	18166484	19089	2021-08-02	21I (Delta)	AY.9.2	Ludwigslust-Parchim	Mecklenburg-Vorpommern	1
932	18166485	19089	2021-08-02	21I (Delta)	AY.9.2	Ludwigslust-Parchim	Mecklenburg-Vorpommern	1
933	18166486	19089	2021-08-02	21I (Delta)	AY.9.2	Ludwigslust-Parchim	Mecklenburg-Vorpommern	1
934	18166487	19089	2021-08-02	21I (Delta)	AY.9.2	Ludwigslust-Parchim	Mecklenburg-Vorpommern	1
935	18280777	19089	2021-08-02	21I (Delta)	AY.9.2	Ludwigslust-Parchim	Mecklenburg-Vorpommern	1
936	18280796	19288	2021-08-02	21I (Delta)	AY.9.2	Ludwigslust-Parchim	Mecklenburg-Vorpommern	1
937	18166480	19417	2021-08-02	21I (Delta)	AY.9.2	Nordwestmecklenburg	Mecklenburg-Vorpommern	1
938	18166483	23966	2021-08-02	21I (Delta)	AY.9.2	Nordwestmecklenburg	Mecklenburg-Vorpommern	1
939	18280798	23968	2021-08-02	21I (Delta)	AY.9.2	Nordwestmecklenburg	Mecklenburg-Vorpommern	1
940	18166482	23972	2021-08-02	21I (Delta)	AY.9.2	Nordwestmecklenburg	Mecklenburg-Vorpommern	1
941	18280791	23972	2021-08-02	21I (Delta)	AY.9.2	Nordwestmecklenburg	Mecklenburg-Vorpommern	1
942	18280783	23992	2021-08-02	21I (Delta)	AY.9.2	Nordwestmecklenburg	Mecklenburg-Vorpommern	1
943	18279911	18273	2021-08-03	21I (Delta)	AY.9.2	Landkreis Rostock	Mecklenburg-Vorpommern	1
944	18279890	19288	2021-08-03	21I (Delta)	AY.9.2	Ludwigslust-Parchim	Mecklenburg-Vorpommern	1
945	18279922	23966	2021-08-03	21I (Delta)	AY.9.2	Nordwestmecklenburg	Mecklenburg-Vorpommern	1
946	18279919	19249	2021-08-04	21I (Delta)	AY.9.2	Ludwigslust-Parchim	Mecklenburg-Vorpommern	1
947	18279923	19374	2021-08-04	21I (Delta)	AY.9.2	Ludwigslust-Parchim	Mecklenburg-Vorpommern	1
948	18279902	23966	2021-08-04	21I (Delta)	AY.9.2	Nordwestmecklenburg	Mecklenburg-Vorpommern	1
949	18279908	23970	2021-08-04	21I (Delta)	AY.9.2	Nordwestmecklenburg	Mecklenburg-Vorpommern	1
950	18279909	23996	2021-08-04	21I (Delta)	AY.9.2	Nordwestmecklenburg	Mecklenburg-Vorpommern	1
951	18279959	19063	2021-08-05	21I (Delta)	AY.9.2	Schwerin	Mecklenburg-Vorpommern	1
952	18279970	19063	2021-08-05	21I (Delta)	AY.9.2	Schwerin	Mecklenburg-Vorpommern	1
953	18279956	19065	2021-08-05	21I (Delta)	AY.9.2	Ludwigslust-Parchim	Mecklenburg-Vorpommern	1
954	18279961	19079	2021-08-05	21I (Delta)	AY.9.2	Ludwigslust-Parchim	Mecklenburg-Vorpommern	1
955	18279963	19089	2021-08-05	21I (Delta)	AY.9.2	Ludwigslust-Parchim	Mecklenburg-Vorpommern	1
956	18279964	19089	2021-08-05	21I (Delta)	AY.9.2	Ludwigslust-Parchim	Mecklenburg-Vorpommern	1
957	18279965	19089	2021-08-05	21I (Delta)	AY.9.2	Ludwigslust-Parchim	Mecklenburg-Vorpommern	1
958	18279966	19089	2021-08-05	21I (Delta)	AY.9.2	Ludwigslust-Parchim	Mecklenburg-Vorpommern	1
959	18279967	19089	2021-08-05	21I (Delta)	AY.9.2	Ludwigslust-Parchim	Mecklenburg-Vorpommern	1
960	18279968	19288	2021-08-05	21I (Delta)	AY.9.2	Ludwigslust-Parchim	Mecklenburg-Vorpommern	1
961	18279969	23966	2021-08-05	21I (Delta)	AY.9.2	Nordwestmecklenburg	Mecklenburg-Vorpommern	1
962	18279960	23996	2021-08-05	21I (Delta)	AY.9.2	Nordwestmecklenburg	Mecklenburg-Vorpommern	1
963	17878590	19053	2021-08-06	21I (Delta)	AY.68	Schwerin	Mecklenburg-Vorpommern	1
964	20213300490	17491	2021-08-06	21I (Delta)	AY.9.2	Vorpommern-Greifswald	Mecklenburg-Vorpommern	1
965	17878586	19067	2021-08-06	21I (Delta)	AY.9.2	Ludwigslust-Parchim	Mecklenburg-Vorpommern	1
966	17878589	19288	2021-08-06	21I (Delta)	AY.9.2	Ludwigslust-Parchim	Mecklenburg-Vorpommern	1
967	17878591	23966	2021-08-06	21I (Delta)	AY.9.2	Nordwestmecklenburg	Mecklenburg-Vorpommern	1
968	17878578	23972	2021-08-06	21I (Delta)	AY.9.2	Nordwestmecklenburg	Mecklenburg-Vorpommern	1
969	17878592	23972	2021-08-06	21I (Delta)	AY.9.2	Nordwestmecklenburg	Mecklenburg-Vorpommern	1
970	17878599	23972	2021-08-06	21I (Delta)	AY.9.2	Nordwestmecklenburg	Mecklenburg-Vorpommern	1
971	20213400509	17489	2021-08-09	21I (Delta)	AY.9.2	Vorpommern-Greifswald	Mecklenburg-Vorpommern	1
972	20213400510	17489	2021-08-09	21I (Delta)	AY.9.2	Vorpommern-Greifswald	Mecklenburg-Vorpommern	1
973	17878806	19063	2021-08-09	21I (Delta)	AY.9.2	Schwerin	Mecklenburg-Vorpommern	1
974	17878809	19077	2021-08-09	21I (Delta)	AY.9.2	Ludwigslust-Parchim	Mecklenburg-Vorpommern	1
975	17878789	19217	2021-08-09	21I (Delta)	AY.9.2	Nordwestmecklenburg	Mecklenburg-Vorpommern	1
976	17878808	19230	2021-08-09	21I (Delta)	AY.9.2	Ludwigslust-Parchim	Mecklenburg-Vorpommern	1
977	17878802	19249	2021-08-09	21I (Delta)	AY.9.2	Ludwigslust-Parchim	Mecklenburg-Vorpommern	1
978	17878785	19417	2021-08-09	21I (Delta)	AY.9.2	Nordwestmecklenburg	Mecklenburg-Vorpommern	1
979	17878793	23972	2021-08-09	21I (Delta)	AY.9.2	Nordwestmecklenburg	Mecklenburg-Vorpommern	1
980	17878791	23996	2021-08-09	21I (Delta)	AY.9.2	Nordwestmecklenburg	Mecklenburg-Vorpommern	1
981	17878794	23999	2021-08-09	21I (Delta)	AY.9.2	Nordwestmecklenburg	Mecklenburg-Vorpommern	1
982	20213300499	17493	2021-08-10	21I (Delta)	AY.73	Vorpommern-Greifswald	Mecklenburg-Vorpommern	1
983	20213300501	18528	2021-08-10	21I (Delta)	AY.9.2	Vorpommern-Rügen	Mecklenburg-Vorpommern	1
984	17962193	19079	2021-08-10	21I (Delta)	AY.9.2	Ludwigslust-Parchim	Mecklenburg-Vorpommern	1
985	17879213	19230	2021-08-10	21I (Delta)	AY.9.2	Ludwigslust-Parchim	Mecklenburg-Vorpommern	1
986	17879212	19288	2021-08-10	21I (Delta)	AY.9.2	Ludwigslust-Parchim	Mecklenburg-Vorpommern	1
987	17962181	19288	2021-08-10	21I (Delta)	AY.9.2	Ludwigslust-Parchim	Mecklenburg-Vorpommern	1
988	17962185	23972	2021-08-10	21I (Delta)	AY.9.2	Nordwestmecklenburg	Mecklenburg-Vorpommern	1
989	17879228	19086	2021-08-11	21I (Delta)	AY.9.2	Ludwigslust-Parchim	Mecklenburg-Vorpommern	1
990	17879216	19089	2021-08-11	21I (Delta)	AY.9.2	Ludwigslust-Parchim	Mecklenburg-Vorpommern	1
991	17879230	19089	2021-08-11	21I (Delta)	AY.9.2	Ludwigslust-Parchim	Mecklenburg-Vorpommern	1
992	17879217	19217	2021-08-11	21I (Delta)	AY.9.2	Nordwestmecklenburg	Mecklenburg-Vorpommern	1
993	17879214	19243	2021-08-11	21I (Delta)	AY.9.2	Ludwigslust-Parchim	Mecklenburg-Vorpommern	1
994	17879215	19243	2021-08-11	21I (Delta)	AY.9.2	Ludwigslust-Parchim	Mecklenburg-Vorpommern	1
995	17879229	19288	2021-08-11	21I (Delta)	AY.9.2	Ludwigslust-Parchim	Mecklenburg-Vorpommern	1
996	17879218	23972	2021-08-11	21I (Delta)	AY.9.2	Nordwestmecklenburg	Mecklenburg-Vorpommern	1
997	17879219	23996	2021-08-11	21I (Delta)	AY.9.2	Nordwestmecklenburg	Mecklenburg-Vorpommern	1
998	18552071	19061	2021-08-12	21I (Delta)	AY.9.2	Schwerin	Mecklenburg-Vorpommern	1
999	18552069	19217	2021-08-12	21I (Delta)	AY.9.2	Nordwestmecklenburg	Mecklenburg-Vorpommern	1
1000	17878670	19288	2021-08-12	21I (Delta)	AY.9.2	Ludwigslust-Parchim	Mecklenburg-Vorpommern	1
1001	18605911	23966	2021-08-13	21I (Delta)	AY.68	Nordwestmecklenburg	Mecklenburg-Vorpommern	1
1002	18605918	19417	2021-08-13	21I (Delta)	AY.9.2	Nordwestmecklenburg	Mecklenburg-Vorpommern	1
1003	18605544	19063	2021-08-16	21I (Delta)	AY.9.2	Schwerin	Mecklenburg-Vorpommern	1
1004	18605562	19063	2021-08-16	21I (Delta)	AY.9.2	Schwerin	Mecklenburg-Vorpommern	1
1005	18605550	19089	2021-08-16	21I (Delta)	AY.9.2	Ludwigslust-Parchim	Mecklenburg-Vorpommern	1
1006	18605557	19249	2021-08-16	21I (Delta)	AY.9.2	Ludwigslust-Parchim	Mecklenburg-Vorpommern	1
1007	18605558	19249	2021-08-16	21I (Delta)	AY.9.2	Ludwigslust-Parchim	Mecklenburg-Vorpommern	1
1008	18605556	19288	2021-08-16	21I (Delta)	AY.9.2	Ludwigslust-Parchim	Mecklenburg-Vorpommern	1
1009	18605548	23996	2021-08-16	21I (Delta)	AY.9.2	Nordwestmecklenburg	Mecklenburg-Vorpommern	1
1010	20213500518	18565	2021-08-17	21I (Delta)	AY.9.2	Vorpommern-Rügen	Mecklenburg-Vorpommern	1
1011	18605495	19209	2021-08-17	21I (Delta)	AY.9.2	Nordwestmecklenburg	Mecklenburg-Vorpommern	1
1012	18606343	19061	2021-08-18	21I (Delta)	AY.9.2	Schwerin	Mecklenburg-Vorpommern	1
1013	18606340	19249	2021-08-18	21I (Delta)	AY.9.2	Ludwigslust-Parchim	Mecklenburg-Vorpommern	1
1014	18606337	19288	2021-08-18	21I (Delta)	AY.9.2	Ludwigslust-Parchim	Mecklenburg-Vorpommern	1
1015	20213600585	17036	2021-08-19	21I (Delta)	AY.9.2	Mecklenburgische Seenplatte	Mecklenburg-Vorpommern	1
1016	18606528	19053	2021-08-19	21I (Delta)	AY.9.2	Schwerin	Mecklenburg-Vorpommern	1
1017	18606525	19063	2021-08-19	21I (Delta)	AY.9.2	Schwerin	Mecklenburg-Vorpommern	1
1018	18606526	19063	2021-08-19	21I (Delta)	AY.9.2	Schwerin	Mecklenburg-Vorpommern	1
1019	18606308	19288	2021-08-19	21I (Delta)	AY.9.2	Ludwigslust-Parchim	Mecklenburg-Vorpommern	1
1020	18606309	19288	2021-08-19	21I (Delta)	AY.9.2	Ludwigslust-Parchim	Mecklenburg-Vorpommern	1
1021	18607157	19288	2021-08-20	21I (Delta)	AY.9.2	Ludwigslust-Parchim	Mecklenburg-Vorpommern	1
1022	18607158	19288	2021-08-20	21I (Delta)	AY.9.2	Ludwigslust-Parchim	Mecklenburg-Vorpommern	1
1023	18607153	23936	2021-08-20	21I (Delta)	AY.9.2	Nordwestmecklenburg	Mecklenburg-Vorpommern	1
1024	18607154	23936	2021-08-20	21I (Delta)	AY.9.2	Nordwestmecklenburg	Mecklenburg-Vorpommern	1
1025	18598898	18119	2021-08-23	21I (Delta)	AY.9	Kreisfreie Stadt Rostock	Mecklenburg-Vorpommern	1
1026	18598903	19209	2021-08-23	21I (Delta)	AY.9.2	Nordwestmecklenburg	Mecklenburg-Vorpommern	1
1027	18598905	23936	2021-08-23	21I (Delta)	AY.9.2	Nordwestmecklenburg	Mecklenburg-Vorpommern	1
1028	18598897	23992	2021-08-23	21I (Delta)	AY.9.2	Nordwestmecklenburg	Mecklenburg-Vorpommern	1
1029	20213600552	17034	2021-08-24	21I (Delta)	AY.68	Mecklenburgische Seenplatte	Mecklenburg-Vorpommern	1
1030	20213600581	17033	2021-08-25	21I (Delta)	AY.68	Mecklenburgische Seenplatte	Mecklenburg-Vorpommern	1
1031	20213600582	17033	2021-08-25	21I (Delta)	AY.68	Mecklenburgische Seenplatte	Mecklenburg-Vorpommern	1
1032	20213600583	17033	2021-08-25	21I (Delta)	AY.68	Mecklenburgische Seenplatte	Mecklenburg-Vorpommern	1
1033	20213600584	17033	2021-08-25	21I (Delta)	AY.68	Mecklenburgische Seenplatte	Mecklenburg-Vorpommern	1
1034	18610176	19288	2021-08-26	21I (Delta)	AY.9.2	Ludwigslust-Parchim	Mecklenburg-Vorpommern	1
1035	18600927	23966	2021-08-30	21I (Delta)	AY.26	Nordwestmecklenburg	Mecklenburg-Vorpommern	1
1036	18600466	18246	2021-08-30	21I (Delta)	AY.9.2	Landkreis Rostock	Mecklenburg-Vorpommern	1
1037	18600464	19077	2021-08-30	21I (Delta)	AY.9.2	Ludwigslust-Parchim	Mecklenburg-Vorpommern	1
1038	18600925	23968	2021-08-30	21I (Delta)	AY.9.2	Nordwestmecklenburg	Mecklenburg-Vorpommern	1
1039	20213700644	17109	2021-09-06	21I (Delta)	AY.9.2	Mecklenburgische Seenplatte	Mecklenburg-Vorpommern	1
1040	20213700660	17109	2021-09-06	21I (Delta)	AY.9.2	Mecklenburgische Seenplatte	Mecklenburg-Vorpommern	1
1041	20213600630	17489	2021-09-07	21I (Delta)	AY.9.2	Vorpommern-Greifswald	Mecklenburg-Vorpommern	1
1042	20213700634	17491	2021-09-07	21I (Delta)	AY.9.2	Vorpommern-Greifswald	Mecklenburg-Vorpommern	1
1043	20213600613	17489	2021-09-08	21I (Delta)	AY.9.2	Vorpommern-Greifswald	Mecklenburg-Vorpommern	1
1044	20213700638	17491	2021-09-08	21I (Delta)	AY.9.2	Vorpommern-Greifswald	Mecklenburg-Vorpommern	1
1045	18751629	19288	2021-09-08	21I (Delta)	AY.9.2	Ludwigslust-Parchim	Mecklenburg-Vorpommern	1
1046	20213700653	17111	2021-09-13	21I (Delta)	AY.9.2	Mecklenburgische Seenplatte	Mecklenburg-Vorpommern	1
1047	400967192101	17389	2021-09-20	21I (Delta)	AY.68	Vorpommern-Greifswald	Mecklenburg-Vorpommern	1
1048	20213800696	17491	2021-09-20	21I (Delta)	AY.9.2	Vorpommern-Greifswald	Mecklenburg-Vorpommern	1
1049	20213800672	17389	2021-09-21	21I (Delta)	AY.68	Vorpommern-Greifswald	Mecklenburg-Vorpommern	1
1050	20213800673	17389	2021-09-21	21I (Delta)	AY.68	Vorpommern-Greifswald	Mecklenburg-Vorpommern	1
1051	18744560	19230	2021-09-24	21I (Delta)	AY.9	Ludwigslust-Parchim	Mecklenburg-Vorpommern	1
1052	20214000731	17309	2021-10-06	21I (Delta)	AY.9.2	Vorpommern-Greifswald	Mecklenburg-Vorpommern	1
1053	20214000732	17309	2021-10-06	21I (Delta)	AY.9.2	Vorpommern-Greifswald	Mecklenburg-Vorpommern	1
1054	20214000733	17309	2021-10-06	21I (Delta)	AY.9.2	Vorpommern-Greifswald	Mecklenburg-Vorpommern	1
1055	440908143799	17440	2021-10-11	21I (Delta)	AY.9.2	Vorpommern-Greifswald	Mecklenburg-Vorpommern	1
1056	402656141299	17440	2021-10-12	21I (Delta)	AY.68	Vorpommern-Greifswald	Mecklenburg-Vorpommern	1
1057	402039136399	17390	2021-10-13	21I (Delta)	AY.68	Vorpommern-Greifswald	Mecklenburg-Vorpommern	1
1058	405015865201	17309	2021-10-25	21I (Delta)	AY.68	Vorpommern-Greifswald	Mecklenburg-Vorpommern	1
1059	20214400878	17390	2021-10-27	21I (Delta)	AY.68	Vorpommern-Greifswald	Mecklenburg-Vorpommern	1
1060	405016208701	17309	2021-11-02	21I (Delta)	AY.9.2	Vorpommern-Greifswald	Mecklenburg-Vorpommern	1
1061	18941291	23972	2021-11-02	21I (Delta)	AY.9.2	Nordwestmecklenburg	Mecklenburg-Vorpommern	1
1062	20214601059	17358	2021-11-16	21I (Delta)	AY.68	Vorpommern-Greifswald	Mecklenburg-Vorpommern	1
1063	20214701092	17367	2021-11-18	21I (Delta)	AY.9.2	Vorpommern-Greifswald	Mecklenburg-Vorpommern	1
1064	19013716	23966	2021-11-30	21I (Delta)	AY.9.2	Nordwestmecklenburg	Mecklenburg-Vorpommern	1
1065	19013695	23970	2021-11-30	21I (Delta)	AY.9.2	Nordwestmecklenburg	Mecklenburg-Vorpommern	1
1066	20215101487	17498	2021-12-16	21I (Delta)	AY.9.2	Vorpommern-Greifswald	Mecklenburg-Vorpommern	1
1067	20220101668	17489	2022-01-04	21I (Delta)	AY.9.2	Vorpommern-Greifswald	Mecklenburg-Vorpommern	1
1068	20220201849	17509	2022-01-13	21I (Delta)	AY.9.2	Vorpommern-Greifswald	Mecklenburg-Vorpommern	1
1069	20213100436	ship crew	2021-06-17	21J (Delta)	AY.23	Kreisfreie Stadt Rostock	Harbor Rostock	0
1070	20213100437	ship crew	2021-06-17	21J (Delta)	AY.23	Kreisfreie Stadt Rostock	Harbor Rostock	0
1071	20213100438	ship crew	2021-06-17	21J (Delta)	AY.23	Kreisfreie Stadt Rostock	Harbor Rostock	0
1072	20213600562	Wismar-Hafen, Besatzung MS "AAVA VG"	2021-06-30	21J (Delta)	AY.122	Nordwestmecklenburg	Harbor Wismar	0
1073	20213600563	Wismar-Hafen, Besatzung MS "AAVA VG"	2021-06-30	21J (Delta)	AY.122	Nordwestmecklenburg	Harbor Wismar	0
1074	20213600564	Wismar-Hafen, Besatzung MS "AAVA VG"	2021-06-30	21J (Delta)	AY.122	Nordwestmecklenburg	Harbor Wismar	0
1075	20213600565	Wismar-Hafen, Besatzung MS "AAVA VG"	2021-06-30	21J (Delta)	AY.122	Nordwestmecklenburg	Harbor Wismar	0
1076	20213600566	Wismar-Hafen, Besatzung MS "AAVA VG"	2021-06-30	21J (Delta)	AY.122	Nordwestmecklenburg	Harbor Wismar	0
1077	20213600568	Schiffbesatzung MT Bomar Quest	2021-07-02	21J (Delta)	AY.39	Nordwestmecklenburg	Harbor Wismar	0
1078	20213600567	Schiffbesatzung MT Bomar Quest	2021-07-02	21J (Delta)	B.1.617.2	Nordwestmecklenburg	Harbor Wismar	0
1079	20213600569	Schiffbesatzung MT Bomar Quest	2021-07-02	21J (Delta)	B.1.617.2	Nordwestmecklenburg	Harbor Wismar	0
1080	20213600570	Schiffbesatzung MT Bomar Quest	2021-07-06	21J (Delta)	B.1.617.2	Nordwestmecklenburg	Harbor Wismar	0
1081	20213600571	Schiffbesatzung MT Bomar Quest	2021-07-06	21J (Delta)	B.1.617.2	Nordwestmecklenburg	Harbor Wismar	0
1082	20213600572	Schiffbesatzung MT Bomar Quest	2021-07-06	21J (Delta)	B.1.617.2	Nordwestmecklenburg	Harbor Wismar	0
1083	20213600573	Schiffbesatzung MT Bomar Quest	2021-07-06	21J (Delta)	B.1.617.2	Nordwestmecklenburg	Harbor Wismar	0
1084	20213600574	Schiffbesatzung MT Bomar Quest	2021-07-06	21J (Delta)	B.1.617.2	Nordwestmecklenburg	Harbor Wismar	0
1085	20213600575	Schiffbesatzung MT Bomar Quest	2021-07-06	21J (Delta)	B.1.617.2	Nordwestmecklenburg	Harbor Wismar	0
1086	20213600576	Schiffbesatzung MT Bomar Quest	2021-07-06	21J (Delta)	B.1.617.2	Nordwestmecklenburg	Harbor Wismar	0
1087	18280173	BEL-3090	2021-07-26	21J (Delta)	AY.122	Belgien	Belgien	0
1088	20213300472	52382	2021-07-27	21J (Delta)	AY.4	Düren	Nordrhein-Westfalen	0
1089	20213300489	10119	2021-07-28	21J (Delta)	AY.43	Berlin, Stadt	Berlin	0
1090	18019019	19339	2021-07-28	21J (Delta)	AY.122	Landkreis Prignitz	Brandenburg	0
1091	18019458	19339	2021-07-29	21J (Delta)	AY.122	Landkreis Prignitz	Brandenburg	0
1092	20213300477	12683	2021-07-30	21J (Delta)	AY.122	Berlin, Stadt	Berlin	0
1093	18019463	16928	2021-07-30	21J (Delta)	AY.122	Landkreis Prignitz	Brandenburg	0
1094	18019461	99092	2021-07-30	21J (Delta)	AY.43	Erfurt, Stadt	Thüringen	0
1095	20213200449	14770	2021-07-31	21J (Delta)	AY.122	Kreisfreie Stadt Brandenburg an der Havel	Brandenburg	0
1096	20213200450	17291	2021-07-31	21J (Delta)	AY.122	Landkreis Uckermark	Brandenburg	0
1097	18280804	12103	2021-08-02	21J (Delta)	AY.42	Berlin, Stadt	Berlin	0
1098	18280800	12627	2021-08-02	21J (Delta)	AY.42	Berlin, Stadt	Berlin	0
1099	18280802	13465	2021-08-02	21J (Delta)	AY.42	Berlin, Stadt	Berlin	0
1100	18018598	16928	2021-08-02	21J (Delta)	AY.122	Landkreis Prignitz	Brandenburg	0
1101	18018600	16928	2021-08-02	21J (Delta)	AY.122	Landkreis Prignitz	Brandenburg	0
1102	18166476	16928	2021-08-02	21J (Delta)	AY.122	Landkreis Prignitz	Brandenburg	0
1103	18166477	16928	2021-08-02	21J (Delta)	AY.122	Landkreis Prignitz	Brandenburg	0
1104	18166478	16928	2021-08-02	21J (Delta)	AY.122	Landkreis Prignitz	Brandenburg	0
1105	18280778	19348	2021-08-02	21J (Delta)	AY.122	Landkreis Prignitz	Brandenburg	0
1106	18280789	15537	2021-08-02	21J (Delta)	AY.126	Landkreis Oder-Spree	Brandenburg	0
1107	18280799	16356	2021-08-02	21J (Delta)	AY.42	Landkreis Barnim	Brandenburg	0
1108	18280803	38855	2021-08-02	21J (Delta)	AY.42	Landkreis Harz	Sachsen-Anhalt	0
1109	18279917	19339	2021-08-04	21J (Delta)	AY.122	Landkreis Prignitz	Brandenburg	0
1110	18279913	19348	2021-08-04	21J (Delta)	AY.122	Landkreis Prignitz	Brandenburg	0
1111	18279916	19348	2021-08-04	21J (Delta)	AY.122	Landkreis Prignitz	Brandenburg	0
1112	17878579	16949	2021-08-06	21J (Delta)	AY.122	Landkreis Prignitz	Brandenburg	0
1113	17878581	16949	2021-08-06	21J (Delta)	AY.122	Landkreis Prignitz	Brandenburg	0
1114	17878582	16949	2021-08-06	21J (Delta)	AY.122	Landkreis Prignitz	Brandenburg	0
1115	17878584	16949	2021-08-06	21J (Delta)	AY.122	Landkreis Prignitz	Brandenburg	0
1116	20213300497	17291	2021-08-06	21J (Delta)	AY.122	Landkreis Uckermark	Brandenburg	0
1117	17878781	16949	2021-08-09	21J (Delta)	AY.122	Landkreis Prignitz	Brandenburg	0
1118	17878782	16949	2021-08-09	21J (Delta)	AY.122	Landkreis Prignitz	Brandenburg	0
1119	17878783	16949	2021-08-09	21J (Delta)	AY.122	Landkreis Prignitz	Brandenburg	0
1120	17878784	65197	2021-08-09	21J (Delta)	AY.42	Wiesbaden, Landeshauptstadt	Hessen	0
1121	17879225	16866	2021-08-11	21J (Delta)	AY.122	Landkreis Prignitz	Brandenburg	0
1122	17879226	19336	2021-08-11	21J (Delta)	AY.122	Landkreis Prignitz	Brandenburg	0
1123	20213300492	34323	2021-08-11	21J (Delta)	AY.43	Schwalm-Eder-Kreis	Hessen	0
1124	18552072	21481	2021-08-12	21J (Delta)	AY.45	Kreis Herzogtum Lauenburg	Schleswig-Holstein	0
1125	18605547	10437	2021-08-16	21J (Delta)	AY.43	Berlin, Stadt	Berlin	0
1126	18605564	16928	2021-08-16	21J (Delta)	AY.122	Landkreis Prignitz	Brandenburg	0
1127	18605565	16928	2021-08-16	21J (Delta)	AY.122	Landkreis Prignitz	Brandenburg	0
1128	20213600547	17291	2021-08-16	21J (Delta)	AY.122	Landkreis Uckermark	Brandenburg	0
1129	20213600548	17291	2021-08-16	21J (Delta)	AY.122	Landkreis Uckermark	Brandenburg	0
1130	20213600549	17291	2021-08-16	21J (Delta)	AY.122	Landkreis Uckermark	Brandenburg	0
1131	20213500515	20537	2021-08-16	21J (Delta)	AY.43	Hamburg, Freie und Hansestadt	Hamburg	0
1132	18605498	14478	2021-08-17	21J (Delta)	AY.5.2	Kreisfreie Stadt Potsdam	Brandenburg	0
1133	18607160	22043	2021-08-20	21J (Delta)	AY.43	Hamburg, Freie und Hansestadt	Hamburg	0
1134	18598910	19322	2021-08-23	21J (Delta)	AY.42	Landkreis Prignitz	Brandenburg	0
1135	20213600551	17291	2021-08-24	21J (Delta)	B.1.617.2	Landkreis Uckermark	Brandenburg	0
1136	20213600550	6667	2021-08-24	21J (Delta)	AY.122	Burgenlandkreis	Sachsen-Anhalt	0
1137	18608972	19322	2021-08-25	21J (Delta)	AY.42	Landkreis Prignitz	Brandenburg	0
1138	18608973	19322	2021-08-25	21J (Delta)	AY.42	Landkreis Prignitz	Brandenburg	0
1139	18610177	19322	2021-08-26	21J (Delta)	AY.42	Landkreis Prignitz	Brandenburg	0
1140	18610179	19322	2021-08-26	21J (Delta)	AY.42	Landkreis Prignitz	Brandenburg	0
1141	18610180	19339	2021-08-26	21J (Delta)	AY.42	Landkreis Prignitz	Brandenburg	0
1142	18610997	16949	2021-08-27	21J (Delta)	AY.33	Landkreis Prignitz	Brandenburg	0
1143	18610998	16945	2021-08-27	21J (Delta)	AY.4	Landkreis Prignitz	Brandenburg	0
1144	18610994	16949	2021-08-27	21J (Delta)	AY.43	Landkreis Prignitz	Brandenburg	0
1145	18600928	19322	2021-08-30	21J (Delta)	AY.23.2	Landkreis Prignitz	Brandenburg	0
1146	18603743	20095	2021-09-06	21J (Delta)	AY.46.6	Hamburg, Freie und Hansestadt	Hamburg	0
1147	18604730	16949	2021-09-07	21J (Delta)	AY.122	Landkreis Prignitz	Brandenburg	0
1148	20213700661	17279	2021-09-07	21J (Delta)	AY.122	Landkreis Uckermark	Brandenburg	0
1149	20213600627	37308	2021-09-07	21J (Delta)	AY.42	Eichsfeld	Thüringen	0
1150	18604262	19357	2021-09-09	21J (Delta)	AY.4	Landkreis Prignitz	Brandenburg	0
1151	18604261	19322	2021-09-09	21J (Delta)	AY.42	Landkreis Prignitz	Brandenburg	0
1152	18604263	19357	2021-09-09	21J (Delta)	AY.77	Landkreis Prignitz	Brandenburg	0
1153	18740440	19322	2021-09-10	21J (Delta)	AY.4	Landkreis Prignitz	Brandenburg	0
1154	20213700662	16798	2021-09-10	21J (Delta)	AY.42	Landkreis Oberhavel	Brandenburg	0
1155	18740443	19322	2021-09-10	21J (Delta)	AY.42	Landkreis Prignitz	Brandenburg	0
1156	20213700648	16278	2021-09-13	21J (Delta)	AY.4	Landkreis Uckermark	Brandenburg	0
1157	18742765	19322	2021-09-14	21J (Delta)	B.1.617.2	Landkreis Prignitz	Brandenburg	0
1158	18742767	48155	2021-09-14	21J (Delta)	AY.84	Münster, Stadt	Nordrhein-Westfalen	0
1159	18743847	39108	2021-09-17	21J (Delta)	AY.42	Landeshauptstadt Magdeburg	Sachsen-Anhalt	0
1160	20213800701	39576	2021-09-19	21J (Delta)	AY.121	Landkreis Stendal	Sachsen-Anhalt	0
1161	18743838	19336	2021-09-20	21J (Delta)	AY.33	Landkreis Prignitz	Brandenburg	0
1162	18743840	19348	2021-09-20	21J (Delta)	AY.33	Landkreis Prignitz	Brandenburg	0
1163	18743850	16928	2021-09-20	21J (Delta)	AY.4	Landkreis Prignitz	Brandenburg	0
1164	18743851	16928	2021-09-20	21J (Delta)	AY.4	Landkreis Prignitz	Brandenburg	0
1165	18743841	16928	2021-09-20	21J (Delta)	AY.43	Landkreis Prignitz	Brandenburg	0
1166	18744551	16928	2021-09-24	21J (Delta)	AY.122	Landkreis Prignitz	Brandenburg	0
1167	20213900715	90411	2021-09-26	21J (Delta)	AY.39	Nürnberg	Bayern	0
1168	20213900724	16307	2021-09-27	21J (Delta)	AY.4	Landkreis Uckermark	Brandenburg	0
1169	20213900725	16307	2021-09-27	21J (Delta)	AY.4	Landkreis Uckermark	Brandenburg	0
1170	18744588	16949	2021-09-27	21J (Delta)	AY.43	Landkreis Prignitz	Brandenburg	0
1171	18744591	19322	2021-09-27	21J (Delta)	AY.98.1	Landkreis Prignitz	Brandenburg	0
1172	20213900712	16798	2021-09-28	21J (Delta)	AY.122	Landkreis Oberhavel	Brandenburg	0
1173	20214100755	16798	2021-09-28	21J (Delta)	AY.122	Landkreis Oberhavel	Brandenburg	0
1174	18748101	19322	2021-09-28	21J (Delta)	AY.122	Landkreis Prignitz	Brandenburg	0
1175	18902029	19348	2021-09-29	21J (Delta)	AY.122	Landkreis Prignitz	Brandenburg	0
1176	18899896	13349	2021-09-30	21J (Delta)	AY.122	Berlin, Stadt	Berlin	0
1177	18899901	16866	2021-09-30	21J (Delta)	AY.122	Landkreis Prignitz	Brandenburg	0
1178	18899902	16928	2021-09-30	21J (Delta)	AY.122	Landkreis Prignitz	Brandenburg	0
1179	18899906	16928	2021-09-30	21J (Delta)	AY.33	Landkreis Prignitz	Brandenburg	0
1180	18900174	19357	2021-10-04	21J (Delta)	AY.43	Landkreis Prignitz	Brandenburg	0
1181	18901422	19348	2021-10-05	21J (Delta)	AY.122	Landkreis Prignitz	Brandenburg	0
1182	18901416	19357	2021-10-05	21J (Delta)	AY.42	Landkreis Prignitz	Brandenburg	0
1183	18901413	19357	2021-10-05	21J (Delta)	AY.43	Landkreis Prignitz	Brandenburg	0
1184	18901414	19357	2021-10-05	21J (Delta)	AY.43	Landkreis Prignitz	Brandenburg	0
1185	18901415	19357	2021-10-05	21J (Delta)	AY.43	Landkreis Prignitz	Brandenburg	0
1186	18901417	19357	2021-10-05	21J (Delta)	AY.43	Landkreis Prignitz	Brandenburg	0
1187	18902804	19357	2021-10-07	21J (Delta)	AY.43	Landkreis Prignitz	Brandenburg	0
1188	18902806	16515	2021-10-07	21J (Delta)	AY.98.1	Landkreis Oberhavel	Brandenburg	0
1189	18905430	16945	2021-10-08	21J (Delta)	AY.122	Landkreis Prignitz	Brandenburg	0
1190	18905431	19357	2021-10-08	21J (Delta)	AY.43	Landkreis Prignitz	Brandenburg	0
1191	18905434	19357	2021-10-10	21J (Delta)	AY.122	Landkreis Prignitz	Brandenburg	0
1192	18904516	19322	2021-10-12	21J (Delta)	AY.33	Landkreis Prignitz	Brandenburg	0
1193	18904519	19322	2021-10-12	21J (Delta)	AY.33	Landkreis Prignitz	Brandenburg	0
1194	18904515	19357	2021-10-12	21J (Delta)	AY.42	Landkreis Prignitz	Brandenburg	0
1195	18904514	19357	2021-10-12	21J (Delta)	AY.43	Landkreis Prignitz	Brandenburg	0
1196	20214200799	3054	2021-10-14	21J (Delta)	AY.129	Kreisfreie Stadt Cottbus	Brandenburg	0
1197	18897101	19357	2021-10-15	21J (Delta)	AY.43	Landkreis Prignitz	Brandenburg	0
1198	18897071	19357	2021-10-18	21J (Delta)	AY.43	Landkreis Prignitz	Brandenburg	0
1199	18897079	19348	2021-10-18	21J (Delta)	B.1.617.2	Landkreis Prignitz	Brandenburg	0
1200	18898695	16928	2021-10-20	21J (Delta)	AY.121.1	Landkreis Prignitz	Brandenburg	0
1201	18795730	19322	2021-10-21	21J (Delta)	AY.122	Landkreis Prignitz	Brandenburg	0
1202	18795727	19348	2021-10-21	21J (Delta)	AY.122	Landkreis Prignitz	Brandenburg	0
1203	18795729	16928	2021-10-21	21J (Delta)	AY.129	Landkreis Prignitz	Brandenburg	0
1204	18798125	19322	2021-10-25	21J (Delta)	AY.33	Landkreis Prignitz	Brandenburg	0
1205	18802368	19322	2021-10-25	21J (Delta)	AY.4	Landkreis Prignitz	Brandenburg	0
1206	20214500945	6114	2021-10-25	21J (Delta)	AY.43	Kreisfreie Stadt Halle	Sachsen-Anhalt	0
1207	18797302	19322	2021-10-26	21J (Delta)	AY.122	Landkreis Prignitz	Brandenburg	0
1208	18797304	19348	2021-10-26	21J (Delta)	AY.122	Landkreis Prignitz	Brandenburg	0
1209	18796686	29413	2021-10-27	21J (Delta)	AY.43	Altmarkkreis Salzwedel	Sachsen-Anhalt	0
1210	20214500926	15344	2021-10-28	21J (Delta)	AY.122	Landkreis Märkisch-Oderland	Brandenburg	0
1211	20214400898	1129	2021-10-28	21J (Delta)	AY.4	Kreisfreie Stadt Dresden	Sachsen	0
1212	18799831	19357	2021-10-29	21J (Delta)	B.1.617.2	Landkreis Prignitz	Brandenburg	0
1213	20214500942	01-471 (Warszawa)	2021-10-30	21J (Delta)	AY.122	Warszawa	Poland	0
1214	18799663	19322	2021-11-01	21J (Delta)	AY.4	Landkreis Prignitz	Brandenburg	0
1215	18799662	16928	2021-11-01	21J (Delta)	AY.43	Landkreis Prignitz	Brandenburg	0
1216	18799656	19322	2021-11-01	21J (Delta)	AY.46.6	Landkreis Prignitz	Brandenburg	0
1217	18799655	16928	2021-11-01	21J (Delta)	AY.5	Landkreis Prignitz	Brandenburg	0
1218	18941283	1689	2021-11-02	21J (Delta)	AY.122	Landkreis Meißen	Sachsen	0
1219	18806982	19357	2021-11-04	21J (Delta)	AY.7.1	Landkreis Prignitz	Brandenburg	0
1220	20214500983	37318	2021-11-04	21J (Delta)	AY.4	Eichsfeld	Thüringen	0
1221	20214500984	3253	2021-11-05	21J (Delta)	AY.122	Landkreis Elbe-Elster	Brandenburg	0
1222	20214500985	3253	2021-11-05	21J (Delta)	AY.122	Landkreis Elbe-Elster	Brandenburg	0
1223	20214500988	64295	2021-11-05	21J (Delta)	AY.34.1	Darmstadt, Wissenschaftsstadt	Hessen	0
1224	20214500976	39418	2021-11-08	21J (Delta)	AY.126	Salzlandkreis	Sachsen-Anhalt	0
1225	18941219	19348	2021-11-10	21J (Delta)	AY.4	Landkreis Prignitz	Brandenburg	0
1226	18941227	19348	2021-11-10	21J (Delta)	AY.98.1	Landkreis Prignitz	Brandenburg	0
1227	18943189	21255	2021-11-11	21J (Delta)	AY.98	Landkreis Harburg	Niedersachsen	0
1228	20214601050	16775	2021-11-14	21J (Delta)	AY.4	Landkreis Oberhavel	Brandenburg	0
1229	18945166	19322	2021-11-15	21J (Delta)	AY.121.1	Landkreis Prignitz	Brandenburg	0
1230	18945169	19357	2021-11-15	21J (Delta)	AY.122	Landkreis Prignitz	Brandenburg	0
1231	18945170	19348	2021-11-15	21J (Delta)	AY.98.1	Landkreis Prignitz	Brandenburg	0
1232	20214701087	4289	2021-11-15	21J (Delta)	AY.4	Kreisfreie Stadt Leipzig	Sachsen	0
1233	405017084399	5851	2021-11-15	21J (Delta)	AY.33	Slowakei	Slowakei	0
1234	20214701109	86931	2021-11-19	21J (Delta)	AY.122	Landkreis Landsberg am Lech	Bayern	0
1235	20214701107	16303	2021-11-19	21J (Delta)	AY.4	Landkreis Uckermark	Brandenburg	0
1236	20214701102	29690	2021-11-19	21J (Delta)	AY.33	Landkreis Heidekreis	Niedersachsen	0
1237	20214701108	1259	2021-11-19	21J (Delta)	AY.122	Kreisfreie Stadt Dresden	Sachsen	0
1238	20214701103	2730	2021-11-19	21J (Delta)	AY.122	Landkreis Görlitz	Sachsen	0
1239	20214901279	17337	2021-11-25	21J (Delta)	AY.33	Landkreis Uckermark	Brandenburg	0
1240	19013550	A-5023	2021-11-29	21J (Delta)	AY.106	Salzburg	Austria	0
1241	19013543	16928	2021-11-29	21J (Delta)	AY.121	Landkreis Prignitz	Brandenburg	0
1242	19013552	16949	2021-11-29	21J (Delta)	AY.121	Landkreis Prignitz	Brandenburg	0
1243	19013548	19348	2021-11-29	21J (Delta)	AY.121	Landkreis Prignitz	Brandenburg	0
1244	19013341	19357	2021-11-29	21J (Delta)	AY.121	Landkreis Prignitz	Brandenburg	0
1245	19013347	19357	2021-11-29	21J (Delta)	AY.121	Landkreis Prignitz	Brandenburg	0
1246	19013539	19322	2021-11-29	21J (Delta)	AY.122	Landkreis Prignitz	Brandenburg	0
1247	19013354	19322	2021-11-29	21J (Delta)	AY.4	Landkreis Prignitz	Brandenburg	0
1248	19013342	19357	2021-11-29	21J (Delta)	AY.4	Landkreis Prignitz	Brandenburg	0
1249	19013545	16866	2021-11-29	21J (Delta)	AY.43	Landkreis Prignitz	Brandenburg	0
1250	19013537	19322	2021-11-29	21J (Delta)	AY.46	Landkreis Prignitz	Brandenburg	0
1251	20214901295	12559	2021-11-30	21J (Delta)	AY.54	Berlin, Stadt	Berlin	0
1252	19008320	19348	2021-11-30	21J (Delta)	AY.121	Landkreis Prignitz	Brandenburg	0
1253	19013703	19322	2021-11-30	21J (Delta)	AY.122	Landkreis Prignitz	Brandenburg	0
1254	19013685	19322	2021-11-30	21J (Delta)	AY.126	Landkreis Prignitz	Brandenburg	0
1255	20214801207	17337	2021-11-30	21J (Delta)	AY.39	Landkreis Uckermark	Brandenburg	0
1256	19013686	19348	2021-11-30	21J (Delta)	AY.4.2	Landkreis Prignitz	Brandenburg	0
1257	20214801208	17337	2021-11-30	21J (Delta)	B.1.617.2	Landkreis Uckermark	Brandenburg	0
1258	20214801217	28757	2021-11-30	21J (Delta)	AY.122	Kreisfreie Stadt Bremen	Bremen	0
1259	20214801215	45470	2021-11-30	21J (Delta)	AY.39	Mülheim an der Ruhr, Stadt	Nordrhein-Westfalen	0
1260	19013717	39539	2021-11-30	21J (Delta)	AY.126	Landkreis Stendal	Sachsen-Anhalt	0
1261	19013714	39615	2021-11-30	21J (Delta)	AY.46.6	Landkreis Stendal	Sachsen-Anhalt	0
1262	19008385	19322	2021-12-01	21J (Delta)	AY.121	Landkreis Prignitz	Brandenburg	0
1263	19008417	19322	2021-12-01	21J (Delta)	AY.121	Landkreis Prignitz	Brandenburg	0
1264	19008328	19322	2021-12-01	21J (Delta)	AY.122	Landkreis Prignitz	Brandenburg	0
1265	19008351	19322	2021-12-01	21J (Delta)	AY.122	Landkreis Prignitz	Brandenburg	0
1266	19008352	19336	2021-12-01	21J (Delta)	AY.129	Landkreis Prignitz	Brandenburg	0
1267	19008410	19322	2021-12-01	21J (Delta)	AY.4	Landkreis Prignitz	Brandenburg	0
1268	19008304	19348	2021-12-01	21J (Delta)	AY.4.2	Landkreis Prignitz	Brandenburg	0
1269	19008418	16866	2021-12-01	21J (Delta)	AY.43	Landkreis Prignitz	Brandenburg	0
1270	19008433	16928	2021-12-01	21J (Delta)	AY.43	Landkreis Prignitz	Brandenburg	0
1271	19008344	16928	2021-12-01	21J (Delta)	AY.43.8	Landkreis Prignitz	Brandenburg	0
1272	19008384	19322	2021-12-01	21J (Delta)	AY.46	Landkreis Prignitz	Brandenburg	0
1273	19008312	19322	2021-12-01	21J (Delta)	B.1.617.2	Landkreis Prignitz	Brandenburg	0
1274	20214901300	65232	2021-12-01	21J (Delta)	AY.39	Rheingau-Taunus-Kreis	Hessen	0
1275	19008336	39539	2021-12-01	21J (Delta)	AY.125	Landkreis Stendal	Sachsen-Anhalt	0
1276	20214901304	23611	2021-12-01	21J (Delta)	AY.121.1	Kreis Ostholstein	Schleswig-Holstein	0
1277	19062689	19339	2021-12-07	21J (Delta)	AY.39	Landkreis Prignitz	Brandenburg	0
1278	19062433	16816	2021-12-07	21J (Delta)	AY.43	Landkreis Ostprignitz-Ruppin	Brandenburg	0
1279	19062686	16928	2021-12-07	21J (Delta)	AY.43	Landkreis Prignitz	Brandenburg	0
1280	19062695	16928	2021-12-07	21J (Delta)	B.1.617.2	Landkreis Prignitz	Brandenburg	0
1281	20215001374	17337	2021-12-07	21J (Delta)	B.1.617.2	Landkreis Uckermark	Brandenburg	0
1282	19062699	23909	2021-12-07	21J (Delta)	AY.122	Kreis Herzogtum Lauenburg	Schleswig-Holstein	0
1283	19062697	25421	2021-12-07	21J (Delta)	AY.36	Kreis Pinneberg	Schleswig-Holstein	0
1284	19062432	19339	2021-12-08	21J (Delta)	AY.4.2	Landkreis Prignitz	Brandenburg	0
1285	19062430	19322	2021-12-08	21J (Delta)	AY.43	Landkreis Prignitz	Brandenburg	0
1286	19062431	19336	2021-12-08	21J (Delta)	AY.43	Landkreis Prignitz	Brandenburg	0
1287	19062456	19348	2021-12-08	21J (Delta)	B.1.617.2	Landkreis Prignitz	Brandenburg	0
1288	20215001391	22045	2021-12-08	21J (Delta)	B.1.617.2	Hamburg, Freie und Hansestadt	Hamburg	0
1289	19065938	19309	2021-12-10	21J (Delta)	AY.121	Landkreis Prignitz	Brandenburg	0
1290	20215001400	6295	2021-12-10	21J (Delta)	AY.4.6	Mansfeld-Südharz	Sachsen-Anhalt	0
1291	19065920	16949	2021-12-11	21J (Delta)	AY.43	Landkreis Prignitz	Brandenburg	0
1292	19069026	19322	2021-12-13	21J (Delta)	AY.43	Landkreis Prignitz	Brandenburg	0
1293	19066478	19322	2021-12-13	21J (Delta)	AY.46.6	Landkreis Prignitz	Brandenburg	0
1294	19069031	19322	2021-12-13	21J (Delta)	AY.46.6	Landkreis Prignitz	Brandenburg	0
1295	19069030	19322	2021-12-13	21J (Delta)	B.1.617.2	Landkreis Prignitz	Brandenburg	0
1296	19070492	16928	2021-12-14	21J (Delta)	AY.127	Landkreis Prignitz	Brandenburg	0
1297	19070476	16928	2021-12-15	21J (Delta)	AY.121	Landkreis Prignitz	Brandenburg	0
1298	19070474	19348	2021-12-15	21J (Delta)	AY.121	Landkreis Prignitz	Brandenburg	0
1299	19070475	19348	2021-12-15	21J (Delta)	AY.34	Landkreis Prignitz	Brandenburg	0
1300	19070477	16928	2021-12-15	21J (Delta)	AY.4.2	Landkreis Prignitz	Brandenburg	0
1301	20215001464	17337	2021-12-15	21J (Delta)	B.1.617.2	Landkreis Uckermark	Brandenburg	0
1302	20220101587	12687	2021-12-30	21J (Delta)	AY.4	Berlin, Stadt	Berlin	0
1303	20220101632	25373	2022-01-03	21J (Delta)	AY.121	Kreis Pinneberg	Schleswig-Holstein	0
1304	20220101680	39307	2022-01-04	21J (Delta)	AY.36	Jerichower Land	Sachsen-Anhalt	0
1305	20212200338	18059	2021-05-26	21J (Delta)	AY.100	Landkreis Rostock	Mecklenburg-Vorpommern	1
1306	440993456601	17358	2021-06-03	21J (Delta)	AY.122	Vorpommern-Greifswald	Mecklenburg-Vorpommern	1
1307	20212600408	17358	2021-06-14	21J (Delta)	AY.122	Vorpommern-Greifswald	Mecklenburg-Vorpommern	1
1308	20212600411	18057	2021-06-15	21J (Delta)	AY.4	Kreisfreie Stadt Rostock	Mecklenburg-Vorpommern	1
1309	405009637099	17358	2021-06-16	21J (Delta)	AY.122	Vorpommern-Greifswald	Mecklenburg-Vorpommern	1
1310	405011251899	18546	2021-07-14	21J (Delta)	AY.43	Vorpommern-Rügen	Mecklenburg-Vorpommern	1
1311	20213100420	17398	2021-07-15	21J (Delta)	AY.122	Vorpommern-Greifswald	Mecklenburg-Vorpommern	1
1312	401133707999	17373	2021-07-15	21J (Delta)	AY.4	Vorpommern-Greifswald	Mecklenburg-Vorpommern	1
1313	20213200453	17237	2021-07-16	21J (Delta)	B.1.617.2	Mecklenburgische Seenplatte	Mecklenburg-Vorpommern	1
1314	20213200456	17454	2021-07-19	21J (Delta)	AY.122	Vorpommern-Greifswald	Mecklenburg-Vorpommern	1
1315	20213600540	17454	2021-07-19	21J (Delta)	AY.122	Vorpommern-Greifswald	Mecklenburg-Vorpommern	1
1316	405011393499	17454	2021-07-19	21J (Delta)	AY.122	Vorpommern-Greifswald	Mecklenburg-Vorpommern	1
1317	20213100421	17491	2021-07-21	21J (Delta)	AY.122	Vorpommern-Greifswald	Mecklenburg-Vorpommern	1
1318	20213100424	17491	2021-07-22	21J (Delta)	AY.122	Vorpommern-Greifswald	Mecklenburg-Vorpommern	1
1319	440963906601	17438	2021-07-24	21J (Delta)	AY.4	Vorpommern-Greifswald	Mecklenburg-Vorpommern	1
1320	18280191	19063	2021-07-26	21J (Delta)	AY.122	Schwerin	Mecklenburg-Vorpommern	1
1321	18019014	23972	2021-07-26	21J (Delta)	AY.122	Nordwestmecklenburg	Mecklenburg-Vorpommern	1
1322	20213300488	17438	2021-07-26	21J (Delta)	AY.4	Vorpommern-Greifswald	Mecklenburg-Vorpommern	1
1323	18280171	19055	2021-07-26	21J (Delta)	AY.4.7	Schwerin	Mecklenburg-Vorpommern	1
1324	20213300469	17033	2021-07-26	21J (Delta)	AY.43	Mecklenburgische Seenplatte	Mecklenburg-Vorpommern	1
1325	18280165	19067	2021-07-26	21J (Delta)	B.1.617.2	Ludwigslust-Parchim	Mecklenburg-Vorpommern	1
1326	18280176	19055	2021-07-27	21J (Delta)	AY.120	Schwerin	Mecklenburg-Vorpommern	1
1327	18280167	19063	2021-07-27	21J (Delta)	AY.122	Schwerin	Mecklenburg-Vorpommern	1
1328	20213300470	17087	2021-07-27	21J (Delta)	AY.126	Mecklenburgische Seenplatte	Mecklenburg-Vorpommern	1
1329	20213300485	17129	2021-07-27	21J (Delta)	AY.4.7	Vorpommern-Greifswald	Mecklenburg-Vorpommern	1
1330	20213100428	17390	2021-07-27	21J (Delta)	AY.4.7	Vorpommern-Greifswald	Mecklenburg-Vorpommern	1
1331	20213300473	17039	2021-07-27	21J (Delta)	AY.41	Mecklenburgische Seenplatte	Mecklenburg-Vorpommern	1
1332	20213300471	17034	2021-07-27	21J (Delta)	AY.43	Mecklenburgische Seenplatte	Mecklenburg-Vorpommern	1
1333	20213100441	17036	2021-07-28	21J (Delta)	AY.122	Mecklenburgische Seenplatte	Mecklenburg-Vorpommern	1
1334	20213100427	19055	2021-07-28	21J (Delta)	AY.122	Schwerin	Mecklenburg-Vorpommern	1
1335	20213100429	19055	2021-07-28	21J (Delta)	AY.122	Schwerin	Mecklenburg-Vorpommern	1
1336	18280163	19057	2021-07-28	21J (Delta)	AY.122	Schwerin	Mecklenburg-Vorpommern	1
1337	18280166	23966	2021-07-28	21J (Delta)	AY.122	Nordwestmecklenburg	Mecklenburg-Vorpommern	1
1338	20213100440	17109	2021-07-28	21J (Delta)	AY.4.7	Mecklenburgische Seenplatte	Mecklenburg-Vorpommern	1
1339	20213100426	17493	2021-07-28	21J (Delta)	AY.4.7	Vorpommern-Greifswald	Mecklenburg-Vorpommern	1
1340	20213100430	17489	2021-07-28	21J (Delta)	AY.98.1	Vorpommern-Greifswald	Mecklenburg-Vorpommern	1
1341	18019460	18273	2021-07-29	21J (Delta)	AY.42	Landkreis Rostock	Mecklenburg-Vorpommern	1
1342	20213300476	17036	2021-07-30	21J (Delta)	AY.122	Mecklenburgische Seenplatte	Mecklenburg-Vorpommern	1
1343	20213300475	17367	2021-07-30	21J (Delta)	AY.122	Vorpommern-Greifswald	Mecklenburg-Vorpommern	1
1344	18019462	19063	2021-07-30	21J (Delta)	AY.4	Schwerin	Mecklenburg-Vorpommern	1
1345	20213300474	17207	2021-07-30	21J (Delta)	AY.43	Mecklenburgische Seenplatte	Mecklenburg-Vorpommern	1
1346	20213300479	17034	2021-07-31	21J (Delta)	AY.43	Mecklenburgische Seenplatte	Mecklenburg-Vorpommern	1
1347	20213300481	17424	2021-07-31	21J (Delta)	B.1.617.2	Vorpommern-Greifswald	Mecklenburg-Vorpommern	1
1348	20213300483	17367	2021-08-02	21J (Delta)	AY.122	Vorpommern-Greifswald	Mecklenburg-Vorpommern	1
1349	20213300484	17367	2021-08-02	21J (Delta)	AY.122	Vorpommern-Greifswald	Mecklenburg-Vorpommern	1
1350	405011893299	17367	2021-08-02	21J (Delta)	AY.122	Vorpommern-Greifswald	Mecklenburg-Vorpommern	1
1351	18280790	19053	2021-08-02	21J (Delta)	AY.122	Schwerin	Mecklenburg-Vorpommern	1
1352	18280795	19063	2021-08-02	21J (Delta)	AY.122	Schwerin	Mecklenburg-Vorpommern	1
1353	18280788	19077	2021-08-02	21J (Delta)	AY.4.7	Ludwigslust-Parchim	Mecklenburg-Vorpommern	1
1354	18279914	23936	2021-08-02	21J (Delta)	AY.4.7	Nordwestmecklenburg	Mecklenburg-Vorpommern	1
1355	18280235	23936	2021-08-02	21J (Delta)	AY.4.7	Nordwestmecklenburg	Mecklenburg-Vorpommern	1
1356	18280782	23936	2021-08-02	21J (Delta)	AY.4.7	Nordwestmecklenburg	Mecklenburg-Vorpommern	1
1357	18280784	23936	2021-08-02	21J (Delta)	AY.4.7	Nordwestmecklenburg	Mecklenburg-Vorpommern	1
1358	18280785	23936	2021-08-02	21J (Delta)	AY.4.7	Nordwestmecklenburg	Mecklenburg-Vorpommern	1
1359	18280786	23936	2021-08-02	21J (Delta)	AY.4.7	Nordwestmecklenburg	Mecklenburg-Vorpommern	1
1360	18280787	23936	2021-08-02	21J (Delta)	AY.4.7	Nordwestmecklenburg	Mecklenburg-Vorpommern	1
1361	18280792	23936	2021-08-02	21J (Delta)	AY.4.7	Nordwestmecklenburg	Mecklenburg-Vorpommern	1
1362	18280793	23936	2021-08-02	21J (Delta)	AY.4.7	Nordwestmecklenburg	Mecklenburg-Vorpommern	1
1363	18280794	23936	2021-08-02	21J (Delta)	AY.4.7	Nordwestmecklenburg	Mecklenburg-Vorpommern	1
1364	18280805	19370	2021-08-02	21J (Delta)	AY.42	Ludwigslust-Parchim	Mecklenburg-Vorpommern	1
1365	405011895299	17367	2021-08-02	21J (Delta)	AY.43	Vorpommern-Greifswald	Mecklenburg-Vorpommern	1
1366	18166479	19061	2021-08-02	21J (Delta)	AY.46	Schwerin	Mecklenburg-Vorpommern	1
1367	20213300478	17033	2021-08-02	21J (Delta)	B.1.617.2	Mecklenburgische Seenplatte	Mecklenburg-Vorpommern	1
1368	18279921	19063	2021-08-03	21J (Delta)	AY.122	Schwerin	Mecklenburg-Vorpommern	1
1369	18279895	19370	2021-08-03	21J (Delta)	AY.126	Ludwigslust-Parchim	Mecklenburg-Vorpommern	1
1370	18279896	19370	2021-08-03	21J (Delta)	AY.126	Ludwigslust-Parchim	Mecklenburg-Vorpommern	1
1371	18279907	19370	2021-08-03	21J (Delta)	AY.126	Ludwigslust-Parchim	Mecklenburg-Vorpommern	1
1372	20213100434	17491	2021-08-04	21J (Delta)	AY.122	Vorpommern-Greifswald	Mecklenburg-Vorpommern	1
1373	18279905	19061	2021-08-04	21J (Delta)	AY.122	Schwerin	Mecklenburg-Vorpommern	1
1374	18279901	19230	2021-08-04	21J (Delta)	AY.122	Ludwigslust-Parchim	Mecklenburg-Vorpommern	1
1375	18279904	19230	2021-08-04	21J (Delta)	AY.122	Ludwigslust-Parchim	Mecklenburg-Vorpommern	1
1376	18279897	19370	2021-08-04	21J (Delta)	AY.126	Ludwigslust-Parchim	Mecklenburg-Vorpommern	1
1377	18279898	19370	2021-08-04	21J (Delta)	AY.126	Ludwigslust-Parchim	Mecklenburg-Vorpommern	1
1378	18279899	19370	2021-08-04	21J (Delta)	AY.126	Ludwigslust-Parchim	Mecklenburg-Vorpommern	1
1379	18279900	19370	2021-08-04	21J (Delta)	AY.126	Ludwigslust-Parchim	Mecklenburg-Vorpommern	1
1380	18279920	19370	2021-08-04	21J (Delta)	AY.126	Ludwigslust-Parchim	Mecklenburg-Vorpommern	1
1381	18279910	23948	2021-08-04	21J (Delta)	AY.4	Nordwestmecklenburg	Mecklenburg-Vorpommern	1
1382	20213100435	17390	2021-08-04	21J (Delta)	AY.4.7	Vorpommern-Greifswald	Mecklenburg-Vorpommern	1
1383	18279915	23936	2021-08-04	21J (Delta)	AY.4.7	Nordwestmecklenburg	Mecklenburg-Vorpommern	1
1384	20213100433	17489	2021-08-04	21J (Delta)	AY.43	Vorpommern-Greifswald	Mecklenburg-Vorpommern	1
1385	20213100432	18510	2021-08-04	21J (Delta)	AY.43	Vorpommern-Rügen	Mecklenburg-Vorpommern	1
1386	20213100431	18519	2021-08-04	21J (Delta)	AY.43	Vorpommern-Rügen	Mecklenburg-Vorpommern	1
1387	18279906	19061	2021-08-04	21J (Delta)	AY.46	Schwerin	Mecklenburg-Vorpommern	1
1388	18279918	18273	2021-08-04	21J (Delta)	AY.5.4	Landkreis Rostock	Mecklenburg-Vorpommern	1
1389	18279891	19063	2021-08-04	21J (Delta)	AY.5.4	Schwerin	Mecklenburg-Vorpommern	1
1390	18279892	19063	2021-08-04	21J (Delta)	AY.5.4	Schwerin	Mecklenburg-Vorpommern	1
1391	18279893	19063	2021-08-04	21J (Delta)	AY.5.4	Schwerin	Mecklenburg-Vorpommern	1
1392	18279894	19063	2021-08-04	21J (Delta)	AY.5.4	Schwerin	Mecklenburg-Vorpommern	1
1393	20213400504	17036	2021-08-05	21J (Delta)	AY.122	Mecklenburgische Seenplatte	Mecklenburg-Vorpommern	1
1394	18279955	19258	2021-08-05	21J (Delta)	AY.126	Ludwigslust-Parchim	Mecklenburg-Vorpommern	1
1395	18279962	19258	2021-08-05	21J (Delta)	AY.126	Ludwigslust-Parchim	Mecklenburg-Vorpommern	1
1396	18279972	19258	2021-08-05	21J (Delta)	AY.126	Ludwigslust-Parchim	Mecklenburg-Vorpommern	1
1397	18279973	19258	2021-08-05	21J (Delta)	AY.126	Ludwigslust-Parchim	Mecklenburg-Vorpommern	1
1398	18279954	19055	2021-08-05	21J (Delta)	AY.42	Schwerin	Mecklenburg-Vorpommern	1
1399	18279958	19053	2021-08-05	21J (Delta)	AY.5.4	Schwerin	Mecklenburg-Vorpommern	1
1400	18279957	19063	2021-08-05	21J (Delta)	AY.5.4	Schwerin	Mecklenburg-Vorpommern	1
1401	18279971	19063	2021-08-05	21J (Delta)	AY.5.4	Schwerin	Mecklenburg-Vorpommern	1
1402	17878587	19258	2021-08-06	21J (Delta)	AY.122	Ludwigslust-Parchim	Mecklenburg-Vorpommern	1
1403	17878580	19258	2021-08-06	21J (Delta)	AY.4	Ludwigslust-Parchim	Mecklenburg-Vorpommern	1
1404	17878577	23936	2021-08-06	21J (Delta)	AY.4.7	Nordwestmecklenburg	Mecklenburg-Vorpommern	1
1405	17878585	23923	2021-08-06	21J (Delta)	B.1.617.2	Nordwestmecklenburg	Mecklenburg-Vorpommern	1
1406	17878801	18276	2021-08-08	21J (Delta)	AY.42	Landkreis Rostock	Mecklenburg-Vorpommern	1
1407	20213300495	17367	2021-08-09	21J (Delta)	AY.122	Vorpommern-Greifswald	Mecklenburg-Vorpommern	1
1408	17878805	19059	2021-08-09	21J (Delta)	AY.122	Schwerin	Mecklenburg-Vorpommern	1
1409	17878786	19063	2021-08-09	21J (Delta)	AY.122	Schwerin	Mecklenburg-Vorpommern	1
1410	17878810	19063	2021-08-09	21J (Delta)	AY.122	Schwerin	Mecklenburg-Vorpommern	1
1411	17878779	19089	2021-08-09	21J (Delta)	AY.122	Ludwigslust-Parchim	Mecklenburg-Vorpommern	1
1412	17878780	19089	2021-08-09	21J (Delta)	AY.122	Ludwigslust-Parchim	Mecklenburg-Vorpommern	1
1413	17878800	23968	2021-08-09	21J (Delta)	AY.122	Nordwestmecklenburg	Mecklenburg-Vorpommern	1
1414	20213300466	17438	2021-08-09	21J (Delta)	AY.126	Vorpommern-Greifswald	Mecklenburg-Vorpommern	1
1415	17878795	19370	2021-08-09	21J (Delta)	AY.126	Ludwigslust-Parchim	Mecklenburg-Vorpommern	1
1416	17878796	19370	2021-08-09	21J (Delta)	AY.126	Ludwigslust-Parchim	Mecklenburg-Vorpommern	1
1417	17878797	19370	2021-08-09	21J (Delta)	AY.126	Ludwigslust-Parchim	Mecklenburg-Vorpommern	1
1418	17878798	19370	2021-08-09	21J (Delta)	AY.126	Ludwigslust-Parchim	Mecklenburg-Vorpommern	1
1419	20213300467	17498	2021-08-09	21J (Delta)	AY.4	Vorpommern-Greifswald	Mecklenburg-Vorpommern	1
1420	17878778	18273	2021-08-09	21J (Delta)	AY.4	Landkreis Rostock	Mecklenburg-Vorpommern	1
1421	17878804	19063	2021-08-09	21J (Delta)	AY.4	Schwerin	Mecklenburg-Vorpommern	1
1422	17878787	19061	2021-08-09	21J (Delta)	AY.4.5	Schwerin	Mecklenburg-Vorpommern	1
1423	20213300468	17129	2021-08-09	21J (Delta)	AY.4.7	Vorpommern-Greifswald	Mecklenburg-Vorpommern	1
1424	20213400505	17034	2021-08-09	21J (Delta)	AY.43	Mecklenburgische Seenplatte	Mecklenburg-Vorpommern	1
1425	20213400506	17034	2021-08-09	21J (Delta)	AY.43	Mecklenburgische Seenplatte	Mecklenburg-Vorpommern	1
1426	20213300498	17237	2021-08-09	21J (Delta)	AY.43	Mecklenburgische Seenplatte	Mecklenburg-Vorpommern	1
1427	20213300496	17389	2021-08-09	21J (Delta)	AY.43	Vorpommern-Greifswald	Mecklenburg-Vorpommern	1
1428	20213400511	17493	2021-08-09	21J (Delta)	AY.43	Vorpommern-Greifswald	Mecklenburg-Vorpommern	1
1429	17878790	19073	2021-08-09	21J (Delta)	AY.43	Ludwigslust-Parchim	Mecklenburg-Vorpommern	1
1430	17878792	18233	2021-08-09	21J (Delta)	AY.5.4	Landkreis Rostock	Mecklenburg-Vorpommern	1
1431	17878799	19288	2021-08-09	21J (Delta)	AY.5.4	Ludwigslust-Parchim	Mecklenburg-Vorpommern	1
1432	17878807	23970	2021-08-09	21J (Delta)	AY.5.4	Nordwestmecklenburg	Mecklenburg-Vorpommern	1
1433	17878803	19053	2021-08-09	21J (Delta)	B.1.617.2	Schwerin	Mecklenburg-Vorpommern	1
1434	17962191	19055	2021-08-10	21J (Delta)	AY.112	Schwerin	Mecklenburg-Vorpommern	1
1435	17962190	19053	2021-08-10	21J (Delta)	AY.120.2.1	Schwerin	Mecklenburg-Vorpommern	1
1436	20213300494	18519	2021-08-10	21J (Delta)	AY.122	Vorpommern-Rügen	Mecklenburg-Vorpommern	1
1437	17962183	19258	2021-08-10	21J (Delta)	AY.122	Ludwigslust-Parchim	Mecklenburg-Vorpommern	1
1438	17962192	19063	2021-08-10	21J (Delta)	AY.46	Schwerin	Mecklenburg-Vorpommern	1
1439	17962184	19055	2021-08-10	21J (Delta)	AY.5.4	Schwerin	Mecklenburg-Vorpommern	1
1440	17962186	19053	2021-08-10	21J (Delta)	B.1.617.2	Schwerin	Mecklenburg-Vorpommern	1
1441	17962188	19053	2021-08-10	21J (Delta)	B.1.617.2	Schwerin	Mecklenburg-Vorpommern	1
1442	17962187	19057	2021-08-10	21J (Delta)	B.1.617.2	Schwerin	Mecklenburg-Vorpommern	1
1443	17962189	19059	2021-08-10	21J (Delta)	B.1.617.2	Schwerin	Mecklenburg-Vorpommern	1
1444	17879223	19055	2021-08-11	21J (Delta)	AY.112	Schwerin	Mecklenburg-Vorpommern	1
1445	17879227	19063	2021-08-11	21J (Delta)	AY.122	Schwerin	Mecklenburg-Vorpommern	1
1446	17879221	19089	2021-08-11	21J (Delta)	AY.122	Ludwigslust-Parchim	Mecklenburg-Vorpommern	1
1447	17879220	19370	2021-08-11	21J (Delta)	AY.122	Ludwigslust-Parchim	Mecklenburg-Vorpommern	1
1448	20213300500	17491	2021-08-11	21J (Delta)	AY.43	Vorpommern-Greifswald	Mecklenburg-Vorpommern	1
1449	20213400512	17491	2021-08-11	21J (Delta)	AY.43	Vorpommern-Greifswald	Mecklenburg-Vorpommern	1
1450	17879209	18276	2021-08-11	21J (Delta)	AY.43	Landkreis Rostock	Mecklenburg-Vorpommern	1
1451	17879231	18276	2021-08-11	21J (Delta)	AY.43	Landkreis Rostock	Mecklenburg-Vorpommern	1
1452	20213300491	18435	2021-08-11	21J (Delta)	AY.43	Vorpommern-Rügen	Mecklenburg-Vorpommern	1
1453	17879222	19370	2021-08-11	21J (Delta)	AY.43	Ludwigslust-Parchim	Mecklenburg-Vorpommern	1
1454	17879224	19073	2021-08-11	21J (Delta)	B.1.617.2	Ludwigslust-Parchim	Mecklenburg-Vorpommern	1
1455	17879211	19077	2021-08-11	21J (Delta)	B.1.617.2	Ludwigslust-Parchim	Mecklenburg-Vorpommern	1
1456	18552070	19063	2021-08-12	21J (Delta)	AY.122	Schwerin	Mecklenburg-Vorpommern	1
1457	18605553	19063	2021-08-12	21J (Delta)	AY.122	Schwerin	Mecklenburg-Vorpommern	1
1458	17878573	19209	2021-08-12	21J (Delta)	AY.42	Nordwestmecklenburg	Mecklenburg-Vorpommern	1
1459	17878669	19288	2021-08-12	21J (Delta)	AY.5.4	Ludwigslust-Parchim	Mecklenburg-Vorpommern	1
1460	17878672	19053	2021-08-12	21J (Delta)	B.1.617.2	Schwerin	Mecklenburg-Vorpommern	1
1461	17878668	19059	2021-08-12	21J (Delta)	B.1.617.2	Schwerin	Mecklenburg-Vorpommern	1
1462	17878667	19073	2021-08-12	21J (Delta)	B.1.617.2	Ludwigslust-Parchim	Mecklenburg-Vorpommern	1
1463	17878671	19395	2021-08-12	21J (Delta)	B.1.617.2	Ludwigslust-Parchim	Mecklenburg-Vorpommern	1
1464	18605909	19230	2021-08-13	21J (Delta)	AY.43	Ludwigslust-Parchim	Mecklenburg-Vorpommern	1
1465	18605908	19057	2021-08-13	21J (Delta)	B.1.617.2	Schwerin	Mecklenburg-Vorpommern	1
1466	18605910	19061	2021-08-13	21J (Delta)	B.1.617.2	Schwerin	Mecklenburg-Vorpommern	1
1467	20213400508	17036	2021-08-14	21J (Delta)	AY.129	Mecklenburgische Seenplatte	Mecklenburg-Vorpommern	1
1468	18605906	19053	2021-08-14	21J (Delta)	AY.43	Schwerin	Mecklenburg-Vorpommern	1
1469	20213500517	17389	2021-08-16	21J (Delta)	AY.122	Vorpommern-Greifswald	Mecklenburg-Vorpommern	1
1470	18605552	19370	2021-08-16	21J (Delta)	AY.126	Ludwigslust-Parchim	Mecklenburg-Vorpommern	1
1471	18605555	19370	2021-08-16	21J (Delta)	AY.126	Ludwigslust-Parchim	Mecklenburg-Vorpommern	1
1472	18605546	19230	2021-08-16	21J (Delta)	AY.4.4	Ludwigslust-Parchim	Mecklenburg-Vorpommern	1
1473	20213400502	17033	2021-08-16	21J (Delta)	AY.43	Mecklenburgische Seenplatte	Mecklenburg-Vorpommern	1
1474	20213400503	17033	2021-08-16	21J (Delta)	AY.43	Mecklenburgische Seenplatte	Mecklenburg-Vorpommern	1
1475	20213400507	17154	2021-08-16	21J (Delta)	AY.43	Mecklenburgische Seenplatte	Mecklenburg-Vorpommern	1
1476	20213500524	17438	2021-08-16	21J (Delta)	AY.43	Vorpommern-Greifswald	Mecklenburg-Vorpommern	1
1477	20213500525	17438	2021-08-16	21J (Delta)	AY.43	Vorpommern-Greifswald	Mecklenburg-Vorpommern	1
1478	20213500516	17489	2021-08-16	21J (Delta)	AY.43	Vorpommern-Greifswald	Mecklenburg-Vorpommern	1
1479	20213600587	17489	2021-08-16	21J (Delta)	AY.43	Vorpommern-Greifswald	Mecklenburg-Vorpommern	1
1480	20213500526	17491	2021-08-16	21J (Delta)	AY.43	Vorpommern-Greifswald	Mecklenburg-Vorpommern	1
1481	20213500527	17491	2021-08-16	21J (Delta)	AY.43	Vorpommern-Greifswald	Mecklenburg-Vorpommern	1
1482	20213500529	17491	2021-08-16	21J (Delta)	AY.43	Vorpommern-Greifswald	Mecklenburg-Vorpommern	1
1483	20213600586	17491	2021-08-16	21J (Delta)	AY.43	Vorpommern-Greifswald	Mecklenburg-Vorpommern	1
1484	20213600588	17493	2021-08-16	21J (Delta)	AY.43	Vorpommern-Greifswald	Mecklenburg-Vorpommern	1
1485	20213500522	17498	2021-08-16	21J (Delta)	AY.43	Vorpommern-Greifswald	Mecklenburg-Vorpommern	1
1486	20213500523	17498	2021-08-16	21J (Delta)	AY.43	Vorpommern-Greifswald	Mecklenburg-Vorpommern	1
1487	20213500530	17498	2021-08-16	21J (Delta)	AY.43	Vorpommern-Greifswald	Mecklenburg-Vorpommern	1
1488	18605554	18276	2021-08-16	21J (Delta)	AY.43	Landkreis Rostock	Mecklenburg-Vorpommern	1
1489	20213500514	18516	2021-08-16	21J (Delta)	AY.43	Vorpommern-Rügen	Mecklenburg-Vorpommern	1
1490	20213500528	18519	2021-08-16	21J (Delta)	AY.46.2	Vorpommern-Rügen	Mecklenburg-Vorpommern	1
1491	18605561	19061	2021-08-16	21J (Delta)	AY.5.4	Schwerin	Mecklenburg-Vorpommern	1
1492	18605551	19061	2021-08-16	21J (Delta)	B.1.617.2	Schwerin	Mecklenburg-Vorpommern	1
1493	18605559	19061	2021-08-16	21J (Delta)	B.1.617.2	Schwerin	Mecklenburg-Vorpommern	1
1494	18605560	19063	2021-08-16	21J (Delta)	B.1.617.2	Schwerin	Mecklenburg-Vorpommern	1
1495	18605502	23966	2021-08-17	21J (Delta)	AY.120.2.1	Nordwestmecklenburg	Mecklenburg-Vorpommern	1
1496	20213500519	17389	2021-08-17	21J (Delta)	AY.122	Vorpommern-Greifswald	Mecklenburg-Vorpommern	1
1497	20213500520	18528	2021-08-17	21J (Delta)	AY.122	Vorpommern-Rügen	Mecklenburg-Vorpommern	1
1498	20213500521	18528	2021-08-17	21J (Delta)	AY.122	Vorpommern-Rügen	Mecklenburg-Vorpommern	1
1499	18605496	23968	2021-08-17	21J (Delta)	AY.122	Nordwestmecklenburg	Mecklenburg-Vorpommern	1
1500	18605497	19370	2021-08-17	21J (Delta)	AY.126	Ludwigslust-Parchim	Mecklenburg-Vorpommern	1
1501	18605500	19230	2021-08-17	21J (Delta)	AY.4.4	Ludwigslust-Parchim	Mecklenburg-Vorpommern	1
1502	18605503	18276	2021-08-17	21J (Delta)	AY.42	Landkreis Rostock	Mecklenburg-Vorpommern	1
1503	18605494	19053	2021-08-17	21J (Delta)	B.1.617.2	Schwerin	Mecklenburg-Vorpommern	1
1504	18605499	19053	2021-08-17	21J (Delta)	B.1.617.2	Schwerin	Mecklenburg-Vorpommern	1
1505	18605493	19077	2021-08-17	21J (Delta)	B.1.617.2	Ludwigslust-Parchim	Mecklenburg-Vorpommern	1
1506	18606349	23966	2021-08-18	21J (Delta)	AY.4.5	Nordwestmecklenburg	Mecklenburg-Vorpommern	1
1507	18606350	23966	2021-08-18	21J (Delta)	AY.4.5	Nordwestmecklenburg	Mecklenburg-Vorpommern	1
1508	18606351	23966	2021-08-18	21J (Delta)	AY.4.5	Nordwestmecklenburg	Mecklenburg-Vorpommern	1
1509	18606352	23966	2021-08-18	21J (Delta)	AY.4.5	Nordwestmecklenburg	Mecklenburg-Vorpommern	1
1510	18606338	23970	2021-08-18	21J (Delta)	AY.42	Nordwestmecklenburg	Mecklenburg-Vorpommern	1
1511	20213600591	17440	2021-08-18	21J (Delta)	AY.43	Vorpommern-Greifswald	Mecklenburg-Vorpommern	1
1512	20213600589	17489	2021-08-18	21J (Delta)	AY.43	Vorpommern-Greifswald	Mecklenburg-Vorpommern	1
1513	20213500532	17491	2021-08-18	21J (Delta)	AY.43	Vorpommern-Greifswald	Mecklenburg-Vorpommern	1
1514	20213500533	17491	2021-08-18	21J (Delta)	AY.43	Vorpommern-Greifswald	Mecklenburg-Vorpommern	1
1515	20213500534	17491	2021-08-18	21J (Delta)	AY.43	Vorpommern-Greifswald	Mecklenburg-Vorpommern	1
1516	20213600590	17491	2021-08-18	21J (Delta)	AY.43	Vorpommern-Greifswald	Mecklenburg-Vorpommern	1
1517	20213600592	17493	2021-08-18	21J (Delta)	AY.43	Vorpommern-Greifswald	Mecklenburg-Vorpommern	1
1518	20213500536	17498	2021-08-18	21J (Delta)	AY.43	Vorpommern-Greifswald	Mecklenburg-Vorpommern	1
1519	20213500535	18516	2021-08-18	21J (Delta)	AY.43	Vorpommern-Rügen	Mecklenburg-Vorpommern	1
1520	18606347	18273	2021-08-18	21J (Delta)	AY.5.4	Landkreis Rostock	Mecklenburg-Vorpommern	1
1521	18606342	19053	2021-08-18	21J (Delta)	B.1.617.2	Schwerin	Mecklenburg-Vorpommern	1
1522	18608075	19061	2021-08-18	21J (Delta)	B.1.617.2	Schwerin	Mecklenburg-Vorpommern	1
1523	18606348	19209	2021-08-18	21J (Delta)	B.1.617.2	Nordwestmecklenburg	Mecklenburg-Vorpommern	1
1524	18606341	19288	2021-08-18	21J (Delta)	B.1.617.2	Ludwigslust-Parchim	Mecklenburg-Vorpommern	1
1525	18606339	19294	2021-08-18	21J (Delta)	B.1.617.2	Ludwigslust-Parchim	Mecklenburg-Vorpommern	1
1526	18606311	19063	2021-08-19	21J (Delta)	AY.122	Schwerin	Mecklenburg-Vorpommern	1
1527	20213600556	17438	2021-08-19	21J (Delta)	AY.43	Vorpommern-Greifswald	Mecklenburg-Vorpommern	1
1528	20213600557	17438	2021-08-19	21J (Delta)	AY.43	Vorpommern-Greifswald	Mecklenburg-Vorpommern	1
1529	20213600593	17491	2021-08-19	21J (Delta)	AY.43	Vorpommern-Greifswald	Mecklenburg-Vorpommern	1
1530	20213600594	17493	2021-08-19	21J (Delta)	AY.43	Vorpommern-Greifswald	Mecklenburg-Vorpommern	1
1531	18606312	19303	2021-08-19	21J (Delta)	AY.44	Ludwigslust-Parchim	Mecklenburg-Vorpommern	1
1532	18606524	19370	2021-08-19	21J (Delta)	AY.45	Ludwigslust-Parchim	Mecklenburg-Vorpommern	1
1533	18606523	19053	2021-08-19	21J (Delta)	B.1.617.2	Schwerin	Mecklenburg-Vorpommern	1
1534	18606310	19059	2021-08-19	21J (Delta)	B.1.617.2	Schwerin	Mecklenburg-Vorpommern	1
1535	18606527	19061	2021-08-19	21J (Delta)	B.1.617.2	Schwerin	Mecklenburg-Vorpommern	1
1536	20213600558	17129	2021-08-20	21J (Delta)	AY.43	Vorpommern-Greifswald	Mecklenburg-Vorpommern	1
1537	20213600559	17454	2021-08-20	21J (Delta)	AY.43	Vorpommern-Greifswald	Mecklenburg-Vorpommern	1
1538	20213500531	17489	2021-08-20	21J (Delta)	AY.43	Vorpommern-Greifswald	Mecklenburg-Vorpommern	1
1539	20213500537	17491	2021-08-20	21J (Delta)	AY.43	Vorpommern-Greifswald	Mecklenburg-Vorpommern	1
1540	18607156	19077	2021-08-20	21J (Delta)	B.1.617.2	Ludwigslust-Parchim	Mecklenburg-Vorpommern	1
1541	18607159	19386	2021-08-20	21J (Delta)	B.1.617.2	Ludwigslust-Parchim	Mecklenburg-Vorpommern	1
1542	20213600595	18375	2021-08-21	21J (Delta)	AY.43	Vorpommern-Rügen	Mecklenburg-Vorpommern	1
1543	405012795999	18546	2021-08-23	21J (Delta)	AY.122	Vorpommern-Rügen	Mecklenburg-Vorpommern	1
1544	405012796099	18546	2021-08-23	21J (Delta)	AY.122	Vorpommern-Rügen	Mecklenburg-Vorpommern	1
1545	18598908	19086	2021-08-23	21J (Delta)	AY.122	Ludwigslust-Parchim	Mecklenburg-Vorpommern	1
1546	18598902	23968	2021-08-23	21J (Delta)	AY.122	Nordwestmecklenburg	Mecklenburg-Vorpommern	1
1547	18598904	19075	2021-08-23	21J (Delta)	AY.125	Ludwigslust-Parchim	Mecklenburg-Vorpommern	1
1548	440908108399	17454	2021-08-23	21J (Delta)	AY.126	Vorpommern-Greifswald	Mecklenburg-Vorpommern	1
1549	18598900	19053	2021-08-23	21J (Delta)	AY.129	Schwerin	Mecklenburg-Vorpommern	1
1550	18598906	23968	2021-08-23	21J (Delta)	AY.4.5	Nordwestmecklenburg	Mecklenburg-Vorpommern	1
1551	18598909	23996	2021-08-23	21J (Delta)	AY.42	Nordwestmecklenburg	Mecklenburg-Vorpommern	1
1552	20213600561	17449	2021-08-23	21J (Delta)	AY.43	Vorpommern-Greifswald	Mecklenburg-Vorpommern	1
1553	131507357699	17495	2021-08-23	21J (Delta)	AY.43	Vorpommern-Greifswald	Mecklenburg-Vorpommern	1
1554	18598899	18276	2021-08-23	21J (Delta)	AY.43	Landkreis Rostock	Mecklenburg-Vorpommern	1
1555	18598901	19053	2021-08-23	21J (Delta)	B.1.617.2	Schwerin	Mecklenburg-Vorpommern	1
1556	18598911	19061	2021-08-23	21J (Delta)	B.1.617.2	Schwerin	Mecklenburg-Vorpommern	1
1557	18598907	19209	2021-08-23	21J (Delta)	B.1.617.2	Nordwestmecklenburg	Mecklenburg-Vorpommern	1
1558	18608966	18276	2021-08-24	21J (Delta)	AY.122	Landkreis Rostock	Mecklenburg-Vorpommern	1
1559	20213600553	18546	2021-08-24	21J (Delta)	AY.122	Vorpommern-Rügen	Mecklenburg-Vorpommern	1
1560	20213600560	17449	2021-08-24	21J (Delta)	AY.126	Vorpommern-Greifswald	Mecklenburg-Vorpommern	1
1561	18608969	19053	2021-08-24	21J (Delta)	AY.129	Schwerin	Mecklenburg-Vorpommern	1
1562	20213600596	18337	2021-08-24	21J (Delta)	AY.4.5	Vorpommern-Rügen	Mecklenburg-Vorpommern	1
1563	18608967	23966	2021-08-24	21J (Delta)	AY.4.5	Nordwestmecklenburg	Mecklenburg-Vorpommern	1
1564	18608970	23968	2021-08-24	21J (Delta)	AY.4.5	Nordwestmecklenburg	Mecklenburg-Vorpommern	1
1565	20213600597	17493	2021-08-24	21J (Delta)	AY.43	Vorpommern-Greifswald	Mecklenburg-Vorpommern	1
1566	20213600622	17493	2021-08-24	21J (Delta)	AY.43	Vorpommern-Greifswald	Mecklenburg-Vorpommern	1
1567	20213600554	18356	2021-08-24	21J (Delta)	AY.43	Vorpommern-Rügen	Mecklenburg-Vorpommern	1
1568	20213700642	17033	2021-08-24	21J (Delta)	AY.5.4	Mecklenburgische Seenplatte	Mecklenburg-Vorpommern	1
1569	20213600555	17034	2021-08-24	21J (Delta)	AY.5.4	Mecklenburgische Seenplatte	Mecklenburg-Vorpommern	1
1570	18608965	18246	2021-08-24	21J (Delta)	AY.5.4	Landkreis Rostock	Mecklenburg-Vorpommern	1
1571	18608968	19053	2021-08-24	21J (Delta)	B.1.617.2	Schwerin	Mecklenburg-Vorpommern	1
1572	20213600578	17389	2021-08-25	21J (Delta)	AY.122	Vorpommern-Greifswald	Mecklenburg-Vorpommern	1
1573	20213600577	17419	2021-08-25	21J (Delta)	AY.126	Vorpommern-Greifswald	Mecklenburg-Vorpommern	1
1574	18610175	23968	2021-08-26	21J (Delta)	AY.122	Nordwestmecklenburg	Mecklenburg-Vorpommern	1
1575	18610178	19243	2021-08-26	21J (Delta)	AY.43	Ludwigslust-Parchim	Mecklenburg-Vorpommern	1
1576	18610996	23923	2021-08-27	21J (Delta)	AY.122	Nordwestmecklenburg	Mecklenburg-Vorpommern	1
1577	18610999	23968	2021-08-27	21J (Delta)	AY.122	Nordwestmecklenburg	Mecklenburg-Vorpommern	1
1578	18611000	23936	2021-08-27	21J (Delta)	AY.34	Nordwestmecklenburg	Mecklenburg-Vorpommern	1
1579	18610995	19057	2021-08-27	21J (Delta)	AY.4.3	Schwerin	Mecklenburg-Vorpommern	1
1580	18611001	19053	2021-08-27	21J (Delta)	B.1.617.2	Schwerin	Mecklenburg-Vorpommern	1
1581	18600926	23968	2021-08-30	21J (Delta)	AY.33	Nordwestmecklenburg	Mecklenburg-Vorpommern	1
1582	18600924	19057	2021-08-30	21J (Delta)	AY.43	Schwerin	Mecklenburg-Vorpommern	1
1583	20213600579	23970	2021-08-31	21J (Delta)	AY.122	Nordwestmecklenburg	Mecklenburg-Vorpommern	1
1584	20213600580	23970	2021-08-31	21J (Delta)	AY.122	Nordwestmecklenburg	Mecklenburg-Vorpommern	1
1585	20213600623	17489	2021-08-31	21J (Delta)	AY.43	Vorpommern-Greifswald	Mecklenburg-Vorpommern	1
1586	18603430	18276	2021-09-01	21J (Delta)	AY.122	Landkreis Rostock	Mecklenburg-Vorpommern	1
1587	18603431	23966	2021-09-01	21J (Delta)	AY.122	Nordwestmecklenburg	Mecklenburg-Vorpommern	1
1588	20213600632	17036	2021-09-01	21J (Delta)	AY.125	Mecklenburgische Seenplatte	Mecklenburg-Vorpommern	1
1589	20213800691	17389	2021-09-01	21J (Delta)	AY.126	Vorpommern-Greifswald	Mecklenburg-Vorpommern	1
1590	20213800692	17406	2021-09-01	21J (Delta)	AY.126	Vorpommern-Greifswald	Mecklenburg-Vorpommern	1
1591	405013404899	17406	2021-09-01	21J (Delta)	AY.126	Vorpommern-Greifswald	Mecklenburg-Vorpommern	1
1592	20213800689	17429	2021-09-01	21J (Delta)	AY.126	Vorpommern-Greifswald	Mecklenburg-Vorpommern	1
1593	20213800690	17429	2021-09-01	21J (Delta)	AY.126	Vorpommern-Greifswald	Mecklenburg-Vorpommern	1
1594	20213800686	17459	2021-09-01	21J (Delta)	AY.126	Vorpommern-Greifswald	Mecklenburg-Vorpommern	1
1595	20213800687	17459	2021-09-01	21J (Delta)	AY.126	Vorpommern-Greifswald	Mecklenburg-Vorpommern	1
1596	20213800688	17459	2021-09-01	21J (Delta)	AY.126	Vorpommern-Greifswald	Mecklenburg-Vorpommern	1
1597	20213600633	17109	2021-09-01	21J (Delta)	AY.4	Mecklenburgische Seenplatte	Mecklenburg-Vorpommern	1
1598	18603433	19406	2021-09-01	21J (Delta)	AY.4.5	Ludwigslust-Parchim	Mecklenburg-Vorpommern	1
1599	18603432	23996	2021-09-01	21J (Delta)	AY.4.5	Nordwestmecklenburg	Mecklenburg-Vorpommern	1
1600	18603435	19061	2021-09-01	21J (Delta)	AY.46.6	Schwerin	Mecklenburg-Vorpommern	1
1601	18603434	19059	2021-09-01	21J (Delta)	B.1.617.2	Schwerin	Mecklenburg-Vorpommern	1
1602	18603050	18273	2021-09-02	21J (Delta)	AY.122	Landkreis Rostock	Mecklenburg-Vorpommern	1
1603	18603047	23968	2021-09-02	21J (Delta)	AY.122	Nordwestmecklenburg	Mecklenburg-Vorpommern	1
1604	18603049	23974	2021-09-02	21J (Delta)	AY.4.5	Nordwestmecklenburg	Mecklenburg-Vorpommern	1
1605	18603051	19053	2021-09-02	21J (Delta)	B.1.617.2	Schwerin	Mecklenburg-Vorpommern	1
1606	18603739	19273	2021-09-03	21J (Delta)	AY.122	Ludwigslust-Parchim	Mecklenburg-Vorpommern	1
1607	20213600624	17440	2021-09-03	21J (Delta)	AY.126	Vorpommern-Greifswald	Mecklenburg-Vorpommern	1
1608	20213700658	17489	2021-09-03	21J (Delta)	AY.43	Vorpommern-Greifswald	Mecklenburg-Vorpommern	1
1609	18604733	19061	2021-09-06	21J (Delta)	AY.122	Schwerin	Mecklenburg-Vorpommern	1
1610	18603744	19089	2021-09-06	21J (Delta)	AY.122	Ludwigslust-Parchim	Mecklenburg-Vorpommern	1
1611	18604729	19273	2021-09-06	21J (Delta)	AY.122	Ludwigslust-Parchim	Mecklenburg-Vorpommern	1
1612	18603736	19288	2021-09-06	21J (Delta)	AY.122	Ludwigslust-Parchim	Mecklenburg-Vorpommern	1
1613	18603737	19288	2021-09-06	21J (Delta)	AY.122	Ludwigslust-Parchim	Mecklenburg-Vorpommern	1
1614	18604728	19294	2021-09-06	21J (Delta)	AY.122	Ludwigslust-Parchim	Mecklenburg-Vorpommern	1
1615	18604727	19303	2021-09-06	21J (Delta)	AY.122	Ludwigslust-Parchim	Mecklenburg-Vorpommern	1
1616	18603742	19230	2021-09-06	21J (Delta)	AY.125	Ludwigslust-Parchim	Mecklenburg-Vorpommern	1
1617	18603746	23946	2021-09-06	21J (Delta)	AY.4	Nordwestmecklenburg	Mecklenburg-Vorpommern	1
1618	18603745	18246	2021-09-06	21J (Delta)	AY.4.5	Landkreis Rostock	Mecklenburg-Vorpommern	1
1619	18603747	23996	2021-09-06	21J (Delta)	AY.4.5	Nordwestmecklenburg	Mecklenburg-Vorpommern	1
1620	20213700643	17033	2021-09-06	21J (Delta)	AY.43	Mecklenburgische Seenplatte	Mecklenburg-Vorpommern	1
1621	400911154099	17506	2021-09-06	21J (Delta)	AY.43	Vorpommern-Greifswald	Mecklenburg-Vorpommern	1
1622	18603740	18059	2021-09-06	21J (Delta)	AY.43	Landkreis Rostock	Mecklenburg-Vorpommern	1
1623	400894947999	18461	2021-09-06	21J (Delta)	AY.43	Vorpommern-Rügen	Mecklenburg-Vorpommern	1
1624	400732481099	18573	2021-09-06	21J (Delta)	AY.45	Vorpommern-Rügen	Mecklenburg-Vorpommern	1
1625	18603741	19063	2021-09-06	21J (Delta)	AY.46.6	Schwerin	Mecklenburg-Vorpommern	1
1626	20213700659	17087	2021-09-06	21J (Delta)	AY.5.4	Mecklenburgische Seenplatte	Mecklenburg-Vorpommern	1
1627	405013618699	18439	2021-09-06	21J (Delta)	AY.98.1	Vorpommern-Rügen	Mecklenburg-Vorpommern	1
1628	18603738	19063	2021-09-06	21J (Delta)	B.1.617.2	Schwerin	Mecklenburg-Vorpommern	1
1629	20213700641	17036	2021-09-07	21J (Delta)	AY.122	Mecklenburgische Seenplatte	Mecklenburg-Vorpommern	1
1630	20213600628	17440	2021-09-07	21J (Delta)	AY.122	Vorpommern-Greifswald	Mecklenburg-Vorpommern	1
1631	20213700645	17235	2021-09-07	21J (Delta)	AY.125	Mecklenburgische Seenplatte	Mecklenburg-Vorpommern	1
1632	440854107999	17126	2021-09-07	21J (Delta)	AY.4	Vorpommern-Greifswald	Mecklenburg-Vorpommern	1
1633	18604731	23970	2021-09-07	21J (Delta)	AY.4.5	Nordwestmecklenburg	Mecklenburg-Vorpommern	1
1634	20213600625	17489	2021-09-07	21J (Delta)	AY.43	Vorpommern-Greifswald	Mecklenburg-Vorpommern	1
1635	20213600626	17489	2021-09-07	21J (Delta)	AY.43	Vorpommern-Greifswald	Mecklenburg-Vorpommern	1
1636	20213600629	17489	2021-09-07	21J (Delta)	AY.43	Vorpommern-Greifswald	Mecklenburg-Vorpommern	1
1637	20213700663	17489	2021-09-07	21J (Delta)	AY.43	Vorpommern-Greifswald	Mecklenburg-Vorpommern	1
1638	20213600631	17491	2021-09-07	21J (Delta)	AY.43	Vorpommern-Greifswald	Mecklenburg-Vorpommern	1
1639	18604734	18273	2021-09-07	21J (Delta)	AY.43	Landkreis Rostock	Mecklenburg-Vorpommern	1
1640	18604732	23968	2021-09-07	21J (Delta)	AY.84	Nordwestmecklenburg	Mecklenburg-Vorpommern	1
1641	20213600614	17192	2021-09-07	21J (Delta)	AY.98.1	Mecklenburgische Seenplatte	Mecklenburg-Vorpommern	1
1642	20213700664	17509	2021-09-08	21J (Delta)	AY.103	Vorpommern-Greifswald	Mecklenburg-Vorpommern	1
1643	20213600618	17252	2021-09-08	21J (Delta)	AY.122	Mecklenburgische Seenplatte	Mecklenburg-Vorpommern	1
1644	18751630	18273	2021-09-08	21J (Delta)	AY.122	Landkreis Rostock	Mecklenburg-Vorpommern	1
1645	18751631	19288	2021-09-08	21J (Delta)	AY.122	Ludwigslust-Parchim	Mecklenburg-Vorpommern	1
1646	18751684	19288	2021-09-08	21J (Delta)	AY.122	Ludwigslust-Parchim	Mecklenburg-Vorpommern	1
1647	20213600620	17091	2021-09-08	21J (Delta)	AY.125	Mecklenburgische Seenplatte	Mecklenburg-Vorpommern	1
1648	20213600617	17207	2021-09-08	21J (Delta)	AY.34.1	Mecklenburgische Seenplatte	Mecklenburg-Vorpommern	1
1649	20213700636	17121	2021-09-08	21J (Delta)	AY.4	Vorpommern-Greifswald	Mecklenburg-Vorpommern	1
1650	18751627	18182	2021-09-08	21J (Delta)	AY.4	Landkreis Rostock	Mecklenburg-Vorpommern	1
1651	18751633	23966	2021-09-08	21J (Delta)	AY.4.5	Nordwestmecklenburg	Mecklenburg-Vorpommern	1
1652	18751628	23972	2021-09-08	21J (Delta)	AY.4.5	Nordwestmecklenburg	Mecklenburg-Vorpommern	1
1653	18751632	23992	2021-09-08	21J (Delta)	AY.4.5	Nordwestmecklenburg	Mecklenburg-Vorpommern	1
1654	20213600616	17033	2021-09-08	21J (Delta)	AY.43	Mecklenburgische Seenplatte	Mecklenburg-Vorpommern	1
1655	20213700635	17491	2021-09-08	21J (Delta)	AY.43	Vorpommern-Greifswald	Mecklenburg-Vorpommern	1
1656	20213700639	17491	2021-09-08	21J (Delta)	AY.43	Vorpommern-Greifswald	Mecklenburg-Vorpommern	1
1657	20213700640	17491	2021-09-08	21J (Delta)	AY.43	Vorpommern-Greifswald	Mecklenburg-Vorpommern	1
1658	20213700637	17493	2021-09-08	21J (Delta)	AY.43	Vorpommern-Greifswald	Mecklenburg-Vorpommern	1
1659	20213600610	17495	2021-09-08	21J (Delta)	AY.43	Vorpommern-Greifswald	Mecklenburg-Vorpommern	1
1660	18604265	23936	2021-09-09	21J (Delta)	AY.122	Nordwestmecklenburg	Mecklenburg-Vorpommern	1
1661	18604264	23972	2021-09-09	21J (Delta)	AY.4.5	Nordwestmecklenburg	Mecklenburg-Vorpommern	1
1662	20213700646	17489	2021-09-09	21J (Delta)	AY.43	Vorpommern-Greifswald	Mecklenburg-Vorpommern	1
1663	20213700647	17489	2021-09-09	21J (Delta)	AY.43	Vorpommern-Greifswald	Mecklenburg-Vorpommern	1
1664	20213700652	18573	2021-09-10	21J (Delta)	AY.122	Vorpommern-Rügen	Mecklenburg-Vorpommern	1
1665	402015923499	17335	2021-09-10	21J (Delta)	AY.33	Vorpommern-Greifswald	Mecklenburg-Vorpommern	1
1666	402015923599	17335	2021-09-10	21J (Delta)	AY.33	Vorpommern-Greifswald	Mecklenburg-Vorpommern	1
1667	405013816899	17459	2021-09-10	21J (Delta)	AY.43	Vorpommern-Greifswald	Mecklenburg-Vorpommern	1
1668	18740442	23966	2021-09-10	21J (Delta)	AY.43	Nordwestmecklenburg	Mecklenburg-Vorpommern	1
1669	18740441	19063	2021-09-10	21J (Delta)	AY.46.6	Schwerin	Mecklenburg-Vorpommern	1
1670	20213700649	17139	2021-09-10	21J (Delta)	B.1.617.2	Mecklenburgische Seenplatte	Mecklenburg-Vorpommern	1
1671	20213700651	17153	2021-09-10	21J (Delta)	B.1.617.2	Mecklenburgische Seenplatte	Mecklenburg-Vorpommern	1
1672	20213700665	17459	2021-09-10	21J (Delta)	B.1.617.2	Vorpommern-Greifswald	Mecklenburg-Vorpommern	1
1673	400719938199	18609	2021-09-11	21J (Delta)	AY.103	Vorpommern-Rügen	Mecklenburg-Vorpommern	1
1674	20213700654	17098	2021-09-11	21J (Delta)	AY.4	Mecklenburgische Seenplatte	Mecklenburg-Vorpommern	1
1675	20213700650	17033	2021-09-11	21J (Delta)	AY.46.6	Mecklenburgische Seenplatte	Mecklenburg-Vorpommern	1
1676	18740444	19055	2021-09-12	21J (Delta)	AY.4	Schwerin	Mecklenburg-Vorpommern	1
1677	20213800695	17491	2021-09-12	21J (Delta)	AY.43	Vorpommern-Greifswald	Mecklenburg-Vorpommern	1
1678	400719936699	18609	2021-09-13	21J (Delta)	AY.103	Vorpommern-Rügen	Mecklenburg-Vorpommern	1
1679	20213700657	17089	2021-09-13	21J (Delta)	AY.122	Mecklenburgische Seenplatte	Mecklenburg-Vorpommern	1
1680	20213800683	17192	2021-09-13	21J (Delta)	AY.122	Mecklenburgische Seenplatte	Mecklenburg-Vorpommern	1
1681	20213800684	17034	2021-09-13	21J (Delta)	AY.126	Mecklenburgische Seenplatte	Mecklenburg-Vorpommern	1
1682	20213700656	17033	2021-09-13	21J (Delta)	AY.43	Mecklenburgische Seenplatte	Mecklenburg-Vorpommern	1
1683	440908124899	17438	2021-09-13	21J (Delta)	AY.43	Vorpommern-Greifswald	Mecklenburg-Vorpommern	1
1684	20213700666	17491	2021-09-13	21J (Delta)	AY.43	Vorpommern-Greifswald	Mecklenburg-Vorpommern	1
1685	405013786999	17498	2021-09-13	21J (Delta)	AY.43	Vorpommern-Greifswald	Mecklenburg-Vorpommern	1
1686	20213700655	17373	2021-09-13	21J (Delta)	AY.98.1	Vorpommern-Greifswald	Mecklenburg-Vorpommern	1
1687	20213800694	17489	2021-09-14	21J (Delta)	AY.122	Vorpommern-Greifswald	Mecklenburg-Vorpommern	1
1688	18742770	19303	2021-09-14	21J (Delta)	AY.122	Ludwigslust-Parchim	Mecklenburg-Vorpommern	1
1689	18742764	19063	2021-09-14	21J (Delta)	AY.33	Schwerin	Mecklenburg-Vorpommern	1
1690	18742766	18273	2021-09-14	21J (Delta)	AY.4.5	Landkreis Rostock	Mecklenburg-Vorpommern	1
1691	18742761	23970	2021-09-14	21J (Delta)	AY.4.5	Nordwestmecklenburg	Mecklenburg-Vorpommern	1
1692	18742760	18273	2021-09-14	21J (Delta)	B.1.617.2	Landkreis Rostock	Mecklenburg-Vorpommern	1
1693	18742771	19288	2021-09-15	21J (Delta)	AY.122	Ludwigslust-Parchim	Mecklenburg-Vorpommern	1
1694	18742763	19055	2021-09-15	21J (Delta)	AY.4	Schwerin	Mecklenburg-Vorpommern	1
1695	18742768	17033	2021-09-15	21J (Delta)	AY.98.1	Mecklenburgische Seenplatte	Mecklenburg-Vorpommern	1
1696	18742762	19061	2021-09-15	21J (Delta)	B.1.617.2	Schwerin	Mecklenburg-Vorpommern	1
1697	18749027	19273	2021-09-16	21J (Delta)	AY.122	Ludwigslust-Parchim	Mecklenburg-Vorpommern	1
1698	20213800680	17349	2021-09-16	21J (Delta)	AY.126	Mecklenburgische Seenplatte	Mecklenburg-Vorpommern	1
1699	18749026	23966	2021-09-16	21J (Delta)	AY.4.5	Nordwestmecklenburg	Mecklenburg-Vorpommern	1
1700	20213700667	17491	2021-09-16	21J (Delta)	AY.43	Vorpommern-Greifswald	Mecklenburg-Vorpommern	1
1701	18743844	19288	2021-09-17	21J (Delta)	AY.122	Ludwigslust-Parchim	Mecklenburg-Vorpommern	1
1702	18743848	19077	2021-09-17	21J (Delta)	AY.4.3	Ludwigslust-Parchim	Mecklenburg-Vorpommern	1
1703	18743846	18276	2021-09-17	21J (Delta)	AY.45	Landkreis Rostock	Mecklenburg-Vorpommern	1
1704	18743842	19059	2021-09-19	21J (Delta)	AY.4	Schwerin	Mecklenburg-Vorpommern	1
1705	20214000740	17034	2021-09-20	21J (Delta)	AY.121.1	Mecklenburgische Seenplatte	Mecklenburg-Vorpommern	1
1706	20213800699	17491	2021-09-20	21J (Delta)	AY.122	Vorpommern-Greifswald	Mecklenburg-Vorpommern	1
1707	18743845	19300	2021-09-20	21J (Delta)	AY.124	Ludwigslust-Parchim	Mecklenburg-Vorpommern	1
1708	18743839	17348	2021-09-20	21J (Delta)	AY.129	Mecklenburgische Seenplatte	Mecklenburg-Vorpommern	1
1709	20214100762	17159	2021-09-20	21J (Delta)	AY.4	Mecklenburgische Seenplatte	Mecklenburg-Vorpommern	1
1710	18743843	23966	2021-09-20	21J (Delta)	AY.4.5	Nordwestmecklenburg	Mecklenburg-Vorpommern	1
1711	405014412499	17358	2021-09-20	21J (Delta)	AY.41	Vorpommern-Greifswald	Mecklenburg-Vorpommern	1
1712	405014408999	17321	2021-09-20	21J (Delta)	AY.43	Vorpommern-Greifswald	Mecklenburg-Vorpommern	1
1713	20213800698	17489	2021-09-20	21J (Delta)	AY.43	Vorpommern-Greifswald	Mecklenburg-Vorpommern	1
1714	20213800697	17493	2021-09-20	21J (Delta)	AY.43	Vorpommern-Greifswald	Mecklenburg-Vorpommern	1
1715	405014418499	17498	2021-09-20	21J (Delta)	AY.43	Vorpommern-Greifswald	Mecklenburg-Vorpommern	1
1716	18743849	18249	2021-09-20	21J (Delta)	AY.43	Landkreis Rostock	Mecklenburg-Vorpommern	1
1717	405014382999	17358	2021-09-20	21J (Delta)	AY.98.1	Vorpommern-Greifswald	Mecklenburg-Vorpommern	1
1718	20213800671	17379	2021-09-20	21J (Delta)	AY.98.1	Vorpommern-Greifswald	Mecklenburg-Vorpommern	1
1719	20213800700	17429	2021-09-20	21J (Delta)	AY.98.1	Vorpommern-Greifswald	Mecklenburg-Vorpommern	1
1720	405014419299	18528	2021-09-20	21J (Delta)	AY.98.1	Vorpommern-Rügen	Mecklenburg-Vorpommern	1
1721	20213800668	18609	2021-09-21	21J (Delta)	AY.122	Vorpommern-Rügen	Mecklenburg-Vorpommern	1
1722	405014483599	18609	2021-09-21	21J (Delta)	AY.122	Vorpommern-Rügen	Mecklenburg-Vorpommern	1
1723	402697466301	17358	2021-09-21	21J (Delta)	AY.41	Vorpommern-Greifswald	Mecklenburg-Vorpommern	1
1724	20213800677	17034	2021-09-21	21J (Delta)	AY.43	Mecklenburgische Seenplatte	Mecklenburg-Vorpommern	1
1725	20214000743	17034	2021-09-21	21J (Delta)	AY.43	Mecklenburgische Seenplatte	Mecklenburg-Vorpommern	1
1726	20213800703	17126	2021-09-21	21J (Delta)	AY.43	Vorpommern-Greifswald	Mecklenburg-Vorpommern	1
1727	20213800674	17309	2021-09-21	21J (Delta)	AY.43	Vorpommern-Greifswald	Mecklenburg-Vorpommern	1
1728	20214000741	17321	2021-09-21	21J (Delta)	AY.43	Vorpommern-Greifswald	Mecklenburg-Vorpommern	1
1729	402634448399	17335	2021-09-21	21J (Delta)	AY.43	Vorpommern-Greifswald	Mecklenburg-Vorpommern	1
1730	20213800702	18445	2021-09-21	21J (Delta)	AY.43	Vorpommern-Rügen	Mecklenburg-Vorpommern	1
1731	20214100751	18507	2021-09-21	21J (Delta)	AY.43	Vorpommern-Rügen	Mecklenburg-Vorpommern	1
1732	20213800675	17036	2021-09-21	21J (Delta)	AY.43.8	Mecklenburgische Seenplatte	Mecklenburg-Vorpommern	1
1733	20213800678	17367	2021-09-21	21J (Delta)	AY.98.1	Vorpommern-Greifswald	Mecklenburg-Vorpommern	1
1734	20213800679	17419	2021-09-21	21J (Delta)	AY.98.1	Vorpommern-Greifswald	Mecklenburg-Vorpommern	1
1735	400739004401	18528	2021-09-21	21J (Delta)	AY.98.1	Vorpommern-Rügen	Mecklenburg-Vorpommern	1
1736	20213800676	17153	2021-09-21	21J (Delta)	B.1.617.2	Mecklenburgische Seenplatte	Mecklenburg-Vorpommern	1
1737	20213800669	17373	2021-09-21	21J (Delta)	B.1.617.2	Vorpommern-Greifswald	Mecklenburg-Vorpommern	1
1738	20214100752	17459	2021-09-22	21J (Delta)	AY.126	Vorpommern-Greifswald	Mecklenburg-Vorpommern	1
1739	20214100754	17491	2021-09-22	21J (Delta)	AY.126	Vorpommern-Greifswald	Mecklenburg-Vorpommern	1
1740	18747175	19372	2021-09-22	21J (Delta)	AY.126	Ludwigslust-Parchim	Mecklenburg-Vorpommern	1
1741	20220201713	18516	2021-09-22	21J (Delta)	AY.4	Vorpommern-Rügen	Mecklenburg-Vorpommern	1
1742	18747177	23966	2021-09-22	21J (Delta)	AY.4	Nordwestmecklenburg	Mecklenburg-Vorpommern	1
1743	20214000744	17033	2021-09-22	21J (Delta)	AY.4.5	Mecklenburgische Seenplatte	Mecklenburg-Vorpommern	1
1744	18747174	19057	2021-09-22	21J (Delta)	AY.42	Schwerin	Mecklenburg-Vorpommern	1
1745	20214000739	17094	2021-09-22	21J (Delta)	AY.43	Mecklenburgische Seenplatte	Mecklenburg-Vorpommern	1
1746	20214100753	17491	2021-09-22	21J (Delta)	AY.43	Vorpommern-Greifswald	Mecklenburg-Vorpommern	1
1747	18747176	19370	2021-09-22	21J (Delta)	AY.46	Ludwigslust-Parchim	Mecklenburg-Vorpommern	1
1748	18747173	18273	2021-09-22	21J (Delta)	B.1.617.2	Landkreis Rostock	Mecklenburg-Vorpommern	1
1749	20214200787	17375	2021-09-23	21J (Delta)	AY.98.1	Vorpommern-Greifswald	Mecklenburg-Vorpommern	1
1750	20214200788	17379	2021-09-23	21J (Delta)	AY.98.1	Vorpommern-Greifswald	Mecklenburg-Vorpommern	1
1751	20214200789	17379	2021-09-23	21J (Delta)	AY.98.1	Vorpommern-Greifswald	Mecklenburg-Vorpommern	1
1752	20214100761	17033	2021-09-23	21J (Delta)	B.1.617.2	Mecklenburgische Seenplatte	Mecklenburg-Vorpommern	1
1753	18744552	18225	2021-09-24	21J (Delta)	AY.122	Landkreis Rostock	Mecklenburg-Vorpommern	1
1754	18744553	18225	2021-09-24	21J (Delta)	AY.122	Landkreis Rostock	Mecklenburg-Vorpommern	1
1755	18744554	18225	2021-09-24	21J (Delta)	AY.122	Landkreis Rostock	Mecklenburg-Vorpommern	1
1756	18744555	18225	2021-09-24	21J (Delta)	AY.122	Landkreis Rostock	Mecklenburg-Vorpommern	1
1757	18744556	18225	2021-09-24	21J (Delta)	AY.122	Landkreis Rostock	Mecklenburg-Vorpommern	1
1758	18744557	18225	2021-09-24	21J (Delta)	AY.122	Landkreis Rostock	Mecklenburg-Vorpommern	1
1759	18744562	19057	2021-09-24	21J (Delta)	AY.122	Schwerin	Mecklenburg-Vorpommern	1
1760	18744559	23966	2021-09-24	21J (Delta)	AY.4.5	Nordwestmecklenburg	Mecklenburg-Vorpommern	1
1761	18744558	19063	2021-09-25	21J (Delta)	B.1.617.2	Schwerin	Mecklenburg-Vorpommern	1
1762	18744561	19063	2021-09-26	21J (Delta)	AY.4	Schwerin	Mecklenburg-Vorpommern	1
1763	20213900722	18609	2021-09-27	21J (Delta)	AY.122	Vorpommern-Rügen	Mecklenburg-Vorpommern	1
1764	18744115	19370	2021-09-27	21J (Delta)	AY.122	Ludwigslust-Parchim	Mecklenburg-Vorpommern	1
1765	18744116	19370	2021-09-27	21J (Delta)	AY.122	Ludwigslust-Parchim	Mecklenburg-Vorpommern	1
1766	20213900719	17109	2021-09-27	21J (Delta)	AY.4	Mecklenburgische Seenplatte	Mecklenburg-Vorpommern	1
1767	20213900720	17348	2021-09-27	21J (Delta)	AY.4	Mecklenburgische Seenplatte	Mecklenburg-Vorpommern	1
1768	18744589	19057	2021-09-27	21J (Delta)	AY.4	Schwerin	Mecklenburg-Vorpommern	1
1769	18744590	19057	2021-09-27	21J (Delta)	AY.4	Schwerin	Mecklenburg-Vorpommern	1
1770	18744117	23936	2021-09-27	21J (Delta)	AY.4.5	Nordwestmecklenburg	Mecklenburg-Vorpommern	1
1771	20213900726	17449	2021-09-27	21J (Delta)	AY.42	Vorpommern-Greifswald	Mecklenburg-Vorpommern	1
1772	20213900718	17389	2021-09-27	21J (Delta)	AY.43	Vorpommern-Greifswald	Mecklenburg-Vorpommern	1
1773	18744118	19205	2021-09-27	21J (Delta)	AY.43	Nordwestmecklenburg	Mecklenburg-Vorpommern	1
1774	18744587	19205	2021-09-27	21J (Delta)	AY.43	Nordwestmecklenburg	Mecklenburg-Vorpommern	1
1775	18744592	19370	2021-09-27	21J (Delta)	AY.43	Ludwigslust-Parchim	Mecklenburg-Vorpommern	1
1776	20213900717	17379	2021-09-27	21J (Delta)	AY.98.1	Vorpommern-Greifswald	Mecklenburg-Vorpommern	1
1777	20213900721	17398	2021-09-27	21J (Delta)	AY.98.1	Vorpommern-Greifswald	Mecklenburg-Vorpommern	1
1778	20213900716	18528	2021-09-27	21J (Delta)	AY.98.1	Vorpommern-Rügen	Mecklenburg-Vorpommern	1
1779	20213900723	18528	2021-09-27	21J (Delta)	AY.98.1	Vorpommern-Rügen	Mecklenburg-Vorpommern	1
1780	18747817	19205	2021-09-28	21J (Delta)	AY.122	Nordwestmecklenburg	Mecklenburg-Vorpommern	1
1781	20214100758	17491	2021-09-28	21J (Delta)	AY.126	Vorpommern-Greifswald	Mecklenburg-Vorpommern	1
1782	20213900708	17493	2021-09-28	21J (Delta)	AY.126	Vorpommern-Greifswald	Mecklenburg-Vorpommern	1
1783	20213900710	17493	2021-09-28	21J (Delta)	AY.126	Vorpommern-Greifswald	Mecklenburg-Vorpommern	1
1784	20213900711	18516	2021-09-28	21J (Delta)	AY.126	Vorpommern-Rügen	Mecklenburg-Vorpommern	1
1785	18748102	19063	2021-09-28	21J (Delta)	AY.126	Schwerin	Mecklenburg-Vorpommern	1
1786	18747818	19370	2021-09-28	21J (Delta)	AY.129	Ludwigslust-Parchim	Mecklenburg-Vorpommern	1
1787	18748103	19063	2021-09-28	21J (Delta)	AY.33	Schwerin	Mecklenburg-Vorpommern	1
1788	18748104	19063	2021-09-28	21J (Delta)	AY.33	Schwerin	Mecklenburg-Vorpommern	1
1789	18747820	23966	2021-09-28	21J (Delta)	AY.4.5	Nordwestmecklenburg	Mecklenburg-Vorpommern	1
1790	18747819	23970	2021-09-28	21J (Delta)	AY.4.5	Nordwestmecklenburg	Mecklenburg-Vorpommern	1
1791	20213900705	17489	2021-09-28	21J (Delta)	AY.43	Vorpommern-Greifswald	Mecklenburg-Vorpommern	1
1792	20213900709	17491	2021-09-28	21J (Delta)	AY.43	Vorpommern-Greifswald	Mecklenburg-Vorpommern	1
1793	20213900714	17493	2021-09-28	21J (Delta)	AY.43	Vorpommern-Greifswald	Mecklenburg-Vorpommern	1
1794	20213900707	17509	2021-09-28	21J (Delta)	AY.43	Vorpommern-Greifswald	Mecklenburg-Vorpommern	1
1795	20213900706	18519	2021-09-28	21J (Delta)	AY.43	Vorpommern-Rügen	Mecklenburg-Vorpommern	1
1796	20214200793	19061	2021-09-28	21J (Delta)	AY.43	Schwerin	Mecklenburg-Vorpommern	1
1797	20214200790	17379	2021-09-28	21J (Delta)	AY.98.1	Vorpommern-Greifswald	Mecklenburg-Vorpommern	1
1798	20213900704	17489	2021-09-28	21J (Delta)	B.1.617.2	Vorpommern-Greifswald	Mecklenburg-Vorpommern	1
1799	20213900713	17489	2021-09-28	21J (Delta)	B.1.617.2	Vorpommern-Greifswald	Mecklenburg-Vorpommern	1
1800	18902027	23966	2021-09-29	21J (Delta)	AY.122	Nordwestmecklenburg	Mecklenburg-Vorpommern	1
1801	18902026	23970	2021-09-29	21J (Delta)	AY.4.5	Nordwestmecklenburg	Mecklenburg-Vorpommern	1
1802	18902028	19370	2021-09-29	21J (Delta)	AY.43	Ludwigslust-Parchim	Mecklenburg-Vorpommern	1
1803	18902024	19374	2021-09-29	21J (Delta)	AY.43	Ludwigslust-Parchim	Mecklenburg-Vorpommern	1
1804	18899905	19055	2021-09-30	21J (Delta)	AY.122	Schwerin	Mecklenburg-Vorpommern	1
1805	18899907	19057	2021-09-30	21J (Delta)	AY.122	Schwerin	Mecklenburg-Vorpommern	1
1806	18899903	19205	2021-09-30	21J (Delta)	AY.122	Nordwestmecklenburg	Mecklenburg-Vorpommern	1
1807	18899900	23999	2021-09-30	21J (Delta)	AY.4	Nordwestmecklenburg	Mecklenburg-Vorpommern	1
1808	18899904	23966	2021-09-30	21J (Delta)	AY.4.5	Nordwestmecklenburg	Mecklenburg-Vorpommern	1
1809	20214100757	17493	2021-09-30	21J (Delta)	AY.43	Vorpommern-Greifswald	Mecklenburg-Vorpommern	1
1810	20214100756	17489	2021-09-30	21J (Delta)	B.1.617.2	Vorpommern-Greifswald	Mecklenburg-Vorpommern	1
1811	405014992199	17373	2021-10-01	21J (Delta)	AY.122	Vorpommern-Greifswald	Mecklenburg-Vorpommern	1
1812	405014991399	17459	2021-10-01	21J (Delta)	AY.125	Vorpommern-Greifswald	Mecklenburg-Vorpommern	1
1813	18901342	19073	2021-10-01	21J (Delta)	AY.129	Ludwigslust-Parchim	Mecklenburg-Vorpommern	1
1814	18901345	23972	2021-10-01	21J (Delta)	AY.4.5	Nordwestmecklenburg	Mecklenburg-Vorpommern	1
1815	440854144699	17506	2021-10-01	21J (Delta)	AY.43	Vorpommern-Greifswald	Mecklenburg-Vorpommern	1
1816	18901346	19089	2021-10-01	21J (Delta)	AY.43	Ludwigslust-Parchim	Mecklenburg-Vorpommern	1
1817	18901347	19089	2021-10-01	21J (Delta)	AY.43	Ludwigslust-Parchim	Mecklenburg-Vorpommern	1
1818	405014993699	17429	2021-10-01	21J (Delta)	AY.98.1	Vorpommern-Greifswald	Mecklenburg-Vorpommern	1
1819	20214000742	17034	2021-10-03	21J (Delta)	AY.122	Mecklenburgische Seenplatte	Mecklenburg-Vorpommern	1
1820	18901343	19065	2021-10-03	21J (Delta)	AY.3	Ludwigslust-Parchim	Mecklenburg-Vorpommern	1
1821	18901349	19079	2021-10-03	21J (Delta)	AY.43	Ludwigslust-Parchim	Mecklenburg-Vorpommern	1
1822	18901421	19205	2021-10-04	21J (Delta)	AY.122	Nordwestmecklenburg	Mecklenburg-Vorpommern	1
1823	18900173	23999	2021-10-04	21J (Delta)	AY.126	Nordwestmecklenburg	Mecklenburg-Vorpommern	1
1824	18900171	19063	2021-10-04	21J (Delta)	AY.33	Schwerin	Mecklenburg-Vorpommern	1
1825	18900175	23966	2021-10-04	21J (Delta)	AY.4.5	Nordwestmecklenburg	Mecklenburg-Vorpommern	1
1826	18900176	23970	2021-10-04	21J (Delta)	AY.4.5	Nordwestmecklenburg	Mecklenburg-Vorpommern	1
1827	18900177	23974	2021-10-04	21J (Delta)	AY.4.5	Nordwestmecklenburg	Mecklenburg-Vorpommern	1
1828	18900169	18246	2021-10-04	21J (Delta)	AY.42	Landkreis Rostock	Mecklenburg-Vorpommern	1
1829	18900168	19246	2021-10-04	21J (Delta)	AY.42	Ludwigslust-Parchim	Mecklenburg-Vorpommern	1
1830	20214000747	17091	2021-10-04	21J (Delta)	AY.43	Mecklenburgische Seenplatte	Mecklenburg-Vorpommern	1
1831	18900170	19065	2021-10-04	21J (Delta)	AY.43	Ludwigslust-Parchim	Mecklenburg-Vorpommern	1
1832	18900172	19089	2021-10-04	21J (Delta)	AY.43	Ludwigslust-Parchim	Mecklenburg-Vorpommern	1
1833	18900167	19370	2021-10-04	21J (Delta)	AY.43	Ludwigslust-Parchim	Mecklenburg-Vorpommern	1
1834	20214000746	17039	2021-10-04	21J (Delta)	B.1.617.2	Mecklenburgische Seenplatte	Mecklenburg-Vorpommern	1
1835	20214000745	17091	2021-10-04	21J (Delta)	B.1.617.2	Mecklenburgische Seenplatte	Mecklenburg-Vorpommern	1
1836	18901420	19300	2021-10-05	21J (Delta)	AY.124	Ludwigslust-Parchim	Mecklenburg-Vorpommern	1
1837	18901418	23999	2021-10-05	21J (Delta)	AY.126	Nordwestmecklenburg	Mecklenburg-Vorpommern	1
1838	405015134699	17459	2021-10-05	21J (Delta)	AY.4	Vorpommern-Greifswald	Mecklenburg-Vorpommern	1
1839	20214200795	19061	2021-10-05	21J (Delta)	AY.43	Schwerin	Mecklenburg-Vorpommern	1
1840	20214200794	19063	2021-10-05	21J (Delta)	AY.43	Schwerin	Mecklenburg-Vorpommern	1
1841	18901419	19089	2021-10-05	21J (Delta)	AY.43	Ludwigslust-Parchim	Mecklenburg-Vorpommern	1
1842	20214000737	18609	2021-10-06	21J (Delta)	AY.121	Vorpommern-Rügen	Mecklenburg-Vorpommern	1
1843	20214000730	17192	2021-10-06	21J (Delta)	AY.122	Mecklenburgische Seenplatte	Mecklenburg-Vorpommern	1
1844	20214000734	17375	2021-10-06	21J (Delta)	AY.122	Vorpommern-Greifswald	Mecklenburg-Vorpommern	1
1845	18893516	19089	2021-10-06	21J (Delta)	AY.122	Ludwigslust-Parchim	Mecklenburg-Vorpommern	1
1846	18893521	19205	2021-10-06	21J (Delta)	AY.122	Nordwestmecklenburg	Mecklenburg-Vorpommern	1
1847	18893522	19217	2021-10-06	21J (Delta)	AY.122	Nordwestmecklenburg	Mecklenburg-Vorpommern	1
1848	18893518	23999	2021-10-06	21J (Delta)	AY.126	Nordwestmecklenburg	Mecklenburg-Vorpommern	1
1849	18893520	19063	2021-10-06	21J (Delta)	AY.33	Schwerin	Mecklenburg-Vorpommern	1
1850	18893517	18273	2021-10-06	21J (Delta)	AY.4.5	Landkreis Rostock	Mecklenburg-Vorpommern	1
1851	18893519	18273	2021-10-06	21J (Delta)	AY.4.5	Landkreis Rostock	Mecklenburg-Vorpommern	1
1852	18893523	23970	2021-10-06	21J (Delta)	AY.4.5	Nordwestmecklenburg	Mecklenburg-Vorpommern	1
1853	20214000727	18556	2021-10-06	21J (Delta)	AY.42	Vorpommern-Rügen	Mecklenburg-Vorpommern	1
1854	20214000738	17506	2021-10-06	21J (Delta)	AY.43	Vorpommern-Greifswald	Mecklenburg-Vorpommern	1
1855	20214000748	17509	2021-10-06	21J (Delta)	AY.43	Vorpommern-Greifswald	Mecklenburg-Vorpommern	1
1856	18893515	19065	2021-10-06	21J (Delta)	AY.43	Ludwigslust-Parchim	Mecklenburg-Vorpommern	1
1857	20214000735	17379	2021-10-06	21J (Delta)	AY.98.1	Vorpommern-Greifswald	Mecklenburg-Vorpommern	1
1858	20214000736	18528	2021-10-06	21J (Delta)	AY.98.1	Vorpommern-Rügen	Mecklenburg-Vorpommern	1
1859	20214000729	17358	2021-10-06	21J (Delta)	B.1.617.2	Vorpommern-Greifswald	Mecklenburg-Vorpommern	1
1860	20214000728	17379	2021-10-06	21J (Delta)	B.1.617.2	Vorpommern-Greifswald	Mecklenburg-Vorpommern	1
1861	20214300816	17438	2021-10-07	21J (Delta)	AY.122	Vorpommern-Greifswald	Mecklenburg-Vorpommern	1
1862	20214300813	17489	2021-10-07	21J (Delta)	AY.122	Vorpommern-Greifswald	Mecklenburg-Vorpommern	1
1863	20214300815	17491	2021-10-07	21J (Delta)	AY.122	Vorpommern-Greifswald	Mecklenburg-Vorpommern	1
1864	18902808	19065	2021-10-07	21J (Delta)	AY.3	Ludwigslust-Parchim	Mecklenburg-Vorpommern	1
1865	20214000749	17091	2021-10-07	21J (Delta)	AY.43	Mecklenburgische Seenplatte	Mecklenburg-Vorpommern	1
1866	20214300812	17489	2021-10-07	21J (Delta)	AY.43	Vorpommern-Greifswald	Mecklenburg-Vorpommern	1
1867	20214300811	17493	2021-10-07	21J (Delta)	AY.43	Vorpommern-Greifswald	Mecklenburg-Vorpommern	1
1868	18902807	19065	2021-10-07	21J (Delta)	AY.43	Ludwigslust-Parchim	Mecklenburg-Vorpommern	1
1869	18902805	19079	2021-10-07	21J (Delta)	AY.43	Ludwigslust-Parchim	Mecklenburg-Vorpommern	1
1870	18902803	19086	2021-10-07	21J (Delta)	AY.43	Ludwigslust-Parchim	Mecklenburg-Vorpommern	1
1871	18905427	19069	2021-10-08	21J (Delta)	AY.103	Nordwestmecklenburg	Mecklenburg-Vorpommern	1
1872	18905424	19205	2021-10-08	21J (Delta)	AY.122	Nordwestmecklenburg	Mecklenburg-Vorpommern	1
1873	18905428	19205	2021-10-08	21J (Delta)	AY.122	Nordwestmecklenburg	Mecklenburg-Vorpommern	1
1874	405015324699	17309	2021-10-08	21J (Delta)	AY.123	Vorpommern-Greifswald	Mecklenburg-Vorpommern	1
1875	18905433	23970	2021-10-08	21J (Delta)	AY.126	Nordwestmecklenburg	Mecklenburg-Vorpommern	1
1876	18905425	19079	2021-10-08	21J (Delta)	AY.43	Ludwigslust-Parchim	Mecklenburg-Vorpommern	1
1877	18905429	19079	2021-10-08	21J (Delta)	AY.43	Ludwigslust-Parchim	Mecklenburg-Vorpommern	1
1878	20214000750	17036	2021-10-09	21J (Delta)	AY.122	Mecklenburgische Seenplatte	Mecklenburg-Vorpommern	1
1879	18905432	19306	2021-10-09	21J (Delta)	AY.129	Ludwigslust-Parchim	Mecklenburg-Vorpommern	1
1880	18905426	19059	2021-10-10	21J (Delta)	AY.42	Schwerin	Mecklenburg-Vorpommern	1
1881	18904110	19258	2021-10-11	21J (Delta)	AY.121	Ludwigslust-Parchim	Mecklenburg-Vorpommern	1
1882	18904114	19089	2021-10-11	21J (Delta)	AY.122	Ludwigslust-Parchim	Mecklenburg-Vorpommern	1
1883	18904112	23999	2021-10-11	21J (Delta)	AY.126	Nordwestmecklenburg	Mecklenburg-Vorpommern	1
1884	18904113	23999	2021-10-11	21J (Delta)	AY.126	Nordwestmecklenburg	Mecklenburg-Vorpommern	1
1885	18904513	23999	2021-10-11	21J (Delta)	AY.126	Nordwestmecklenburg	Mecklenburg-Vorpommern	1
1886	18904102	19306	2021-10-11	21J (Delta)	AY.129	Ludwigslust-Parchim	Mecklenburg-Vorpommern	1
1887	18904103	19306	2021-10-11	21J (Delta)	AY.129	Ludwigslust-Parchim	Mecklenburg-Vorpommern	1
1888	18904106	19067	2021-10-11	21J (Delta)	AY.4.5	Ludwigslust-Parchim	Mecklenburg-Vorpommern	1
1889	20214200777	17033	2021-10-11	21J (Delta)	AY.41	Mecklenburgische Seenplatte	Mecklenburg-Vorpommern	1
1890	18904105	19065	2021-10-11	21J (Delta)	AY.43	Ludwigslust-Parchim	Mecklenburg-Vorpommern	1
1891	18904104	19077	2021-10-11	21J (Delta)	AY.43	Ludwigslust-Parchim	Mecklenburg-Vorpommern	1
1892	18904107	19205	2021-10-11	21J (Delta)	AY.43	Nordwestmecklenburg	Mecklenburg-Vorpommern	1
1893	18904111	19260	2021-10-11	21J (Delta)	AY.43	Ludwigslust-Parchim	Mecklenburg-Vorpommern	1
1894	18904108	19406	2021-10-11	21J (Delta)	AY.43	Ludwigslust-Parchim	Mecklenburg-Vorpommern	1
1895	18904109	23974	2021-10-11	21J (Delta)	AY.46.6	Nordwestmecklenburg	Mecklenburg-Vorpommern	1
1896	20214100768	18551	2021-10-11	21J (Delta)	AY.98.1	Vorpommern-Rügen	Mecklenburg-Vorpommern	1
1897	20214100766	17309	2021-10-11	21J (Delta)	B.1.617.2	Vorpommern-Greifswald	Mecklenburg-Vorpommern	1
1898	20214100767	17373	2021-10-11	21J (Delta)	B.1.617.2	Vorpommern-Greifswald	Mecklenburg-Vorpommern	1
1899	20214200784	17033	2021-10-12	21J (Delta)	AY.121.1	Mecklenburgische Seenplatte	Mecklenburg-Vorpommern	1
1900	18904510	19053	2021-10-12	21J (Delta)	AY.122	Schwerin	Mecklenburg-Vorpommern	1
1901	18904521	19209	2021-10-12	21J (Delta)	AY.122	Nordwestmecklenburg	Mecklenburg-Vorpommern	1
1902	20214300817	17489	2021-10-12	21J (Delta)	AY.126	Vorpommern-Greifswald	Mecklenburg-Vorpommern	1
1903	20214100759	17498	2021-10-12	21J (Delta)	AY.126	Vorpommern-Greifswald	Mecklenburg-Vorpommern	1
1904	18904511	23999	2021-10-12	21J (Delta)	AY.126	Nordwestmecklenburg	Mecklenburg-Vorpommern	1
1905	18904517	19065	2021-10-12	21J (Delta)	AY.3	Ludwigslust-Parchim	Mecklenburg-Vorpommern	1
1906	18904520	18258	2021-10-12	21J (Delta)	AY.4.5	Landkreis Rostock	Mecklenburg-Vorpommern	1
1907	18904512	23966	2021-10-12	21J (Delta)	AY.4.5	Nordwestmecklenburg	Mecklenburg-Vorpommern	1
1908	18904518	23966	2021-10-12	21J (Delta)	AY.4.5	Nordwestmecklenburg	Mecklenburg-Vorpommern	1
1909	20214100760	18573	2021-10-12	21J (Delta)	AY.4.9	Vorpommern-Rügen	Mecklenburg-Vorpommern	1
1910	405015400899	17358	2021-10-12	21J (Delta)	AY.41	Vorpommern-Greifswald	Mecklenburg-Vorpommern	1
1911	20214100774	17322	2021-10-12	21J (Delta)	AY.43	Vorpommern-Greifswald	Mecklenburg-Vorpommern	1
1912	20214100770	17358	2021-10-13	21J (Delta)	AY.103	Vorpommern-Greifswald	Mecklenburg-Vorpommern	1
1913	18905036	19069	2021-10-13	21J (Delta)	AY.103	Nordwestmecklenburg	Mecklenburg-Vorpommern	1
1914	20214200785	17033	2021-10-13	21J (Delta)	AY.122	Mecklenburgische Seenplatte	Mecklenburg-Vorpommern	1
1915	20214100769	17192	2021-10-13	21J (Delta)	AY.122	Mecklenburgische Seenplatte	Mecklenburg-Vorpommern	1
1916	20214100772	17459	2021-10-13	21J (Delta)	AY.122	Vorpommern-Greifswald	Mecklenburg-Vorpommern	1
1917	18905034	18233	2021-10-13	21J (Delta)	AY.122	Landkreis Rostock	Mecklenburg-Vorpommern	1
1918	18905038	19079	2021-10-13	21J (Delta)	AY.122	Ludwigslust-Parchim	Mecklenburg-Vorpommern	1
1919	18905037	19294	2021-10-13	21J (Delta)	AY.122	Ludwigslust-Parchim	Mecklenburg-Vorpommern	1
1920	405015468299	17449	2021-10-13	21J (Delta)	AY.4.5	Vorpommern-Greifswald	Mecklenburg-Vorpommern	1
1921	20214100763	18581	2021-10-13	21J (Delta)	AY.4.5	Vorpommern-Rügen	Mecklenburg-Vorpommern	1
1922	18905035	23974	2021-10-13	21J (Delta)	AY.4.5	Nordwestmecklenburg	Mecklenburg-Vorpommern	1
1923	20214100773	17036	2021-10-13	21J (Delta)	AY.43	Mecklenburgische Seenplatte	Mecklenburg-Vorpommern	1
1924	20214100765	17309	2021-10-13	21J (Delta)	B.1.617.2	Vorpommern-Greifswald	Mecklenburg-Vorpommern	1
1925	20214200775	17033	2021-10-14	21J (Delta)	AY.122	Mecklenburgische Seenplatte	Mecklenburg-Vorpommern	1
1926	20214200779	17033	2021-10-14	21J (Delta)	AY.122	Mecklenburgische Seenplatte	Mecklenburg-Vorpommern	1
1927	20214200782	17033	2021-10-14	21J (Delta)	AY.122	Mecklenburgische Seenplatte	Mecklenburg-Vorpommern	1
1928	20214200781	17039	2021-10-14	21J (Delta)	AY.122	Mecklenburgische Seenplatte	Mecklenburg-Vorpommern	1
1929	20214200783	17039	2021-10-14	21J (Delta)	AY.122	Mecklenburgische Seenplatte	Mecklenburg-Vorpommern	1
1930	20214200778	17087	2021-10-14	21J (Delta)	AY.122	Mecklenburgische Seenplatte	Mecklenburg-Vorpommern	1
1931	20214200786	17154	2021-10-14	21J (Delta)	AY.122	Mecklenburgische Seenplatte	Mecklenburg-Vorpommern	1
1932	20214200780	17349	2021-10-14	21J (Delta)	AY.122	Mecklenburgische Seenplatte	Mecklenburg-Vorpommern	1
1933	20214200805	17036	2021-10-14	21J (Delta)	AY.43	Mecklenburgische Seenplatte	Mecklenburg-Vorpommern	1
1934	20214200804	17091	2021-10-14	21J (Delta)	AY.43	Mecklenburgische Seenplatte	Mecklenburg-Vorpommern	1
1935	20214200796	17358	2021-10-14	21J (Delta)	B.1.617.2	Vorpommern-Greifswald	Mecklenburg-Vorpommern	1
1936	20214200797	17358	2021-10-14	21J (Delta)	B.1.617.2	Vorpommern-Greifswald	Mecklenburg-Vorpommern	1
1937	20214200801	18581	2021-10-15	21J (Delta)	AY.106	Vorpommern-Rügen	Mecklenburg-Vorpommern	1
1938	20214300818	17509	2021-10-15	21J (Delta)	AY.112	Vorpommern-Greifswald	Mecklenburg-Vorpommern	1
1939	20214200776	17033	2021-10-15	21J (Delta)	AY.122	Mecklenburgische Seenplatte	Mecklenburg-Vorpommern	1
1940	20214200798	17036	2021-10-15	21J (Delta)	AY.122	Mecklenburgische Seenplatte	Mecklenburg-Vorpommern	1
1941	18897093	19273	2021-10-15	21J (Delta)	AY.122	Ludwigslust-Parchim	Mecklenburg-Vorpommern	1
1942	18897117	18273	2021-10-15	21J (Delta)	AY.125	Landkreis Rostock	Mecklenburg-Vorpommern	1
1943	18897109	23992	2021-10-15	21J (Delta)	AY.127	Nordwestmecklenburg	Mecklenburg-Vorpommern	1
1944	18897125	23972	2021-10-15	21J (Delta)	AY.43	Nordwestmecklenburg	Mecklenburg-Vorpommern	1
1945	18897078	19412	2021-10-16	21J (Delta)	AY.43	Ludwigslust-Parchim	Mecklenburg-Vorpommern	1
1946	20214300819	17449	2021-10-18	21J (Delta)	AY.117	Vorpommern-Greifswald	Mecklenburg-Vorpommern	1
1947	20214400848	17033	2021-10-18	21J (Delta)	AY.122	Mecklenburgische Seenplatte	Mecklenburg-Vorpommern	1
1948	20214500934	17033	2021-10-18	21J (Delta)	AY.122	Mecklenburgische Seenplatte	Mecklenburg-Vorpommern	1
1949	20214200807	17094	2021-10-18	21J (Delta)	AY.122	Mecklenburgische Seenplatte	Mecklenburg-Vorpommern	1
1950	18897103	17209	2021-10-18	21J (Delta)	AY.122	Mecklenburgische Seenplatte	Mecklenburg-Vorpommern	1
1951	20214300821	17491	2021-10-18	21J (Delta)	AY.122	Vorpommern-Greifswald	Mecklenburg-Vorpommern	1
1952	18897056	19370	2021-10-18	21J (Delta)	AY.33	Ludwigslust-Parchim	Mecklenburg-Vorpommern	1
1953	20214400852	17389	2021-10-18	21J (Delta)	AY.39	Vorpommern-Greifswald	Mecklenburg-Vorpommern	1
1954	20214200806	17258	2021-10-18	21J (Delta)	AY.4	Mecklenburgische Seenplatte	Mecklenburg-Vorpommern	1
1955	18897064	23966	2021-10-18	21J (Delta)	AY.4.5	Nordwestmecklenburg	Mecklenburg-Vorpommern	1
1956	18897126	23970	2021-10-18	21J (Delta)	AY.4.5	Nordwestmecklenburg	Mecklenburg-Vorpommern	1
1957	20214200802	17440	2021-10-18	21J (Delta)	AY.41	Vorpommern-Greifswald	Mecklenburg-Vorpommern	1
1958	20214200803	17389	2021-10-18	21J (Delta)	AY.42	Vorpommern-Greifswald	Mecklenburg-Vorpommern	1
1959	18897095	19055	2021-10-18	21J (Delta)	AY.42	Schwerin	Mecklenburg-Vorpommern	1
1960	18897087	19303	2021-10-18	21J (Delta)	AY.42	Ludwigslust-Parchim	Mecklenburg-Vorpommern	1
1961	20214400838	17036	2021-10-18	21J (Delta)	AY.43	Mecklenburgische Seenplatte	Mecklenburg-Vorpommern	1
1962	405015616299	17309	2021-10-18	21J (Delta)	AY.43	Vorpommern-Greifswald	Mecklenburg-Vorpommern	1
1963	20214300820	18507	2021-10-18	21J (Delta)	AY.43	Vorpommern-Rügen	Mecklenburg-Vorpommern	1
1964	20214200810	17438	2021-10-18	21J (Delta)	AY.98	Vorpommern-Greifswald	Mecklenburg-Vorpommern	1
1965	20214200809	17033	2021-10-18	21J (Delta)	B.1.617.2	Mecklenburgische Seenplatte	Mecklenburg-Vorpommern	1
1966	20214200808	17039	2021-10-18	21J (Delta)	B.1.617.2	Mecklenburgische Seenplatte	Mecklenburg-Vorpommern	1
1967	20214200800	17373	2021-10-18	21J (Delta)	B.1.617.2	Vorpommern-Greifswald	Mecklenburg-Vorpommern	1
1968	18897111	19246	2021-10-18	21J (Delta)	B.1.617.2	Ludwigslust-Parchim	Mecklenburg-Vorpommern	1
1969	18794754	19258	2021-10-19	21J (Delta)	AY.121	Ludwigslust-Parchim	Mecklenburg-Vorpommern	1
1970	20214400837	17033	2021-10-19	21J (Delta)	AY.122	Mecklenburgische Seenplatte	Mecklenburg-Vorpommern	1
1971	20214400845	17033	2021-10-19	21J (Delta)	AY.122	Mecklenburgische Seenplatte	Mecklenburg-Vorpommern	1
1972	20214400850	17033	2021-10-19	21J (Delta)	AY.122	Mecklenburgische Seenplatte	Mecklenburg-Vorpommern	1
1973	20214500937	17036	2021-10-19	21J (Delta)	AY.122	Mecklenburgische Seenplatte	Mecklenburg-Vorpommern	1
1974	18794750	18258	2021-10-19	21J (Delta)	AY.122	Landkreis Rostock	Mecklenburg-Vorpommern	1
1975	18794749	19061	2021-10-19	21J (Delta)	AY.122	Schwerin	Mecklenburg-Vorpommern	1
1976	18794753	19073	2021-10-19	21J (Delta)	AY.122	Ludwigslust-Parchim	Mecklenburg-Vorpommern	1
1977	18794756	19294	2021-10-19	21J (Delta)	AY.122	Ludwigslust-Parchim	Mecklenburg-Vorpommern	1
1978	20214400839	17039	2021-10-19	21J (Delta)	AY.4	Mecklenburgische Seenplatte	Mecklenburg-Vorpommern	1
1979	20214400840	17039	2021-10-19	21J (Delta)	AY.4	Mecklenburgische Seenplatte	Mecklenburg-Vorpommern	1
1980	20214400841	17039	2021-10-19	21J (Delta)	AY.4	Mecklenburgische Seenplatte	Mecklenburg-Vorpommern	1
1981	18794755	19205	2021-10-19	21J (Delta)	AY.4.5	Nordwestmecklenburg	Mecklenburg-Vorpommern	1
1982	18794757	19205	2021-10-19	21J (Delta)	AY.4.5	Nordwestmecklenburg	Mecklenburg-Vorpommern	1
1983	18794752	19055	2021-10-19	21J (Delta)	AY.43	Schwerin	Mecklenburg-Vorpommern	1
1984	405015593001	17309	2021-10-19	21J (Delta)	B.1.617.2	Vorpommern-Greifswald	Mecklenburg-Vorpommern	1
1985	18794751	19061	2021-10-19	21J (Delta)	B.1.617.2	Schwerin	Mecklenburg-Vorpommern	1
1986	20214400847	17033	2021-10-20	21J (Delta)	AY.122	Mecklenburgische Seenplatte	Mecklenburg-Vorpommern	1
1987	20214400834	17348	2021-10-20	21J (Delta)	AY.125	Mecklenburgische Seenplatte	Mecklenburg-Vorpommern	1
1988	18898692	19055	2021-10-20	21J (Delta)	AY.126	Schwerin	Mecklenburg-Vorpommern	1
1989	18898694	19370	2021-10-20	21J (Delta)	AY.4	Ludwigslust-Parchim	Mecklenburg-Vorpommern	1
1990	20214400842	17036	2021-10-20	21J (Delta)	AY.4.5	Mecklenburgische Seenplatte	Mecklenburg-Vorpommern	1
1991	20214400853	17036	2021-10-20	21J (Delta)	AY.43	Mecklenburgische Seenplatte	Mecklenburg-Vorpommern	1
1992	20214400835	17348	2021-10-20	21J (Delta)	B.1.617.2	Mecklenburgische Seenplatte	Mecklenburg-Vorpommern	1
1993	18898696	19243	2021-10-20	21J (Delta)	B.1.617.2	Ludwigslust-Parchim	Mecklenburg-Vorpommern	1
1994	20214400851	17098	2021-10-21	21J (Delta)	AY.122	Mecklenburgische Seenplatte	Mecklenburg-Vorpommern	1
1995	20214400846	17217	2021-10-21	21J (Delta)	AY.122	Mecklenburgische Seenplatte	Mecklenburg-Vorpommern	1
1996	18795728	19073	2021-10-21	21J (Delta)	AY.122	Ludwigslust-Parchim	Mecklenburg-Vorpommern	1
1997	20214400849	17033	2021-10-21	21J (Delta)	AY.36	Mecklenburgische Seenplatte	Mecklenburg-Vorpommern	1
1998	18795726	18273	2021-10-21	21J (Delta)	AY.4	Landkreis Rostock	Mecklenburg-Vorpommern	1
[truncated: 1,498 more rows]
[truncated: 3 more columns]

## Sheet: lineages per clade all samples
Number of SARS-CoV-2 lineages per clade of 3493 samples of M-V.
clade (Nextstrain)	SARS-CoV-2 lineage (PANGOLIN)	number of lineage per clade
20A	B.1
20A	B.1.221
20A	B.1.160
20A	B.1.258
20A	B.1.258.17
20A	B.1.258.14
20A	B.1.258.3
20A	B.1.1.45
20A	B.1.389
20A	B.1.36	10
20B	B.1.1.28
20B	B.1.1
20B	B.1.1.317
20B	B.1.1.318
20B	B.1.1.347
20B	B.1.1.519
20B	AZ.2	7
20C	B.1.520	1
20D	C.16
20D	C.36	2
20E (EU1)	B.1.177.86
20E (EU1)	B.1.177.4
20E (EU1)	B.1.177.81
20E (EU1)	B.1.177
20E (EU1)	B.1.177.20	5
20G	B.1.2	1
20H (Beta, V2)	B.1.351	1
20I (Alpha, V1)	B.1.1.7
20I (Alpha, V1)	B.1
20I (Alpha, V1)	Q.1	3
20J (Gamma, V3)	P.1
20J (Gamma, V3)	P.1.15	2
21J (Delta)	AY.100
21J (Delta)	AY.102
21I (Delta)	AY.103
21J (Delta)	AY.103
21J (Delta)	AY.106
21J (Delta)	AY.111
21J (Delta)	AY.112
21J (Delta)	AY.116
21J (Delta)	AY.117
21J (Delta)	AY.119
21J (Delta)	AY.119.2
21J (Delta)	AY.120
21J (Delta)	AY.120.2.1
21J (Delta)	AY.121
21J (Delta)	AY.121.1
21J (Delta)	AY.122
21J (Delta)	AY.123
21J (Delta)	AY.124
21J (Delta)	AY.125
21J (Delta)	AY.126
21J (Delta)	AY.127
21A (Delta)	AY.129
21J (Delta)	AY.129
21J (Delta)	AY.21
21J (Delta)	AY.23
21J (Delta)	AY.23.2
21I (Delta)	AY.26
21A (Delta)	AY.28
21J (Delta)	AY.3
21J (Delta)	AY.32
21J (Delta)	AY.33
21J (Delta)	AY.33.1
21J (Delta)	AY.34
21J (Delta)	AY.34.1
21J (Delta)	AY.36
21J (Delta)	AY.39
21J (Delta)	AY.4
21J (Delta)	AY.4.11
21J (Delta)	AY.4.13
21J (Delta)	AY.4.17
21J (Delta)	AY.4.2
21J (Delta)	AY.4.2.1
21J (Delta)	AY.4.2.3
21J (Delta)	AY.4.3
21J (Delta)	AY.4.4
21J (Delta)	AY.4.5
21J (Delta)	AY.4.6
21J (Delta)	AY.4.7
21J (Delta)	AY.4.9
21J (Delta)	AY.41
21J (Delta)	AY.42
21J (Delta)	AY.43
21J (Delta)	AY.43.8
21J (Delta)	AY.43.9
21J (Delta)	AY.44
21J (Delta)	AY.45
21J (Delta)	AY.46
21J (Delta)	AY.46.2
21J (Delta)	AY.46.6
21J (Delta)	AY.5
21J (Delta)	AY.5.2
21J (Delta)	AY.5.4
21J (Delta)	AY.54
21J (Delta)	AY.6
21I (Delta)	AY.60
21I (Delta)	AY.61
21I (Delta)	AY.68
21J (Delta)	AY.7.1
21J (Delta)	AY.7.2
21I (Delta)	AY.70
21I (Delta)	AY.73
21J (Delta)	AY.75
21J (Delta)	AY.77
21J (Delta)	AY.84
21J (Delta)	AY.86
21J (Delta)	AY.88
21I (Delta)	AY.9
21I (Delta)	AY.9.2
21J (Delta)	AY.98
21J (Delta)	AY.98.1
21A (Delta)	B.1.617.2
21J (Delta)	B.1.617.2	82
21G (Lambda)	C.37
21G (Lambda)	C.37.1	2
21K (Omicron)	BA.1
21K (Omicron)	BA.1.1
21L (Omicron)	BA.2
21M (Omicron)	B.1.1.529	4
a - Nomenclature of the clades were obtained from Nextstrain (https://nextstrain.org/)
b - Nomenclature of the clades were obtained from PANGOLIN (https://cov-lineages.org/index.html)

## Sheet: relative variant distribution
Relative distribution of SARS-CoV-2 lineages in M-V.
variant/lineage	number	relative distribution over all samples [%]
B.1.1.7	464	13.2837
AY.122	431	12.339
AY.43	330	9.44747
BA.1	218	6.24105
B.1.617.2	206	5.89751
BA.1.1	182	5.21042
AY.9.2	156	4.46608
AY.4	156	4.46608
P.1	123	3.52133
AY.126	109	3.12053
B.1.177	85	2.43344
AY.4.5	78	2.23304
B.1.177.86	63	1.80361
AY.121	61	1.74635
AY.42	56	1.60321
BA.2	54	1.54595
AY.36	50	1.43143
AY.127	39	1.11652
AY.98.1	38	1.08789
AY.4.2.1	35	1.002
AY.33	33	0.944747
AY.39	27	0.772975
AY.121.1	26	0.744346
AY.129	24	0.687088
AY.6	23	0.65846
AY.4.7	21	0.601202
AY.5.4	20	0.572574
B.1	18	0.515316
AY.68	17	0.486688
AY.112	17	0.486688
AY.125	16	0.458059
AY.46.6	15	0.42943
B.1.258	14	0.400802
B.1.1.519	14	0.400802
B.1.221	13	0.372173
AY.103	12	0.343544
AY.4.2.3	12	0.343544
B.1.177.81	11	0.314916
AY.41	11	0.314916
B.1.1	10	0.286287
B.1.160	10	0.286287
AY.34.1	9	0.257658
AY.34	9	0.257658
AY.46	8	0.229029
Q.1	7	0.200401
AY.4.4	7	0.200401
B.1.351	6	0.171772
AY.119.2	6	0.171772
AY.4.2	5	0.143143
B.1.1.347	5	0.143143
AY.111	5	0.143143
AY.45	4	0.114515
AY.7.1	4	0.114515
AY.98	4	0.114515
AZ.2	4	0.114515
B.1.177.20	4	0.114515
AY.100	4	0.114515
AY.3	4	0.114515
AY.123	4	0.114515
AY.4.9	4	0.114515
AY.102	4	0.114515
B.1.1.529	4	0.114515
AY.23	3	0.0858861
AY.60	3	0.0858861
AY.5	3	0.0858861
C.36	3	0.0858861
AY.61	3	0.0858861
AY.4.3	3	0.0858861
AY.4.13	3	0.0858861
AY.119	3	0.0858861
AY.28	2	0.0572574
AY.84	2	0.0572574
AY.106	2	0.0572574
AY.43.8	2	0.0572574
B.1.1.317	2	0.0572574
C.37.1	2	0.0572574
AY.70	2	0.0572574
AY.120.2.1	2	0.0572574
AY.9	2	0.0572574
AY.124	2	0.0572574
AY.4.17	2	0.0572574
AY.7.2	2	0.0572574
AY.116	2	0.0572574
AY.4.11	2	0.0572574
B.1.258.14	1	0.0286287
B.1.389	1	0.0286287
B.1.177.4	1	0.0286287
AY.5.2	1	0.0286287
AY.23.2	1	0.0286287
AY.77	1	0.0286287
AY.54	1	0.0286287
AY.4.6	1	0.0286287
B.1.258.17	1	0.0286287
B.1.258.3	1	0.0286287
B.1.1.45	1	0.0286287
B.1.36	1	0.0286287
B.1.1.318	1	0.0286287
B.1.1.28	1	0.0286287
B.1.520	1	0.0286287
C.16	1	0.0286287
B.1.2	1	0.0286287
P.1.15	1	0.0286287
C.37	1	0.0286287
AY.120	1	0.0286287
AY.73	1	0.0286287
AY.46.2	1	0.0286287
AY.44	1	0.0286287
AY.26	1	0.0286287
AY.117	1	0.0286287
AY.88	1	0.0286287
AY.32	1	0.0286287
AY.43.9	1	0.0286287
AY.21	1	0.0286287
AY.33.1	1	0.0286287
AY.86	1	0.0286287
AY.75	1	0.0286287
total:	3493	100

## Sheet: k-mean clustering lineages
Clustering of SARS-CoV-2 variants via k-means/medians clustering (KMC) by TMeV 4.9.0
General information about KMC mode
KMC mode: Calculated Means
Clusters: 10
Converged: true
Iterations: 3
HCL: no linkage
Time: 32 ms
Pearson Correlation
cluster 1
	B.1	B.1.221	B.1.1.28
Nov20	66.7	16.7	16.7
Dec20	50.0	16.7	0
Jan21	10.7	3.6	0
Feb21	4.2	6.3	0
Mar21	1.7	2.3	0
Apr21	0	0	0
May21	0	0	0
Jun21	0	0	0
Jul21	0	0	0
Aug21	0	0	0
Sep21	0	0	0
Oct21	0	0	0
Nov21	0	0	0
Dec21	0	0	0
Jan22	0	0	0
Feb22	0.8	0	0
cluster 2
	B.1.258	B.1.1	B.1.177.4	B.1.1.317	B.1.177.81	B.1.258.17	B.1.258.14	B.1.520	B.1.160
Nov20	0	0	0	0	0	0	0	0	0
Dec20	0	0	0	0	0	0	0	0	33.3
Jan21	10.7	3.6	3.6	3.6	10.7	3.6	3.6	3.6	21.4
Feb21	9.4	1.0	0	1.0	0	0	0	0	2.1
Mar21	1.2	2.3	0	0	4.7	0	0	0	0
Apr21	0	0.4	0	0	0	0	0	0	0
May21	0	0.7	0	0	0	0	0	0	0
Jun21	0	0	0	0	0	0	0	0	0
Jul21	0	0	0	0	0	0	0	0	0
Aug21	0	0	0	0	0	0	0	0	0
Sep21	0	0	0	0	0	0	0	0	0
Oct21	0	0	0	0	0	0	0	0	0
Nov21	0	0	0	0	0	0	0	0	0
Dec21	0	0	0	0	0	0	0	0	0
Jan22	0	0.2	0	0	0	0	0	0	0
Feb22	0	0	0	0	0	0	0	0	0
cluster 3
	B.1.177	B.1.2	B.1.177.86	B.1.258.3	B.1.1.318	B.1.1.45	B.1.389	B.1.36	B.1.1.347	C.16	B.1.1.519
2020-11-01	0	0	0	0	0	0	0	0	0	0	0
Dec20	0	0	0	0	0	0	0	0	0	0	0
2021-01-01	3.6	0	10.7	0	0	0	0	0	0	0	0
2021-02-01	28.1	0	18.8	1	1	1	0	0	0	0	0
Mar21	30.8	0.6	17.4	0	0	0	0.6	0.6	2.9	0.6	5.8
2021-04-01	1.7	0	4.7	0	0	0	0	0	0	0	1.3
May21	0	0	0.3	0	0	0	0	0	0	0	0.3
2021-06-01	0	0	0	0	0	0	0	0	0	0	0
2021-07-01	0	0	0	0	0	0	0	0	0	0	0
2021-08-01	0	0	0	0	0	0	0	0	0	0	0
2021-09-01	0	0	0	0	0	0	0	0	0	0	0
Oct21	0	0	0	0	0	0	0	0	0	0	0
2021-11-01	0	0	0	0	0	0	0	0	0	0	0
Dec21	0	0	0	0	0	0	0	0	0	0	0
2022-01-01	0	0	0	0	0	0	0	0	0	0	0
2022-02-01	0	0	0	0	0	0	0	0	0	0	0
cluster 4
	B.1.1.7	AZ.2	Q.1	B.1.177.20	C.36	P.1	B.1.351	C.37.1	P.1.15	C.37	AY.23
2020-11-01	0	0	0	0	0	0	0	0	0	0	0
Dec20	0	0	0	0	0	0	0	0	0	0	0
2021-01-01	7.1	0	0	0	0	0	0	0	0	0	0
2021-02-01	26	0	0	0	0	0	0	0	0	0	0
Mar21	26.2	0	0.6	0.6	1.2	0	0	0	0	0	0
2021-04-01	61	1.7	0.4	1.3	0	26.3	0.4	0	0	0	0
May21	74.2	0	1.6	0	0	19.9	1.3	0.7	0.3	0.3	0
2021-06-01	58.8	0	0	0	2.9	0	2.9	0	0	0	8.8
2021-07-01	1	0	0	0	0	0	0	0	0	0	0
2021-08-01	0	0	0	0	0	0	0	0	0	0	0
2021-09-01	0	0	0	0	0	0	0	0	0	0	0
Oct21	0	0	0	0	0	0	0	0	0	0	0
2021-11-01	0	0	0	0	0	0	0	0	0	0	0
Dec21	0	0	0	0	0	0	0	0	0	0	0
2022-01-01	0	0	0	0	0	0	0	0	0	0	0
2022-02-01	0	0	0	0	0	0	0	0	0	0	0
cluster 5
	AY.122	B.1.617.2	AY.41
Nov20	0	0	0
Dec20	0	0	0
Jan21	0	0	0
Feb21	0	0	0
Mar21	0	0	0
Apr21	0	0.8	0
May21	0	0	0
Jun21	23.5	0	0
Jul21	22.3	13.6	1.0
Aug21	16.9	10.0	0
Sep21	20.2	6.3	0.7
Oct21	25.5	7.4	1.5
Nov21	17.8	11.4	0.6
Dec21	18.2	9.7	0
Jan22	5.1	2.1	0
Feb22	1.5	0	0
cluster 6
	AY.9.2	AY.61	AY.28	AY.70	AY.4.7	AY.120	AY.60	AY.73	AY.120.2.1	AY.46.2	AY.5.2	AY.44	AY.23.2	AY.26	AY.5.4
Nov20	0	0	0	0	0	0	0	0	0	0	0	0	0	0	0
Dec20	0	0	0	0	0	0	0	0	0	0	0	0	0	0	0
Jan21	0	0	0	0	0	0	0	0	0	0	0	0	0	0	0
Feb21	0	0	0	0	0	0	0	0	0	0	0	0	0	0	0
Mar21	0	0	0	0	0	0	0	0	0	0	0	0	0	0	0
Apr21	0	0	0	0	0	0	0	0	0	0	0	0	0	0	0
May21	0	0	0	0	0	0	0	0	0	0	0	0	0	0	0
Jun21	0	0	0	0	0	0	0	0	0	0	0	0	0	0	0
Jul21	30.1	1.9	1.9	1.9	4.9	1.0	2.9	0	0	0	0	0	0	0	0
Aug21	25.5	0.2	0	0	3.7	0	0	0.2	0.5	0.2	0.2	0.2	0.2	0.2	4.4
Sep21	3.3	0	0	0	0	0	0	0	0	0	0	0	0	0	0.4
Oct21	1.2	0	0	0	0	0	0	0	0	0	0	0	0	0	0
Nov21	1.1	0	0	0	0	0	0	0	0	0	0	0	0	0	0.2
Dec21	0.2	0	0	0	0	0	0	0	0	0	0	0	0	0	0
Jan22	0.5	0	0	0	0.2	0	0	0	0	0	0	0	0	0	0
Feb22	0	0	0	0	0	0	0	0	0	0	0	0	0	0	0
cluster 7
	AY.98.1	AY.45	AY.9	AY.125	AY.4.3	AY.46.6	AY.84	AY.77	AY.124	AY.43.8
2020-11-01	0	0	0	0	0	0	0	0	0	0
Dec20	0	0	0	0	0	0	0	0	0	0
2021-01-01	0	0	0	0	0	0	0	0	0	0
2021-02-01	0	0	0	0	0	0	0	0	0	0
Mar21	0	0	0	0	0	0	0	0	0	0
2021-04-01	0	0	0	0	0	0	0	0	0	0
May21	0	0	0	0	0	0	0	0	0	0
2021-06-01	0	0	0	0	0	0	0	0	0	0
2021-07-01	1.0	0	0	0	0	0	0	0	0	0
2021-08-01	0	0.5	0.2	0.2	0.2	0	0	0	0	0
2021-09-01	7.4	0.7	0.4	1.5	0.4	1.8	0.7	0.4	0.4	0.4
Oct21	2.2	0	0	0.9	0	0.3	0	0	0.3	0
2021-11-01	0.4	0	0	0.6	0	0.8	0	0	0	0
Dec21	1.7	0	0	1.1	0.2	1.1	0	0	0	0.2
2022-01-01	0	0	0	0	0	0	0	0	0	0
2022-02-01	0	0	0	0	0	0	0	0	0	0
cluster 8
	AY.129	AY.126	AY.43	AY.42	AY.68	AY.46	AY.103	AY.4.5	AY.4.4	AY.33	AY.123	AY.117	AY.88	AY.4.17	AY.106
Nov20	0	0	0	0	0	0	0	0	0	0	0	0	0	0	0
Dec20	0	0	0	0	0	0	0	0	0	0	0	0	0	0	0
Jan21	0	0	0	0	0	0	0	0	0	0	0	0	0	0	0
Feb21	0	0	0	0	0	0	0	0	0	0	0	0	0	0	0
Mar21	0	0	0	0	0	0	0	0	0	0	0	0	0	0	0
Apr21	0	0	0	0	0	0	0	0	0	0	0	0	0	0	0
May21	0	0	0	0	0	0	0	0	0	0	0	0	0	0	0
Jun21	0	0	0	0	0	0	0	0	0	0	0	0	0	0	0
Jul21	1.0	1.0	6.8	1.0	1.0	0	0	0	0	0	0	0	0	0	0
Aug21	0.7	5.9	16.4	4.7	1.7	0.7	0.5	2.2	0.5	0.5	0	0	0	0	0
Sep21	0.7	7.0	21.0	2.6	1.1	0.4	1.1	7.7	0	2.9	0	0	0	0	0
Oct21	2.8	3.4	18.5	2.8	1.2	0	1.2	10.2	0.9	2.2	0.6	0.3	0.3	0.3	0.3
Nov21	0	4.2	13.1	2.5	0.2	0.2	0	2.1	0.2	1.9	0.2	0	0	0	0.2
Dec21	0.9	6.7	14.2	1.3	0	0.6	0.6	1.1	0.2	0.6	0.2	0	0	0.2	0
Jan22	0.9	0.7	2.5	0.5	0.2	0	0	0	0	0.9	0	0	0	0	0
Feb22	0.8	0	0	0	0	0	0	0	0	0	0	0	0	0	0
cluster 9
	AY.4	AY.112	AY.121	AY.98	AY.36	AY.39	AY.34	AY.34.1	AY.121.1	AY.4.9	AY.127	AY.4.2.1	AY.4.13	AY.102	AY.4.2.3	AY.7.1	AY.119.2	AY.7.2	AY.111	AY.6	AY.32	AY.116	AY.54	AY.4.2	AY.43.9	AY.21	AY.4.6	AY.33.1	AY.4.11	AY.86	AY.119	AY.100
Nov20	0	0	0	0	0	0	0	0	0	0	0	0	0	0	0	0	0	0	0	0	0	0	0	0	0	0	0	0	0	0	0	0
Dec20	0	0	0	0	0	0	0	0	0	0	0	0	0	0	0	0	0	0	0	0	0	0	0	0	0	0	0	0	0	0	0	0
Jan21	0	0	0	0	0	0	0	0	0	0	0	0	0	0	0	0	0	0	0	0	0	0	0	0	0	0	0	0	0	0	0	0
Feb21	0	0	0	0	0	0	0	0	0	0	0	0	0	0	0	0	0	0	0	0	0	0	0	0	0	0	0	0	0	0	0	0
Mar21	0	0	0	0	0	0	0	0	0	0	0	0	0	0	0	0	0	0	0	0	0	0	0	0	0	0	0	0	0	0	0	0
Apr21	0	0	0	0	0	0	0	0	0	0	0	0	0	0	0	0	0	0	0	0	0	0	0	0	0	0	0	0	0	0	0	0
May21	0	0	0	0	0	0	0	0	0	0	0	0	0	0	0	0	0	0	0	0	0	0	0	0	0	0	0	0	0	0	0	0.3
Jun21	2.9	0	0	0	0	0	0	0	0	0	0	0	0	0	0	0	0	0	0	0	0	0	0	0	0	0	0	0	0	0	0	0
Jul21	4.9	0	0	0	0	1.0	0	0	0	0	0	0	0	0	0	0	0	0	0	0	0	0	0	0	0	0	0	0	0	0	0	0
Aug21	1.5	0.5	0	0	0	0	0.2	0	0	0	0	0	0	0	0	0	0	0	0	0	0	0	0	0	0	0	0	0	0	0	0	0
Sep21	9.2	0	0.4	0	0	0.4	0	0.4	0.4	0	0	0	0	0	0	0	0	0	0	0	0	0	0	0	0	0	0	0	0	0	0	0
Oct21	5.8	0.9	2.5	0.3	0.9	0.3	0	0	1.5	0.3	1.5	0.3	0.3	0	0	0	0	0	0	0	0	0	0	0	0	0	0	0	0	0	0	0
Nov21	10.8	1.1	6.4	0.6	4.9	2.1	1.3	1.7	0.4	0.4	3.2	3.8	0.2	0.8	0.8	0.2	0.4	0.4	0.2	0.8	0.2	0.4	0.2	0.2	0	0	0	0	0	0	0	0
Dec21	8.2	0.6	3.9	0	4.7	1.5	0.4	0	2.6	0.2	3.2	1.3	0.2	0	1.3	0.4	0.9	0	0.9	3.2	0	0	0	0.9	0.2	0.2	0.2	0.2	0.4	0.2	0.6	0.6
Jan22	2.3	0.9	0.9	0	0.5	1.4	0	0	1.2	0	0.9	1.6	0	0	0.5	0.2	0	0	0	0.9	0	0	0	0	0	0	0	0	0	0	0	0
Feb22	0.8	0	0	0	0	0.8	0	0	0.8	0	0	2.3	0	0	0	0	0	0	0	0	0	0	0	0	0	0	0	0	0	0	0	0
cluster 10
	AY.5	BA.1.1	B.1.1.529	AY.3	BA.1	BA.2	AY.75
2020-11-01	0	0	0	0	0	0	0
Dec20	0	0	0	0	0	0	0
2021-01-01	0	0	0	0	0	0	0
2021-02-01	0	0	0	0	0	0	0
Mar21	0	0	0	0	0	0	0
2021-04-01	0	0	0	0	0	0	0
May21	0	0	0	0	0	0	0
2021-06-01	0	0	0	0	0	0	0
2021-07-01	0	0	0	0	0	0	0
2021-08-01	0	0	0	0	0	0	0
2021-09-01	0	0	0	0	0	0	0
Oct21	0	0	0	0.9	0	0	0
2021-11-01	0.2	0	0	0	0	0	0
Dec21	0	0.9	0	0	2.8	0.2	0
2022-01-01	0.5	30.3	0.7	0	39.5	3.7	0.2
2022-02-01	0	36.2	0.8	0.8	26.2	28.5	0

## Sheet: lineages residents M-V non-M-V
Distributions of lineages of non-M-V and M-V residents.
non-M-V residents						M-V residents
SARS-CoV-2 lineagea	number per lineage	relative proportion/lineages [%]	lineages occuring only in non-M-V residents			SARS-CoV-2 lineagea	number per lineage	relative proportion/lineages [%]	lineages occuring only in M-V residents
AY.122	69	19.7708	AY.23			B.1.1.7	439	13.9631	P.1
AY.43	31	8.88252	AY.23.2			AY.122	362	11.514	AY.4.5
B.1.1.7	25	7.16332	AY.4.6			AY.43	299	9.51018	AY.4.2.1
B.1.617.2	22	6.30372	AY.5.2			BA.1	196	6.2341	AY.6
BA.1	22	6.30372	AY.54			B.1.617.2	184	5.85242	AY.4.7
AY.4	21	6.01719	AY.60			BA.1.1	162	5.15267	AY.5.4
BA.1.1	20	5.73066	AY.77			AY.9.2	152	4.83461	AY.112
AY.42	19	5.44413	B.1.177.4			AY.4	135	4.29389	B.1.221
AY.121	13	3.72493	B.1.258.14			P.1	123	3.91221	AY.4.2.3
AY.33	10	2.86533	B.1.389			AY.126	105	3.33969	AY.41
B.1.258	7	2.00573				B.1.177	81	2.57634	B.1.177.81
BA.2	7	2.00573				AY.4.5	78	2.48092	B.1.160
AY.39	6	1.7192				B.1.177.86	62	1.97201	AY.4.4
B.1	6	1.7192				AY.121	48	1.52672	Q.1
AY.46.6	5	1.43266				AY.36	48	1.52672	AY.119.2
AY.126	4	1.14613				BA.2	47	1.49491	AY.111
AY.4.2	4	1.14613				AY.127	38	1.20865	B.1.1.347
AY.9.2	4	1.14613				AY.42	37	1.17684	AY.100
AY.98.1	4	1.14613				AY.4.2.1	35	1.11323	AY.102
B.1.1.519	4	1.14613				AY.98.1	34	1.08142	AY.123
B.1.177	4	1.14613				AY.6	23	0.731552	AY.3
AY.23	3	0.859599				AY.121.1	23	0.731552	AY.4.9
AY.60	3	0.859599				AY.33	23	0.731552	AZ.2
AY.121.1	3	0.859599				AY.4.7	21	0.667939	B.1.1.529
AY.129	3	0.859599				AY.129	21	0.667939	B.1.177.20
AY.103	2	0.573066				AY.39	21	0.667939	AY.119
AY.36	2	0.573066				AY.5.4	20	0.636132	AY.4.13
AY.46	2	0.573066				AY.112	17	0.540712	AY.4.3
AY.23.2	1	0.286533				AY.68	16	0.508906	AY.61
AY.4.6	1	0.286533				AY.125	15	0.477099	C.36
AY.5.2	1	0.286533				B.1.221	13	0.413486	AY.116
AY.54	1	0.286533				AY.4.2.3	12	0.381679	AY.120.2.1
AY.77	1	0.286533				B.1	12	0.381679	AY.124
B.1.177.4	1	0.286533				AY.41	11	0.349873	AY.4.11
B.1.258.14	1	0.286533				B.1.177.81	11	0.349873	AY.4.17
B.1.389	1	0.286533				B.1.160	10	0.318066	AY.7.2
AY.106	1	0.286533				AY.103	10	0.318066	AY.70
AY.125	1	0.286533				AY.46.6	10	0.318066	AY.9
AY.127	1	0.286533				B.1.1.519	10	0.318066	B.1.1.317
AY.28	1	0.286533				B.1.1	9	0.28626	C.37.1
AY.34	1	0.286533				AY.34	8	0.254453	AY.117
AY.34.1	1	0.286533				AY.34.1	8	0.254453	AY.120
AY.43.8	1	0.286533				AY.4.4	7	0.222646	AY.21
AY.45	1	0.286533				Q.1	7	0.222646	AY.26
AY.5	1	0.286533				B.1.258	7	0.222646	AY.32
AY.68	1	0.286533				AY.119.2	6	0.19084	AY.33.1
AY.7.1	1	0.286533				AY.46	6	0.19084	AY.43.9
AY.84	1	0.286533				AY.111	5	0.159033	AY.44
AY.98	1	0.286533				B.1.1.347	5	0.159033	AY.46.2
B.1.1	1	0.286533				B.1.351	5	0.159033	AY.73
B.1.177.86	1	0.286533				AY.100	4	0.127226	AY.75
B.1.351	1	0.286533				AY.102	4	0.127226	AY.86
						AY.123	4	0.127226	AY.88
						AY.3	4	0.127226	B.1.1.28
						AY.4.9	4	0.127226	B.1.1.318
a - Nomenclature of the clades were obtained from PANGOLIN (https://cov-lineages.org/index.html)						AZ.2	4	0.127226	B.1.1.45
						B.1.1.529	4	0.127226	B.1.2
						B.1.177.20	4	0.127226	B.1.258.17
						AY.119	3	0.0954198	B.1.258.3
						AY.4.13	3	0.0954198	B.1.36
						AY.4.3	3	0.0954198	B.1.520
						AY.61	3	0.0954198	C.16
						C.36	3	0.0954198	C.37
						AY.45	3	0.0954198	P.1.15
						AY.7.1	3	0.0954198
						AY.98	3	0.0954198
						AY.116	2	0.0636132
						AY.120.2.1	2	0.0636132
						AY.124	2	0.0636132
						AY.4.11	2	0.0636132
						AY.4.17	2	0.0636132
						AY.7.2	2	0.0636132
						AY.70	2	0.0636132
						AY.9	2	0.0636132
						B.1.1.317	2	0.0636132
						C.37.1	2	0.0636132
						AY.5	2	0.0636132
						AY.117	1	0.0318066
						AY.120	1	0.0318066
						AY.21	1	0.0318066
						AY.26	1	0.0318066
						AY.32	1	0.0318066
						AY.33.1	1	0.0318066
						AY.43.9	1	0.0318066
						AY.44	1	0.0318066
						AY.46.2	1	0.0318066
						AY.73	1	0.0318066
						AY.75	1	0.0318066
						AY.86	1	0.0318066
						AY.88	1	0.0318066
						B.1.1.28	1	0.0318066
						B.1.1.318	1	0.0318066
						B.1.1.45	1	0.0318066
						B.1.2	1	0.0318066
						B.1.258.17	1	0.0318066
						B.1.258.3	1	0.0318066
						B.1.36	1	0.0318066
						B.1.520	1	0.0318066
						C.16	1	0.0318066
						C.37	1	0.0318066
						P.1.15	1	0.0318066
						AY.106	1	0.0318066
						AY.28	1	0.0318066
						AY.4.2	1	0.0318066
						AY.43.8	1	0.0318066
						AY.84	1	0.0318066

## Sheet: 20A
Composition 20A variants
	absolute		relative
	non-M-V	M-V	non-M-V	M-V
B.1	6	10	40	22.7273
B.1.221	0	13	0	29.5455
B.1.160	0	10	0	22.7273
B.1.258	7	7	46.6667	15.9091
B.1.258.17	0	1	0	2.27273
B.1.258.14	1	0	6.66667	0
B.1.258.3	0	1	0	2.27273
B.1.1.45	0	1	0	2.27273
B.1.389	1	0	6.66667	0
B.1.36	0	1	0	2.27273
total:	15	44	100	100

## Sheet: 20B
Composition 20B variants
	absolute		relative
	non-M-V	M-V	non-M-V	M-V
B.1.1.28	0	1	0	3.125
B.1.1	1	9	20	28.125
B.1.1.317	0	2	0	6.25
B.1.1.318	0	1	0	3.125
B.1.1.347	0	5	0	15.625
B.1.1.519	4	10	80	31.25
AZ.2	0	4	0	12.5
total:	5	32	100	100

## Sheet: 20E
Composition 20E variants
	absolute		relative
	non-M-V	M-V	non-M-V	M-V
B.1.177.86	1	62	16.6667	39.2405
B.1.177.4	1	0	16.6667	0
B.1.177.81	0	11	0	6.96203
B.1.177	4	81	66.6667	51.2658
B.1.177.20	0	4	0	2.53165
total:	6	158	100	100

## Sheet: Alpha
Composition of the Alpha variants
	absolute		relative
	non-M-V	M-V	non-M-V	M-V
B.1.1.7	25	439	80.6452	95.8515
B.1	6	12	19.3548	2.62009
Q.1	0	7	0	1.52838
total:	31	458	100	100

## Sheet: Delta
Composition Delta variants
	absolute		relative
	non-M-V	M-V	non-M-V	M-V
AY.122	69	362	27.8226	18.9034
AY.43	31	299	12.5	15.6136
B.1.617.2	22	184	8.87097	9.60836
AY.9.2	4	152	1.6129	7.93734
AY.4	21	135	8.46774	7.04961
AY.126	4	105	1.6129	5.48303
AY.4.5	0	78	0	4.07311
AY.121	13	48	5.24194	2.50653
AY.36	2	48	0.806452	2.50653
AY.127	1	38	0.403226	1.98433
AY.42	19	37	7.66129	1.93211
AY.4.2.1	0	35	0	1.82768
AY.98.1	4	34	1.6129	1.77546
AY.121.1	3	23	1.20968	1.20104
AY.33	10	23	4.03226	1.20104
AY.6	0	23	0	1.20104
AY.129	3	21	1.20968	1.09661
AY.39	6	21	2.41935	1.09661
AY.4.7	0	21	0	1.09661
AY.5.4	0	20	0	1.04439
AY.112	0	17	0	0.887728
AY.68	1	16	0.403226	0.835509
AY.125	1	15	0.403226	0.78329
AY.4.2.3	0	12	0	0.626632
AY.41	0	11	0	0.574413
AY.103	2	10	0.806452	0.522193
AY.46.6	5	10	2.01613	0.522193
AY.34	1	8	0.403226	0.417755
AY.34.1	1	8	0.403226	0.417755
AY.4.4	0	7	0	0.365535
AY.119.2	0	6	0	0.313316
AY.46	2	6	0.806452	0.313316
AY.111	0	5	0	0.261097
AY.100	0	4	0	0.208877
AY.102	0	4	0	0.208877
AY.123	0	4	0	0.208877
AY.3	0	4	0	0.208877
AY.4.9	0	4	0	0.208877
AY.119	0	3	0	0.156658
AY.4.13	0	3	0	0.156658
AY.4.3	0	3	0	0.156658
AY.45	1	3	0.403226	0.156658
AY.61	0	3	0	0.156658
AY.7.1	1	3	0.403226	0.156658
AY.98	1	3	0.403226	0.156658
AY.116	0	2	0	0.104439
AY.120.2.1	0	2	0	0.104439
AY.124	0	2	0	0.104439
AY.4.11	0	2	0	0.104439
AY.4.17	0	2	0	0.104439
AY.5	1	2	0.403226	0.104439
AY.7.2	0	2	0	0.104439
AY.70	0	2	0	0.104439
AY.9	0	2	0	0.104439
AY.106	1	1	0.403226	0.0522193
AY.117	0	1	0	0.0522193
AY.120	0	1	0	0.0522193
AY.21	0	1	0	0.0522193
AY.26	0	1	0	0.0522193
AY.28	1	1	0.403226	0.0522193
AY.32	0	1	0	0.0522193
AY.33.1	0	1	0	0.0522193
AY.4.2	4	1	1.6129	0.0522193
AY.43.8	1	1	0.403226	0.0522193
AY.43.9	0	1	0	0.0522193
AY.44	0	1	0	0.0522193
AY.46.2	0	1	0	0.0522193
AY.73	0	1	0	0.0522193
AY.75	0	1	0	0.0522193
AY.84	1	1	0.403226	0.0522193
AY.86	0	1	0	0.0522193
AY.88	0	1	0	0.0522193
AY.23	3	0	1.20968	0
AY.23.2	1	0	0.403226	0
AY.4.6	1	0	0.403226	0
AY.5.2	1	0	0.403226	0
AY.54	1	0	0.403226	0
AY.60	3	0	1.20968	0
AY.77	1	0	0.403226	0
total:	248	1915	100	100

[truncated: 2 more sheets: Omicron, international samples ]
